# Supplementary material for: GLP1R Attenuates Sympathetic Response to High Glucose via Carotid Body Inhibition
Source: Circ Res. 2022 Feb 1;130(5):694–707. doi: 10.1161/CIRCRESAHA.121.319874 (PMC8893134; doi:10.1161/CIRCRESAHA.121.319874)
Supplement: Supplementary file 6 [file res-130-694-s006.xlsx]

## Sheet: BaseMean>10
ensembl_gene_id	entrezID	symbol	baseMean	log2FoldChange	lfcSE	stat	pvalue	padj	mean_WKY	mean_SHR	W32_A	W32_B	W33_A	W33_B	W34_A	W34_B	W36_A	W36_B	W37_A	W37_B	W41_A	W41_B	S30_A	S30_B	S31_A	S31_B	S33_A	S33_B	S36_A	S36_B	S37_A	S37_B	S34_A
ENSRNOG00000019050	56824	Ifit1	197.983	9.66347	0.586457	16.4777	5.30483e-61	2.79549e-58	0.508542	413.41	2.05662	0	0	1.0737	2.97219	0	0	0	0	0	0	0	554.645	368.168	650.791	500.631	271.168	306.776	366.137	335.587	378.336	310.29	504.983
ENSRNOG00000032518	NA	NA	12.6572	6.91346	0.628379	11.002	3.73546e-28	8.0197e-26	0.0750498	26.3832	0	0	0	0	0	0	0	0	0	0	0	0.900598	19.1257	36.5125	22.515	22.6233	22.2878	18.0457	26.8429	28.7646	39.7821	25.2179	28.4979
ENSRNOG00000018045	NA	NA	17.8115	6.67412	0.62954	10.6016	2.92973e-26	5.66088e-24	0.323401	36.8895	0	0	1.03031	0	0	1.0493	0	0	0	0	0	1.8012	45.6891	43.6121	12.8657	45.9763	21.3591	33.3845	42.9486	43.6796	25.9801	51.5323	38.7572
ENSRNOG00000060524	NA	NA	27.3965	6.224	0.581393	10.7053	9.60891e-27	1.89885e-24	0.733867	56.483	0	0	0	0	2.97219	0	4.93362	0	0	0	0	0.900598	71.19	75.0535	63.2564	100.71	44.5755	51.4302	13.9583	40.4835	57.6434	75.6538	27.358
ENSRNOG00000008548	100360940	LOC100360940	106.523	4.02433	0.212371	18.9495	4.45382e-80	3.68818e-77	12.7858	208.782	12.3397	7.08062	13.394	16.1056	13.8702	9.44372	31.5751	3.36017	14.5651	11.8888	2.69497	17.1114	227.383	226.175	257.314	243.018	186.66	179.554	321.041	171.522	190.792	167.754	125.391
ENSRNOG00000038478	NA	NA	60.0213	3.96255	0.212774	18.6233	2.0811e-77	1.50793e-74	7.55211	117.26	7.19816	8.09214	16.485	3.22111	5.94437	3.14791	6.90706	10.0805	13.5247	7.92587	2.69497	5.40359	153.005	99.3951	142.595	99.9803	102.152	138.952	83.7498	117.189	102.297	92.1002	158.448
ENSRNOG00000058615	NA	NA	12.4107	3.91645	0.401062	9.7652	1.58791e-22	2.40119e-20	1.59532	24.2093	5.14154	0	2.06062	1.0737	0	0	3.94689	2.24011	0	1.98147	0.898322	1.8012	13.813	26.3701	21.4429	19.7041	25.0737	16.2411	34.3589	25.5685	27.6039	21.9286	34.1975
ENSRNOG00000001915	288289	Chodl	301.273	3.62246	0.112564	32.1812	3.23113e-227	2.80946e-223	46.8788	578.793	56.5569	57.6565	32.9699	47.243	46.5642	40.9228	39.4689	64.9632	52.0182	49.5367	41.3228	33.3221	519.581	470.605	591.823	435.681	656.56	620.771	560.479	597.664	584.553	520.805	808.201
ENSRNOG00000020980	NA	NA	35.2092	3.37639	0.276517	12.2104	2.73488e-34	7.79664e-32	6.42117	66.6143	8.22646	0	9.27279	5.36852	8.91656	8.39441	13.8141	4.48022	6.24218	6.93514	0	5.40359	40.3764	57.8114	106.142	62.0316	94.723	73.085	51.5383	33.026	95.8017	65.7859	52.4362
ENSRNOG00000008939	25501	Nxph1	27.5125	3.00691	0.262709	11.4458	2.46861e-30	6.04635e-28	6.41365	50.5294	1.02831	5.05758	5.15155	11.8108	5.94437	5.24651	9.86723	6.72033	4.16145	13.8703	0	8.10538	51.0018	54.7687	68.6172	43.0572	54.7907	46.0165	41.8749	56.4638	44.6533	29.6036	64.9753
ENSRNOG00000004937	314942	Csmd3	18.519	2.99834	0.582856	5.14422	2.68633e-07	7.03543e-06	4.37677	33.9468	2.05662	3.03455	0	2.14741	0	0	0.986723	8.96044	10.4036	16.8425	6.28825	1.8012	7.43776	10.1424	13.9379	18.2446	41.7895	31.5799	28.9903	57.5292	42.2177	39.4715	82.074
ENSRNOG00000039504	360919	LOC360919	20.8464	2.95319	0.396895	7.44074	1.00124e-13	7.07282e-12	4.90931	38.2324	2.05662	14.1612	12.3637	8.58964	6.9351	1.0493	0.986723	0	7.28254	0.990734	2.69497	1.8012	74.3776	58.8257	28.9479	22.6233	39.9322	38.7982	54.7595	36.2221	15.4257	16.4465	34.1975
ENSRNOG00000003878	289007	Thsd7b	40.4449	2.93126	0.4079	7.18622	6.66096e-13	4.25861e-11	10.0105	73.646	15.4246	2.02303	24.7275	3.22111	0.990728	15.7395	6.90706	2.24011	23.9284	6.93514	8.98322	9.00598	25.5009	68.968	82.555	46.7061	53.8621	35.1891	95.5607	76.7056	87.6829	165.561	71.8148
ENSRNOG00000006104	24826	Tg	131.143	2.92766	0.883822	3.31251	0.000924639	0.00827134	17.114	255.538	109.001	7.08062	2.06062	6.44223	1.98146	16.7888	0.986723	6.72033	6.24218	33.685	11.6782	2.70179	44.6266	2210.02	85.7715	26.2722	4.64328	72.1827	13.9583	10.6536	19.4851	298.229	25.0782
ENSRNOG00000002548	304913	Tnn	72.2624	2.8334	0.476912	5.94113	2.83066e-09	1.06089e-07	17.2039	132.326	18.5095	8.09214	8.24248	2.14741	20.8053	18.8874	37.4955	35.8418	2.08073	3.96294	20.6614	29.7197	57.377	226.175	50.3907	95.6016	143.942	481.819	37.58	126.777	82.8117	48.243	104.872
ENSRNOG00000017286	65030	Ephx2	147.12	2.71387	0.117124	23.1709	8.95179e-119	1.4152e-115	40.5188	263.412	57.5852	48.5528	19.5759	34.3586	22.7868	49.3172	35.522	60.483	39.5338	46.5645	40.4245	31.5209	284.76	260.659	289.479	259.803	252.595	242.714	242.66	276.992	284.158	262.047	241.662
ENSRNOG00000033837	29163	Cdh9	426.197	2.58132	0.104167	24.7805	1.45561e-135	3.16412e-132	125.939	753.751	146.02	154.762	128.789	185.751	116.906	130.113	109.526	87.3643	105.077	114.925	128.46	103.569	671.524	788.061	839.488	695.483	686.277	546.784	814.95	980.127	804.572	652.377	811.621
ENSRNOG00000018692	25635	Mc4r	86.5002	2.57161	0.190042	13.5318	1.01528e-41	3.60319e-39	25.5514	152.99	21.5945	29.334	19.5759	42.9482	17.8331	18.8874	30.5884	20.161	29.1302	30.7128	31.4413	14.4096	128.567	147.064	111.503	118.955	219.163	124.515	201.858	222.659	120.97	76.7502	210.885
ENSRNOG00000019163	60565	Syt6	91.7508	2.51721	0.162994	15.4436	8.33447e-54	3.71632e-51	28.1407	161.144	24.6794	17.1958	41.2124	47.243	20.8053	15.7395	36.5088	17.9209	26.0091	33.685	18.8648	37.8251	128.567	151.121	135.09	156.174	168.087	188.577	212.596	194.96	153.445	111.836	172.127
ENSRNOG00000054866	NA	NA	11.0272	2.34175	0.343739	6.81257	9.58731e-12	5.03696e-10	3.83493	18.8733	2.05662	8.09214	2.06062	8.58964	2.97219	4.19721	2.96017	2.24011	5.20182	4.95367	2.69497	0	10.6254	35.4983	17.1543	15.3254	21.3591	9.02284	16.1057	24.5032	23.5445	21.9286	12.5391
ENSRNOG00000011181	54242	Cpa3	13.6058	2.30723	0.493389	4.67629	2.92112e-06	6.08363e-05	4.83973	23.1687	5.14154	9.10365	1.03031	4.29482	7.92583	2.0986	0.986723	0	6.24218	15.8517	0.898322	4.50299	23.3758	46.6549	43.9579	5.10848	11.1439	25.2639	8.58972	28.7646	42.2177	18.6393	1.13992
ENSRNOG00000025404	685378	Dppa4	12.5575	2.29597	0.371635	6.17802	6.49102e-10	2.66223e-08	4.52841	21.3165	4.11323	2.02303	4.12124	3.22111	3.96291	1.0493	15.7876	2.24011	9.36327	3.96294	2.69497	1.8012	25.5009	7.09965	17.1543	16.785	30.6457	18.0457	10.7372	38.3528	23.5445	31.7965	14.8189
ENSRNOG00000000728	294141	Clic2	414.969	2.2663	0.104815	21.6219	1.11831e-103	1.49595e-100	146.661	707.669	167.614	168.923	129.819	122.402	154.554	222.452	166.756	128.806	109.238	115.916	132.053	141.394	669.399	668.381	895.24	593.314	649.131	639.719	585.175	612.579	899.562	806.973	764.884
ENSRNOG00000038999	24973	RT1-A1	3784.28	2.21637	0.0645957	34.3113	5.31549e-258	9.24364e-254	1377.03	6410.36	1176.38	1339.25	1350.74	1285.22	1421.7	1308.48	1437.66	1549.04	1289.01	1475.2	1473.25	1418.44	7437.76	6491.11	8075.38	6530.83	5801.32	5656.42	5726.12	5224.5	5904.8	6829.67	6836.08
ENSRNOG00000038894	NA	NA	16.0143	2.19953	0.323721	6.79452	1.08672e-11	5.65811e-10	5.94513	26.9989	3.08492	6.0691	10.3031	2.14741	3.96291	5.24651	6.90706	6.72033	5.20182	10.8981	2.69497	8.10538	13.813	28.3986	16.0821	29.1913	28.7884	19.8502	9.66344	18.111	58.4553	43.8573	30.7778
ENSRNOG00000053494	100360872	Mcpt1l1	40.1204	2.18377	0.30996	7.04532	1.85029e-12	1.09073e-10	14.8868	67.648	16.4529	21.2419	16.485	11.8108	16.8424	17.8381	10.854	10.0805	27.0494	12.8795	1.79664	15.3102	21.2508	62.8826	160.821	32.1105	44.5755	89.3261	54.7595	69.2481	112.851	72.3645	23.9383
ENSRNOG00000006565	303130	Fstl4	16.3279	2.17347	0.259756	8.36735	5.89284e-17	5.88945e-15	6.11218	27.4723	13.368	5.05758	6.18186	5.36852	7.92583	4.19721	4.93362	6.72033	5.20182	0	7.18657	7.20479	26.5634	38.541	24.6593	35.7594	24.1451	19.8502	33.2852	27.6992	26.792	17.5429	27.358
ENSRNOG00000058987	NA	NA	14.3033	2.16989	0.337372	6.43174	1.26151e-10	5.71294e-09	5.38213	24.0354	4.11323	15.1728	3.09093	5.36852	7.92583	6.29581	4.93362	0	8.32291	3.96294	1.79664	3.60239	35.0637	38.541	11.7936	31.3807	17.6445	19.8502	33.2852	9.5882	22.7326	27.4108	17.0988
ENSRNOG00000000522	309650	Cpne5	324.35	2.14541	0.131403	16.327	6.3478e-60	3.24671e-57	122.698	544.334	83.2929	120.371	84.4855	103.076	154.554	86.0427	127.287	85.1242	112.359	150.592	176.969	188.225	397.389	539.574	575.741	507.199	545.121	474.601	629.197	556.115	678.731	633.737	450.267
ENSRNOG00000028624	305012	Kif26b	297.185	2.12136	0.088402	23.9967	3.00902e-127	5.23269e-124	114.025	496.995	128.538	138.578	113.334	127.771	113.934	92.3386	95.7122	77.2838	105.077	105.018	143.731	126.984	411.202	506.104	436.362	534.931	468.043	609.041	467.066	575.292	512.296	533.962	412.65
ENSRNOG00000020563	25627	Cma1	15.8182	2.08684	0.373473	5.58766	2.30144e-08	7.33004e-07	6.15425	26.3608	3.08492	1.01152	9.27279	12.8845	12.8795	5.24651	2.96017	4.48022	0	4.95367	13.4748	3.60239	24.4384	22.3132	50.3907	9.48718	20.4304	39.7005	17.1794	25.5685	47.089	20.8322	12.5391
ENSRNOG00000019738	310780	Gpr61	15.7548	2.04285	0.297275	6.87193	6.33389e-12	3.43135e-10	6.45019	25.9054	2.05662	2.02303	7.21217	19.3267	2.97219	11.5423	6.90706	2.24011	7.28254	5.9444	4.49161	5.40359	32.9387	40.5694	21.4429	24.8126	13.9298	30.6776	18.2532	29.8299	27.6039	17.5429	27.358
ENSRNOG00000053272	89824	Chi3l1	40.3888	2.036	0.211302	9.63553	5.65999e-22	8.34129e-20	16.7617	66.1638	15.4246	16.1843	10.3031	22.5478	12.8795	28.3311	12.8274	14.5607	13.5247	25.7591	8.0849	20.7138	93.5033	86.2101	65.4007	62.0316	70.5779	70.3781	31.1377	40.4835	51.9603	116.222	39.8971
ENSRNOG00000015306	24785	Slc9a4	33.8214	2.00249	0.246098	8.13695	4.0537e-16	3.62041e-14	13.8331	55.6269	0	12.1382	23.6971	16.1056	10.898	12.5916	17.761	3.36017	10.4036	15.8517	15.2715	27.9185	55.252	49.6976	75.05	56.9231	73.3639	54.137	48.3172	68.1827	43.8415	44.9537	42.1769
ENSRNOG00000014683	171106	Il1rl2	14.1077	1.99412	0.365869	5.45038	5.02631e-08	1.5443e-06	5.84122	23.1256	4.11323	6.0691	13.394	2.14741	1.98146	3.14791	8.88051	6.72033	10.4036	6.93514	0.898322	5.40359	13.813	22.3132	12.8657	32.8402	17.6445	35.1891	7.51601	8.52284	44.6533	35.0858	23.9383
ENSRNOG00000026336	290877	Tmem255b	185.738	1.99369	0.127191	15.6748	2.25031e-55	1.02981e-52	77.1443	304.204	76.0948	89.0135	58.7277	48.3167	84.2119	101.782	56.2432	78.4039	68.664	114.925	59.2892	90.0598	349.575	329.627	317.354	272.939	210.805	259.858	425.191	341.979	287.405	292.747	258.761
ENSRNOG00000014956	316519	Slc11a1	93.2195	1.97141	0.173448	11.366	6.17243e-30	1.47039e-27	39.3838	151.949	27.7643	40.4607	32.9699	34.3586	18.8238	47.2186	22.6946	43.6821	42.6549	59.444	53.001	49.5329	90.3157	134.893	184.409	167.12	109.581	138.952	112.74	117.189	208.653	213.804	193.786
ENSRNOG00000015260	66025	Lpar3	24.7523	1.95409	0.26169	7.46719	8.19232e-14	5.93602e-12	10.6928	40.09	9.25477	7.08062	13.394	10.737	3.96291	4.19721	5.92034	26.8813	7.28254	19.8147	9.88154	9.90658	49.9393	43.6121	15.01	41.5976	32.503	60.453	44.0223	40.4835	49.5246	28.5072	35.3374
ENSRNOG00000051384	NA	NA	26.6198	1.93165	0.22705	8.50761	1.77561e-17	1.90604e-15	11.2817	43.3524	16.4529	11.1267	8.24248	7.51593	18.8238	12.5916	6.90706	3.36017	10.4036	13.8703	12.5765	13.509	26.5634	33.4698	23.5871	49.6253	62.22	37.8959	40.8012	46.8756	53.584	37.2787	64.9753
ENSRNOG00000058193	291582	Slc27a6	25.3291	1.90308	0.27761	6.85522	7.12033e-12	3.82168e-10	11.015	40.9446	16.4529	4.04607	16.485	10.737	10.898	14.6902	20.7212	7.84039	7.28254	5.9444	11.6782	5.40359	22.3133	56.7972	51.4629	19.7041	35.289	32.4822	30.064	44.7449	44.6533	85.5216	27.358
ENSRNOG00000001821	246253	Adipoq	12.9971	1.8583	0.798174	2.32819	0.0199018	0.0878185	7.38212	19.1225	0	3.03455	1.03031	0	0	26.2325	4.93362	22.4011	5.20182	15.8517	2.69497	7.20479	19.1257	7.09965	31.0922	14.5957	0.928657	36.0913	0	3.19607	70.6335	23.0251	4.55967
ENSRNOG00000042912	494192	Mycbpap	113.125	1.85666	0.106527	17.4289	4.9797e-68	2.70615e-65	50.3907	181.563	43.1889	44.5067	49.4549	54.7589	34.6755	53.5144	51.3096	56.0028	50.9778	57.4626	53.8993	54.9365	146.63	196.762	145.811	178.797	139.298	177.75	217.964	230.117	210.277	190.779	163.008
ENSRNOG00000059243	NA	NA	160.122	1.8138	0.0990637	18.3094	6.96307e-75	4.84351e-72	72.9986	255.166	57.5852	65.7486	70.0611	92.3386	64.3973	81.8455	72.0308	95.2047	86.3501	55.4811	59.2892	75.6502	249.696	270.801	206.924	213.826	256.309	268.881	309.23	290.842	209.465	267.529	263.321
ENSRNOG00000019757	364994	Dpep3	25.1918	1.81251	0.220995	8.20159	2.37235e-16	2.21802e-14	11.5381	40.0867	12.3397	18.2073	9.27279	19.3267	5.94437	10.493	19.7345	12.3206	8.32291	9.90734	8.0849	4.50299	40.3764	41.5837	43.9579	43.787	22.2878	42.4073	55.8332	31.9607	39.7821	49.3394	29.6378
ENSRNOG00000018385	25229	Chrm1	11.5346	1.79155	0.320567	5.58867	2.2881e-08	7.31434e-07	5.29062	18.3461	3.08492	6.0691	6.18186	0	9.90728	3.14791	7.89379	3.36017	7.28254	3.96294	4.49161	8.10538	13.813	9.12812	9.64929	16.785	26.0024	27.0685	24.6954	13.8496	18.6732	29.6036	12.5391
ENSRNOG00000029644	296985	Clec2l	20.953	1.78411	0.20812	8.57249	1.01267e-17	1.12168e-15	9.74292	33.1821	8.22646	12.1382	8.24248	9.66334	7.92583	12.5916	6.90706	13.4407	5.20182	11.8888	9.88154	10.8072	22.3133	38.541	40.7414	26.2722	28.7884	25.2639	34.3589	43.6796	25.9801	47.1465	31.9177
ENSRNOG00000060356	353302	Kif15	81.3862	1.76577	0.140031	12.6099	1.86338e-36	5.78645e-34	37.8532	128.877	43.1889	40.4607	28.8487	23.6215	37.6477	35.6763	37.4955	66.0832	28.0898	36.6572	32.3396	44.1293	139.192	159.235	150.1	116.036	126.297	99.2512	127.772	127.843	129.089	85.5216	157.309
ENSRNOG00000005781	500047	Wnt16	12.0544	1.75543	0.332077	5.28622	1.24871e-07	3.5482e-06	5.63059	19.0622	3.08492	4.04607	2.06062	15.0319	5.94437	2.0986	10.854	3.36017	6.24218	4.95367	6.28825	3.60239	32.9387	28.3986	11.7936	13.8659	13.9298	14.4365	24.6954	23.4378	12.9901	25.2179	7.97942
ENSRNOG00000051216	NA	NA	20.0892	1.74479	0.25882	6.74134	1.56936e-11	8.02681e-10	9.48498	31.6575	11.3114	6.0691	5.15155	6.44223	11.8887	6.29581	13.8141	16.8008	8.32291	7.92587	6.28825	13.509	14.8755	12.1708	30.02	43.787	39.0036	33.3845	37.58	24.5032	43.8415	40.568	28.4979
ENSRNOG00000055694	102553190	LOC102553190	28.1024	1.73422	0.269767	6.42859	1.28793e-10	5.81743e-09	13.5588	43.9682	12.3397	21.2419	6.18186	22.5478	4.95364	3.14791	15.7876	7.84039	7.28254	31.7035	16.1698	13.509	22.3133	64.9111	51.4629	44.5168	65.006	36.0913	51.5383	35.1567	30.0395	43.8573	38.7572
ENSRNOG00000003620	84493	Fmo3	211.063	1.72039	0.333368	5.16064	2.46109e-07	6.53411e-06	99.9147	332.315	60.6702	48.5528	209.153	104.149	39.6291	51.4158	52.2963	91.8445	122.763	168.425	114.087	135.99	110.504	145.036	322.715	248.856	560.909	473.699	149.246	150.215	491.187	460.501	542.6
ENSRNOG00000047706	103690108	LOC103690108	833.325	1.71686	0.0648134	26.4892	1.29063e-154	4.48881e-151	398.301	1307.9	357.851	342.904	403.882	377.944	367.56	414.474	423.304	472.663	414.065	367.562	415.923	421.48	1530.05	1522.37	1313.38	1517.22	1247.19	1292.07	1251.95	1122.88	1209.7	1180.86	1199.19
ENSRNOG00000001374	360814	Rasal1	10.5137	1.6813	0.360518	4.66356	3.10788e-06	6.40355e-05	5.16976	16.3434	2.05662	9.10365	3.09093	5.36852	2.97219	7.34511	1.97345	5.60028	3.12109	7.92587	11.6782	1.8012	26.5634	13.1851	9.64929	21.1637	16.7158	16.2411	8.58972	5.32678	8.93067	32.8929	20.5185
ENSRNOG00000053260	361493	Lilrb3l	24.7821	1.67882	0.212876	7.88638	3.11085e-15	2.50452e-13	12.0446	38.6777	8.22646	6.0691	10.3031	13.9582	13.8702	13.6409	15.7876	14.5607	5.20182	16.8425	17.0681	9.00598	44.6266	52.7403	27.8757	45.2466	33.4316	37.8959	27.9166	50.0717	38.1583	51.5323	15.9588
ENSRNOG00000032490	29162	Cdh7	74.6715	1.67616	0.181481	9.23599	2.55905e-20	3.44976e-18	36.2914	116.541	42.1606	27.311	18.5456	23.6215	32.694	28.3311	38.4822	51.5225	30.1705	54.4904	35.9329	52.2347	103.066	99.3951	138.306	68.5996	149.514	123.613	68.7178	87.3591	150.198	138.15	155.029
ENSRNOG00000016302	309387	Cnnm1	71.4362	1.66513	0.202526	8.2218	2.00471e-16	1.90502e-14	35.1227	111.051	59.6419	44.5067	32.9699	50.4641	15.8517	11.5423	31.5751	29.1214	63.4622	34.6757	27.848	19.8132	100.941	87.2243	84.6993	118.955	97.5089	117.297	129.92	98.0127	159.94	138.15	88.9135
ENSRNOG00000029980	353227	Zbtb16	80.228	1.64779	0.503999	3.26943	0.00107765	0.00930962	39.5882	124.562	27.7643	27.311	26.7881	28.99	17.8331	28.3311	22.6946	34.7217	45.776	47.5552	86.2389	81.0538	35.0637	28.3986	21.4429	41.5976	393.75	522.422	82.6761	88.4245	47.089	60.3037	49.0164
ENSRNOG00000054097	NA	NA	26.0263	1.62349	0.299737	5.4164	6.08124e-08	1.83599e-06	13.1651	40.0568	12.3397	22.2534	3.09093	3.22111	20.8053	22.0353	5.92034	11.2006	24.9687	16.8425	2.69497	12.6084	30.8136	48.6833	32.1643	58.3827	52.9334	36.9936	60.1281	18.111	30.8514	35.0858	36.4773
ENSRNOG00000010326	311716	Col20a1	120.114	1.61686	0.262455	6.16054	7.24994e-10	2.94571e-08	61.238	184.343	46.2739	88.002	28.8487	37.5797	81.2397	59.8102	36.5088	150.087	88.4309	41.6108	34.1362	42.3281	264.572	162.278	160.821	261.262	219.163	220.157	117.035	99.078	169.683	249.986	103.732
ENSRNOG00000037217	502584	Nudt17	30.6916	1.60179	0.200605	7.98481	1.40742e-15	1.17668e-13	15.5428	47.2176	15.4246	9.10365	9.27279	18.253	19.8146	14.6902	12.8274	13.4407	12.4844	29.722	16.1698	15.3102	68.0024	63.8969	35.3807	48.1657	44.5755	57.7461	30.064	50.0717	25.9801	63.593	31.9177
ENSRNOG00000001892	360737	Tbx1	15.1072	1.52653	0.323861	4.71355	2.43436e-06	5.14381e-05	7.97422	22.8886	2.05662	9.10365	6.18186	3.22111	7.92583	10.493	2.96017	13.4407	9.36327	3.96294	14.3731	12.6084	7.43776	35.4983	17.1543	27.002	22.2878	36.0913	12.8846	17.0457	15.4257	15.35	45.5967
ENSRNOG00000013437	691083	LOC691083	18.862	1.51632	0.245934	6.16557	7.02316e-10	2.86697e-08	9.94577	28.5888	6.16985	9.10365	14.4243	15.0319	11.8887	6.29581	11.8407	3.36017	11.444	10.8981	8.0849	10.8072	12.7505	32.4556	37.525	20.4339	28.7884	25.2639	35.4326	33.026	26.792	46.0501	15.9588
ENSRNOG00000015321	294119	Moxd1	115.188	1.51323	0.205031	7.38048	1.57725e-13	1.09713e-11	61.5364	173.717	45.2456	62.714	26.7881	79.4542	60.4344	47.2186	44.4025	82.8841	63.4622	79.2587	88.0355	58.5389	267.759	99.3951	91.1322	166.391	214.52	176.848	121.33	109.732	202.97	337.701	123.111
ENSRNOG00000019871	63850	Prlh	30.256	1.50478	0.23294	6.45994	1.04742e-10	4.81868e-09	16.1969	45.5932	16.4529	16.1843	16.485	17.1793	12.8795	12.5916	8.88051	20.161	6.24218	17.8332	23.3564	26.1173	57.377	51.726	70.7614	43.0572	43.6469	63.1598	48.3172	45.8103	39.7821	21.9286	15.9588
ENSRNOG00000011228	500996	Layn	1517.73	1.49432	0.0823122	18.1543	1.18679e-73	7.93782e-71	808.694	2291.23	859.665	849.674	743.884	949.155	738.093	724.018	817.994	640.671	828.129	904.54	905.508	742.994	1938.07	2180.61	2629.97	1781.4	2361.57	2203.38	2614.5	2609.05	1967.18	1863.93	3053.84
ENSRNOG00000026762	24984	RT1-DOa	81.9593	1.48436	0.166371	8.92196	4.58106e-19	5.64997e-17	44.088	123.273	63.7551	25.2879	61.8186	33.2849	42.6013	53.5144	40.4557	40.322	57.22	40.6201	27.848	42.3281	92.4408	159.235	105.07	115.306	145.799	125.417	66.5703	105.47	129.089	190.779	120.831
ENSRNOG00000056577	NA	NA	11.0646	1.4723	0.350426	4.20146	2.65202e-05	0.000415483	5.94917	16.645	6.16985	6.0691	9.27279	1.0737	4.95364	9.44372	2.96017	4.48022	5.20182	1.98147	11.6782	8.10538	12.7505	19.2705	22.515	26.2722	18.5731	18.948	8.58972	31.9607	12.9901	4.38573	6.8395
ENSRNOG00000004294	64186	Ascl1	59.9148	1.46067	0.195738	7.4624	8.49627e-14	6.10538e-12	33.1785	89.0816	38.0474	31.357	19.5759	45.0956	16.8424	17.8381	17.761	30.2415	22.888	60.4348	41.3228	56.7377	60.5646	99.3951	77.1943	82.4655	114.225	100.153	125.625	99.078	77.9404	66.8823	76.3744
ENSRNOG00000018649	311637	Slc35c2	886.458	1.4542	0.0581196	25.0209	3.6214e-138	1.0496e-134	484.118	1325.37	411.323	510.816	550.186	517.526	493.383	463.791	441.065	519.706	483.769	481.497	459.042	477.317	1170.92	1215.05	1460.26	1507	1273.19	1260.49	1566.55	1223.03	1355.84	1288.31	1258.47
ENSRNOG00000055426	682865	Rab42	10.5572	1.43756	0.297074	4.83907	1.30448e-06	2.94991e-05	5.83122	15.7129	10.2831	2.02303	2.06062	3.22111	5.94437	8.39441	11.8407	3.36017	7.28254	2.9722	6.28825	6.30419	18.0631	13.1851	17.1543	23.3531	9.28657	12.632	11.8109	11.7189	18.6732	16.4465	20.5185
ENSRNOG00000006320	59103	Ptges	11.1089	1.43499	0.34742	4.13044	3.62076e-05	0.000542335	6.13142	16.5389	4.11323	15.1728	1.03031	3.22111	9.90728	10.493	9.86723	1.12006	4.16145	0.990734	3.59329	9.90658	10.6254	12.1708	8.57715	13.1361	17.6445	20.7525	21.4743	20.2417	20.297	15.35	21.6584
ENSRNOG00000005975	64640	Rpl30	1040.89	1.42733	0.0706543	20.2016	9.47118e-91	1.0294e-87	572.921	1551.4	573.796	597.806	500.731	532.558	643.973	620.137	532.831	520.826	530.585	592.459	696.199	533.154	1769.13	1456.44	1985.61	1281.5	1712.44	1491.47	1434.48	1591.64	1307.13	1322.3	1713.3
ENSRNOG00000027513	362288	Rtel1	889.833	1.42598	0.0480165	29.6978	8.19745e-194	3.56384e-190	492.918	1322.83	466.852	485.528	539.883	491.757	436.911	497.369	467.707	483.864	505.617	552.83	495.874	490.826	1153.92	1327.63	1258.7	1414.32	1337.27	1302.9	1532.19	1264.58	1348.53	1333.26	1277.85
ENSRNOG00000058011	NA	NA	12.2777	1.42506	0.280001	5.08947	3.59065e-07	9.26432e-06	6.80085	18.2524	6.16985	5.05758	10.3031	6.44223	7.92583	11.5423	5.92034	10.0805	7.28254	0.990734	4.49161	5.40359	25.5009	16.2278	27.8757	18.2446	9.28657	20.7525	19.3269	13.8496	10.5544	18.6393	20.5185
ENSRNOG00000053778	NA	NA	37.2535	1.41853	0.252238	5.62378	1.86821e-08	6.16472e-07	21.0885	54.8881	29.8209	26.2994	12.3637	21.4741	13.8702	49.3172	17.761	30.2415	14.5651	14.861	10.7799	11.7078	107.316	60.8542	66.4729	76.6272	48.2901	36.0913	48.3172	29.8299	48.7127	49.3394	31.9177
ENSRNOG00000014605	290907	Lig4	420.632	1.4158	0.0641149	22.0822	4.68628e-108	6.7912e-105	234.384	623.811	260.162	272.098	209.153	274.868	237.775	245.537	209.185	219.531	201.83	222.915	256.92	202.635	578.02	714.022	537.144	660.454	624.057	646.035	579.806	600.86	571.563	653.473	696.489
ENSRNOG00000009343	303687	Evpl	45.3558	1.41253	0.177671	7.95027	1.86107e-15	1.54114e-13	25.1012	67.4517	15.4246	19.2188	22.6668	28.99	19.8146	16.7888	24.6681	14.5607	38.4934	27.7406	39.5262	33.3221	57.377	43.6121	106.142	74.4379	68.7206	62.2576	78.3812	74.5749	68.1978	58.1109	50.1563
ENSRNOG00000002451	317224	Fndc3c1	36.4741	1.36863	0.20712	6.60792	3.89759e-11	1.90927e-09	20.7156	53.6652	18.5095	27.311	32.9699	24.6952	27.7404	11.5423	28.615	14.5607	18.7265	17.8332	13.4748	12.6084	63.7523	42.5979	95.4207	36.4892	26.931	60.453	48.3172	64.9867	51.9603	51.5323	47.8765
ENSRNOG00000033734	24837	Tnnt2	12.3089	1.36681	0.34277	3.98753	6.67642e-05	0.000918536	6.83428	18.2813	5.14154	1.01152	6.18186	6.44223	7.92583	5.24651	0.986723	5.60028	4.16145	6.93514	17.0681	15.3102	13.813	9.12812	26.8036	22.6233	28.7884	15.3388	22.548	10.6536	9.74255	13.1572	28.4979
ENSRNOG00000007989	295934	Chst1	248.464	1.36432	0.0932061	14.6377	1.61409e-48	6.6831e-46	141.466	365.189	103.859	121.382	130.849	156.761	195.173	128.015	166.756	118.726	120.682	168.425	129.358	157.605	295.385	377.296	348.447	333.511	372.391	369.034	442.371	354.763	419.741	324.544	379.592
ENSRNOG00000050183	309600	RT1-CE12	65.7538	1.36411	0.188484	7.23726	4.57853e-13	2.99326e-11	37.5261	96.5477	26.736	23.2649	25.7578	34.3586	47.555	19.9367	26.6415	51.5225	47.8567	59.444	46.7127	40.5269	69.0649	97.3667	151.172	131.361	78.0072	64.9644	69.7915	71.3788	105.544	116.222	107.152
ENSRNOG00000011234	690283	LOC690283	11.5713	1.35985	0.34261	3.96909	7.21473e-05	0.000981723	6.61239	16.9809	4.11323	5.05758	10.3031	12.8845	4.95364	2.0986	5.92034	5.60028	7.28254	4.95367	11.6782	4.50299	34.0012	22.3132	7.505	14.5957	26.0024	16.2411	3.22115	23.4378	11.3663	9.86788	18.2387
ENSRNOG00000002812	257634	Lhx1	26.6209	1.35459	0.207465	6.52922	6.61122e-11	3.14984e-09	15.3215	38.9476	15.4246	20.2303	19.5759	21.4741	7.92583	12.5916	10.854	7.84039	9.36327	20.8054	20.6614	17.1114	27.626	28.3986	47.1743	40.1381	51.0761	51.4302	28.9903	57.5292	35.7227	30.7001	29.6378
ENSRNOG00000024115	24237	C6	106.473	1.3527	0.183833	7.35833	1.86223e-13	1.27497e-11	61.319	155.733	38.0474	86.9905	50.4852	56.9064	72.3232	65.0567	53.2831	58.2429	55.1393	94.1197	53.8993	51.3341	111.566	140.979	182.264	86.1144	182.945	145.268	93.4132	88.4245	207.841	257.661	216.584
ENSRNOG00000062276	NA	NA	55.6013	1.34654	0.167623	8.03317	9.49848e-16	8.05749e-14	31.8984	81.459	20.5662	32.3685	37.0912	23.6215	25.7589	24.1339	27.6283	31.3615	45.776	41.6108	33.2379	39.6263	71.19	65.9253	61.1122	122.604	91.0084	99.2512	68.7178	73.5095	63.3266	132.668	46.7366
ENSRNOG00000047941	683980	Krtcap3	21.5253	1.34322	0.303753	4.42207	9.77592e-06	0.000174721	12.3294	31.5572	8.22646	14.1612	16.485	7.51593	2.97219	15.7395	16.7743	0	6.24218	14.861	21.5597	23.4156	20.1882	33.4698	41.8136	29.1913	37.1463	18.0457	49.3909	39.4181	19.4851	36.1822	22.7983
ENSRNOG00000001757	288044	Tm4sf19	32.4268	1.34042	0.210858	6.35697	2.05773e-10	9.12855e-09	18.9659	47.1113	21.5945	17.1958	26.7881	15.0319	11.8887	15.7395	33.5486	7.84039	29.1302	12.8795	27.848	8.10538	38.2514	59.8399	33.2364	45.2466	44.5755	59.5507	32.2115	45.8103	51.1484	55.918	52.4362
ENSRNOG00000007575	298062	Plppr1	11.8432	1.32258	0.385949	3.42682	0.000610692	0.0058512	7.16101	16.9511	6.16985	4.04607	1.03031	5.36852	3.96291	4.19721	0.986723	4.48022	10.4036	32.6942	6.28825	6.30419	4.25015	15.2135	18.2264	16.785	26.0024	19.8502	18.2532	17.0457	16.2376	18.6393	15.9588
ENSRNOG00000009848	29197	Il18	250.666	1.32237	0.102322	12.9236	3.31435e-38	1.1084e-35	145.697	365.179	151.161	143.635	146.304	124.55	169.415	146.902	152.942	98.5648	190.386	175.36	129.358	119.78	258.197	318.47	429.929	303.59	489.402	397.005	326.409	382.463	388.89	376.076	346.535
ENSRNOG00000016826	298579	Pla2g2d	14.5167	1.28632	0.327884	3.92309	8.74206e-05	0.0011547	8.74042	20.8181	7.19816	7.08062	9.27279	6.44223	12.8795	18.8874	0.986723	21.281	5.20182	3.96294	6.28825	5.40359	19.1257	19.2705	31.0922	11.6765	24.1451	18.0457	8.58972	20.2417	35.7227	27.4108	13.679
ENSRNOG00000006930	686019	Casq1	53.7212	1.2802	0.151529	8.44857	2.94893e-17	3.03443e-15	32.0267	77.3879	31.8775	24.2764	22.6668	28.99	26.7497	26.2325	24.6681	41.442	40.5742	57.4626	23.3564	36.0239	88.1906	83.1673	86.8436	70.789	87.2937	57.7461	76.2338	63.9213	84.4354	88.8109	63.8353
ENSRNOG00000040108	29184	Cd36	202.046	1.254	0.105029	11.9396	7.36074e-33	1.96928e-30	121.811	289.575	122.369	111.267	124.668	106.297	115.915	156.346	146.035	146.727	83.2291	106.009	114.985	127.885	246.509	274.858	292.695	273.669	291.598	309.483	192.195	270.6	320.692	416.644	296.378
ENSRNOG00000010094	294961	Kcnmb2	12.0432	1.25295	0.346156	3.61962	0.000295032	0.00322072	7.26143	17.2596	13.368	2.02303	7.21217	10.737	8.91656	6.29581	6.90706	10.0805	2.08073	6.93514	10.7799	1.8012	8.5003	11.1566	4.28857	10.217	30.6457	16.2411	18.2532	22.3725	17.0495	32.8929	18.2387
ENSRNOG00000046468	25652	Ptgfr	77.1419	1.23161	0.210099	5.86205	4.57174e-09	1.64602e-07	46.9599	110.068	71.9816	21.2419	32.9699	31.1374	45.5735	82.8948	36.5088	53.7626	30.1705	47.5552	59.2892	50.4335	145.568	132.865	110.431	75.1677	156.943	154.29	44.0223	116.124	97.4255	112.932	64.9753
ENSRNOG00000006131	363687	Mettl2	71.3604	1.22856	0.148892	8.25134	1.56629e-16	1.51321e-14	43.7291	101.504	57.5852	62.714	41.2124	45.0956	37.6477	50.3665	38.4822	57.1228	33.2916	34.6757	35.0345	31.5209	124.317	112.58	103.998	133.55	70.5779	106.469	51.5383	100.143	115.287	121.704	76.3744
ENSRNOG00000055966	NA	NA	15.9199	1.21741	0.309957	3.92766	8.57757e-05	0.00113605	9.69263	22.7133	9.25477	4.04607	11.3334	3.22111	13.8702	15.7395	8.88051	7.84039	9.36327	13.8703	8.0849	10.8072	37.1888	34.484	23.5871	27.7318	11.1439	6.31598	7.51601	21.3071	27.6039	15.35	37.6173
ENSRNOG00000004067	497815	Nrcam	786.361	1.21494	0.0624111	19.4668	2.1013e-84	1.92324e-81	481.739	1118.68	533.692	470.355	547.095	476.725	526.077	544.588	519.016	387.539	467.123	439.886	475.212	393.561	1111.41	1212.01	1082.86	958.205	1093.96	1169.36	1013.59	1230.49	1083.86	1228	1121.68
ENSRNOG00000004476	114557	Wif1	67.8451	1.21153	0.397663	3.04662	NA	NA	39.9969	98.2249	42.1606	46.5298	27.8184	31.1374	28.7311	32.5284	73.0175	58.2429	40.5742	32.6942	45.8144	20.7138	51.0018	69.9823	32.1643	43.787	109.581	498.963	53.6858	47.941	65.7622	46.0501	61.5555
ENSRNOG00000023320	298436	Tspan1	25.0535	1.20311	0.213816	5.62684	1.83538e-08	6.07948e-07	15.4209	35.5618	13.368	16.1843	12.3637	15.0319	8.91656	10.493	7.89379	14.5607	13.5247	27.7406	22.458	22.515	46.7517	36.5125	43.9579	21.1637	38.0749	42.4073	45.096	28.7646	31.6633	33.9894	22.7983
ENSRNOG00000016648	60671	Gulo	669.769	1.19953	0.0954739	12.564	3.33082e-36	1.01619e-33	412.84	950.055	428.804	486.54	425.518	368.281	438.893	477.432	307.858	254.252	442.154	570.663	401.55	352.134	845.78	909.77	1000.31	901.282	948.158	858.974	1007.14	1066.42	949.086	814.649	1149.04
ENSRNOG00000024954	303693	Mgat5b	15.6464	1.19544	0.247401	4.832	1.35169e-06	3.04481e-05	9.65473	22.1829	10.2831	5.05758	12.3637	10.737	5.94437	5.24651	4.93362	6.72033	13.5247	15.8517	8.98322	16.2108	22.3133	22.3132	19.2986	24.8126	16.7158	21.6548	32.2115	10.6536	22.7326	28.5072	22.7983
ENSRNOG00000050152	291577	Chsy3	27.2402	1.18368	0.19305	6.13147	8.70708e-10	3.47284e-08	16.8132	38.6152	27.7643	22.2534	12.3637	11.8108	16.8424	18.8874	12.8274	7.84039	16.6458	15.8517	21.5597	17.1114	32.9387	35.4983	30.02	27.7318	39.0036	53.2347	49.3909	30.8953	40.5939	29.6036	55.8559
ENSRNOG00000032375	362701	Capn13	20.1694	1.16242	0.222559	5.223	1.76047e-07	4.8136e-06	12.9964	27.9945	8.22646	16.1843	5.15155	12.8845	10.898	27.2818	14.8008	13.4407	11.444	15.8517	8.0849	11.7078	24.4384	25.3559	13.9379	37.9487	36.2176	44.2119	24.6954	29.8299	30.0395	23.0251	18.2387
ENSRNOG00000010490	29567	Hes2	15.7536	1.15689	0.274149	4.21995	2.44356e-05	0.000384223	9.8874	22.153	8.22646	11.1267	10.3031	9.66334	2.97219	4.19721	15.7876	13.4407	11.444	9.90734	13.4748	8.10538	18.0631	24.3417	17.1543	18.2446	38.0749	15.3388	36.5063	13.8496	17.8613	33.9894	10.2593
ENSRNOG00000050006	24182	Agtr2	3075.74	1.15624	0.130934	8.83071	1.04017e-18	1.25615e-16	1941.32	4313.3	2145.05	2642.08	1752.56	2370.74	1714.95	2152.12	1807.68	911.725	1813.35	2108.28	1686.15	2191.16	4304.34	3301.34	4168.49	3661.32	5092.75	4460.89	4133.8	5655.97	3836.94	3721.29	5109.11
ENSRNOG00000049766	81779	Sctr	32.8927	1.15504	0.16942	6.81763	9.25564e-12	4.87744e-10	20.6799	46.2157	25.7077	18.2073	18.5456	28.99	16.8424	27.2818	14.8008	13.4407	11.444	29.722	20.6614	22.515	53.1269	39.5552	58.9679	47.4359	40.8609	38.7982	54.7595	39.4181	53.584	33.9894	47.8765
ENSRNOG00000017712	29131	Cartpt	284.27	1.13686	0.138611	8.20179	2.36841e-16	2.21802e-14	178.222	399.958	178.926	167.912	151.456	183.604	204.09	97.5851	175.637	127.686	176.862	267.498	220.089	187.324	431.39	313.399	449.228	310.158	323.173	246.323	485.319	427.207	347.484	372.787	693.069
ENSRNOG00000004229	29191	Tac3	503.341	1.1355	0.333311	3.40673	0.000657451	0.00623395	317.705	705.854	486.39	260.971	493.519	648.518	116.906	115.423	300.951	255.373	582.603	229.85	181.461	140.493	582.271	453.363	804.107	618.126	408.609	246.323	1476.36	1321.04	554.513	398.005	901.674
ENSRNOG00000003291	289185	Creg1	54.1488	1.13065	0.158126	7.15032	8.65758e-13	5.39625e-11	34.4781	75.6078	49.3588	39.4492	34.0002	37.5797	39.6291	18.8874	27.6283	47.0423	28.0898	32.6942	24.2547	35.1233	62.6897	41.5837	97.565	70.0592	98.4376	90.2284	76.2338	85.2284	73.0691	62.4966	74.0946
ENSRNOG00000060237	25196	Inhbb	13.3883	1.12463	0.315975	3.55922	0.000371951	0.00389653	8.55137	18.6649	16.4529	5.05758	9.27279	3.22111	12.8795	11.5423	2.96017	10.0805	9.36327	11.8888	3.59329	6.30419	12.7505	41.5837	10.7214	24.0828	14.8585	24.3617	22.548	7.45749	12.1782	14.2536	20.5185
ENSRNOG00000004089	84050	Enpp2	5855.46	1.11398	0.0638651	17.4426	3.91564e-68	2.19655e-65	3753.9	8148.07	4185.21	3965.15	3692.63	4134.84	3729.1	4025.12	4049.51	2646.69	3602.78	3972.84	3443.27	3599.69	7195.5	7315.68	8216.91	7465.68	8960.61	7991.53	8754	9042.73	9097.92	7161.89	8426.27
ENSRNOG00000030983	288161	B3galt5	35.1116	1.11327	0.257086	4.33034	1.48877e-05	0.000253077	22.5475	48.8178	27.7643	10.1152	32.9699	15.0319	18.8238	11.5423	18.7477	32.4816	29.1302	31.7035	26.9497	15.3102	29.7511	31.4413	24.6593	40.8679	71.5066	59.5507	36.5063	34.0914	44.6533	119.511	44.4568
ENSRNOG00000016358	83610	Apba2	208.635	1.10875	0.0978702	11.3288	9.45118e-30	2.22103e-27	134.291	289.737	134.708	135.543	167.941	129.918	115.915	92.3386	159.849	131.046	129.005	152.573	128.46	134.189	201.882	282.972	241.232	283.156	271.168	270.685	358.621	303.626	325.563	355.244	292.959
ENSRNOG00000013389	294715	Rgs7bp	43.9975	1.09635	0.149374	7.33967	2.14118e-13	1.44322e-11	28.3891	61.0248	29.8209	27.311	17.5153	31.1374	24.7682	23.0846	33.5486	15.6808	39.5338	41.6108	31.4413	25.2167	63.7523	58.8257	47.1743	55.4635	62.22	58.6484	57.9806	71.3788	50.3365	67.9787	77.5143
ENSRNOG00000004441	548326	Fcmr	75.0521	1.09148	0.18547	5.88494	3.98192e-09	1.45474e-07	48.7309	103.766	63.7551	24.2764	50.4852	23.6215	57.4622	37.7749	59.2034	59.3629	63.4622	54.4904	33.2379	57.6383	104.129	95.3382	185.481	121.874	84.5078	72.1827	79.4549	93.7513	116.099	130.475	58.1358
ENSRNOG00000010999	363018	Cep295	697.65	1.0899	0.0606019	17.9845	2.57704e-72	1.60052e-69	454.158	963.278	469.937	530.035	457.458	505.715	448.8	471.136	413.437	439.062	453.598	454.747	382.685	423.281	819.216	964.538	804.107	969.882	1004.81	1019.58	911.584	1095.19	933.661	919.906	1153.6
ENSRNOG00000003841	65198	Kcnh1	16.1692	1.0813	0.310707	3.48014	0.000501159	0.00497156	10.5345	22.3161	9.25477	4.04607	13.394	9.66334	7.92583	2.0986	7.89379	14.5607	5.20182	21.7961	16.1698	14.4096	7.43776	18.2562	9.64929	11.6765	24.1451	34.2868	28.9903	29.8299	21.9207	28.5072	30.7778
ENSRNOG00000042445	NA	NA	113.922	1.08106	0.127505	8.47857	2.2797e-17	2.35976e-15	74.2303	157.222	95.6326	91.0365	52.5458	56.9064	54.4901	73.4511	105.579	62.7231	85.3098	67.3699	70.0691	75.6502	196.569	157.207	151.172	167.12	156.014	138.049	175.016	125.712	149.386	208.322	104.872
ENSRNOG00000011750	362336	Fam180a	109.684	1.07713	0.126693	8.50192	1.86488e-17	1.98958e-15	71.7114	151.108	70.9532	48.5528	97.8795	75.1593	72.3232	83.9441	79.9246	59.3629	68.664	93.129	51.2043	59.4395	94.5658	154.164	151.172	164.201	140.227	138.049	157.836	131.039	154.257	217.093	159.588
ENSRNOG00000020478	25050	Camk4	43.908	1.07626	0.168331	6.39374	1.6188e-10	7.27413e-09	28.8352	60.351	30.8492	26.2994	36.0609	22.5478	25.7589	45.12	31.5751	35.8418	16.6458	26.7498	23.3564	25.2167	81.8154	66.9396	66.4729	59.8422	52.0048	89.3261	56.9069	52.2024	60.079	38.3751	39.8971
ENSRNOG00000037865	498400	Hormad2	10.0853	1.06931	0.333525	3.20608	0.00134557	0.0111426	6.69012	13.7891	13.368	11.1267	4.12124	3.22111	3.96291	7.34511	2.96017	14.5607	0	7.92587	7.18657	4.50299	17.0006	7.09965	18.2264	10.217	13.9298	13.5343	15.032	23.4378	9.74255	12.0607	11.3992
ENSRNOG00000058222	NA	NA	22.6286	1.0685	0.218963	4.87983	1.0618e-06	2.46854e-05	14.8479	31.1166	21.5945	15.1728	14.4243	13.9582	22.7868	15.7395	4.93362	20.161	7.28254	17.8332	10.7799	13.509	23.3758	34.484	43.9579	27.7318	27.8597	29.7754	24.6954	17.0457	34.9108	33.9894	44.4568
ENSRNOG00000050024	361734	Ms4a4a	13.2152	1.05666	0.358087	2.95085	0.00316897	0.0219468	8.66079	18.1837	16.4529	6.0691	10.3031	5.36852	3.96291	8.39441	8.88051	5.60028	4.16145	5.9444	10.7799	18.012	6.37523	18.2562	7.505	11.6765	24.1451	11.7297	4.29486	20.2417	29.2276	46.0501	20.5185
ENSRNOG00000003453	360838	Lypd1	22.7248	1.04323	0.25498	4.09143	4.28721e-05	0.000628622	15.2322	30.8984	14.3963	7.08062	9.27279	15.0319	5.94437	31.4791	8.88051	17.9209	14.5651	16.8425	21.5597	19.8132	21.2508	46.6549	30.02	14.5957	35.289	20.7525	26.8429	23.4378	39.7821	49.3394	31.9177
ENSRNOG00000012031	117523	St8sia2	34.4429	1.04045	0.269156	3.8656	0.000110818	0.00141597	22.7982	47.1461	32.9059	16.1843	36.0609	23.6215	11.8887	26.2325	29.6017	13.4407	13.5247	28.7313	16.1698	25.2167	19.1257	59.8399	4.28857	48.1657	49.2188	47.821	53.6858	55.3985	58.4553	70.1716	52.4362
ENSRNOG00000009660	306460	Enpp6	27.1964	1.03979	0.282488	3.68081	0.000232498	0.00265298	18.0363	37.1893	10.2831	11.1267	21.6365	10.737	21.796	26.2325	11.8407	31.3615	29.1302	19.8147	15.2715	7.20479	24.4384	76.0677	16.0821	29.9211	30.6457	59.5507	15.032	27.6992	37.3464	29.6036	62.6954
ENSRNOG00000000906	360757	Medag	46.7374	1.03891	0.289874	3.58401	0.000338355	0.00359657	30.8134	64.1091	21.5945	17.1958	31.9396	28.99	41.6106	35.6763	39.4689	53.7626	18.7265	17.8332	31.4413	31.5209	126.442	15.2135	70.7614	89.7633	86.3651	81.2055	13.9583	20.2417	79.5641	64.6895	56.9958
ENSRNOG00000000606	690865	Pcdh15	18.6345	1.03584	0.221287	4.681	2.85473e-06	5.96216e-05	12.4117	25.423	15.4246	7.08062	8.24248	13.9582	10.898	15.7395	10.854	12.3206	7.28254	13.8703	20.6614	12.6084	17.0006	29.4128	18.2264	24.8126	28.7884	40.6028	32.2115	30.8953	21.9207	17.5429	18.2387
ENSRNOG00000046261	25732	Acp5	76.9471	1.0354	0.160972	6.43216	1.25801e-10	5.71197e-09	51.3142	104.91	59.6419	47.5413	45.3337	33.2849	55.4808	66.106	48.3494	59.3629	60.3411	58.4533	31.4413	50.4335	107.316	118.666	68.6172	102.17	104.01	100.153	108.445	68.1827	109.604	198.454	68.395
ENSRNOG00000018982	316077	Entpd3	71.6513	1.03329	0.191374	5.3993	6.69003e-08	2.00585e-06	47.7378	97.7387	74.0382	56.6449	37.0912	33.2849	39.6291	44.0707	19.7345	25.7613	97.7941	48.546	41.3228	54.9365	90.3157	90.267	125.441	81.7357	82.6504	127.222	109.519	99.078	112.039	97.5824	59.2757
ENSRNOG00000016117	309499	Myof	2328.53	1.02396	0.0815443	12.5571	3.63492e-36	1.08985e-33	1560.26	3166.63	1443.74	1521.32	1590.8	1099.47	1742.69	1886.64	1440.62	1948.9	1670.82	1515.82	1329.52	1532.82	3586.06	3170.5	2389.81	3242.43	3145.36	3398.9	2893.66	2751.81	3245.08	3966.89	3042.44
ENSRNOG00000013419	300723	Hykk	19.0434	1.0235	0.237724	4.3054	1.66686e-05	0.00027765	12.7254	25.9359	9.25477	6.0691	14.4243	18.253	15.8517	6.29581	14.8008	10.0805	21.8476	17.8332	7.18657	10.8072	17.0006	29.4128	17.1543	22.6233	26.931	19.8502	33.2852	37.2874	17.8613	27.4108	36.4773
ENSRNOG00000059837	25163	Cdkn2a	11.1665	1.02097	0.265654	3.84323	0.000121424	0.001529	7.44286	15.2287	5.14154	8.09214	6.18186	6.44223	8.91656	4.19721	7.89379	4.48022	9.36327	7.92587	13.4748	7.20479	14.8755	23.3274	15.01	10.9467	14.8585	20.7525	13.9583	19.1764	14.6138	13.1572	6.8395
ENSRNOG00000016768	29256	Oprl1	16.7828	1.01418	0.256143	3.95941	7.5134e-05	0.00101521	11.2544	22.8138	16.4529	10.1152	9.27279	4.29482	12.8795	15.7395	12.8274	7.84039	18.7265	8.91661	9.88154	8.10538	14.8755	25.3559	28.9479	17.5148	16.7158	35.1891	16.1057	39.4181	23.5445	23.0251	10.2593
ENSRNOG00000009465	310552	Sfrp2	427.509	1.01216	0.226663	4.46551	7.98774e-06	0.000146218	287.413	580.34	239.596	172.969	265.82	236.215	382.421	392.439	287.136	334.896	350.602	252.637	286.565	247.665	566.333	410.766	834.127	440.059	680.705	493.549	277.019	338.783	843.542	1210.46	288.399
ENSRNOG00000017922	681316	Tpbgl	10.6334	1.00197	0.347113	2.88659	0.00389445	0.0257703	7.17454	14.4068	0	3.03455	17.5153	4.29482	6.9351	8.39441	12.8274	3.36017	6.24218	10.8981	6.28825	6.30419	4.25015	12.1708	12.8657	9.48718	12.0725	16.2411	26.8429	12.7843	19.4851	19.7358	12.5391
ENSRNOG00000016553	313653	Vwa5b1	20.2734	0.999189	0.233245	4.28386	1.83682e-05	0.000300775	13.6996	27.4449	6.16985	6.0691	13.394	11.8108	10.898	13.6409	16.7743	17.9209	19.7669	12.8795	20.6614	14.4096	9.56284	18.2562	23.5871	27.002	27.8597	25.2639	40.8012	36.2221	30.8514	33.9894	28.4979
ENSRNOG00000007078	65154	Ccn4	25.0603	0.989983	0.230484	4.29523	1.74513e-05	0.000288204	17.1207	33.7217	15.4246	20.2303	15.4547	15.0319	20.8053	12.5916	18.7477	10.0805	13.5247	25.7591	10.7799	27.0179	22.3133	37.5267	19.2986	40.1381	41.7895	27.0685	12.8846	28.7646	55.2078	46.0501	39.8971
ENSRNOG00000062252	NA	NA	13.9153	0.985832	0.398596	2.47326	0.0133886	0.0659897	9.30988	18.9394	11.3114	0	6.18186	5.36852	2.97219	11.5423	7.89379	22.4011	13.5247	18.8239	3.59329	8.10538	14.8755	11.1566	6.43286	32.8402	13.9298	16.2411	8.58972	8.52284	12.9901	69.0752	13.679
ENSRNOG00000030021	287910	Ccl6	88.4229	0.984203	0.171024	5.75477	8.67591e-09	3.04182e-07	60.1554	119.26	46.2739	54.6219	83.4552	52.6115	61.4252	55.613	53.2831	92.9646	55.1393	49.5367	53.8993	63.0419	86.0655	130.836	224.078	75.8975	77.0785	101.056	142.804	168.326	105.544	97.5824	102.593
ENSRNOG00000003526	140594	Sytl4	311.974	0.975902	0.0938669	10.3967	2.56786e-25	4.55665e-23	213.434	419.471	242.681	170.946	232.85	267.353	177.34	202.515	212.145	193.77	176.862	286.322	212.004	186.424	375.076	397.58	357.024	333.511	509.833	468.285	420.896	443.188	505.801	418.837	384.152
ENSRNOG00000033564	54249	Cfd	21.0204	0.973527	0.289267	3.3655	0.000764057	0.00707128	14.4198	28.2212	11.3114	10.1152	11.3334	9.66334	28.7311	23.0846	4.93362	16.8008	20.8073	12.8795	15.2715	8.10538	13.813	20.2847	37.525	27.002	25.0737	29.7754	15.032	30.8953	50.3365	50.4358	10.2593
ENSRNOG00000023576	363225	Ecrg4	62.6255	0.97087	0.169173	5.73892	9.52819e-09	3.32365e-07	42.9981	84.0372	52.4437	32.3685	43.273	41.8745	57.4622	67.1553	59.2034	42.5621	37.4531	32.6942	17.9664	31.5209	69.0649	104.466	72.9057	81.0059	94.723	100.153	65.4966	55.3985	82.8117	114.029	84.3539
ENSRNOG00000008449	288821	Neurod4	11.9773	0.970508	0.325839	2.97849	0.00289672	0.0205022	8.08618	16.2222	7.19816	5.05758	8.24248	5.36852	4.95364	16.7888	14.8008	5.60028	8.32291	9.90734	5.38993	5.40359	11.6879	13.1851	34.3086	8.02762	27.8597	23.4594	15.032	9.5882	21.9207	7.67502	5.69958
ENSRNOG00000002827	302920	Rbfox1	128.266	0.967806	0.143158	6.76041	1.376e-11	7.10051e-10	88.019	172.172	134.708	96.0941	75.2127	91.2649	45.5735	67.1553	95.7122	68.3234	89.4712	92.1383	102.409	98.1652	123.254	141.993	144.739	139.389	217.306	209.33	139.583	221.594	203.782	212.708	140.21
ENSRNOG00000060193	287761	Prr29	70.4213	0.958396	0.142528	6.72425	1.765e-11	8.94848e-10	48.6646	94.1558	19.5379	45.5183	48.4246	49.3904	45.5735	43.0214	46.376	64.9632	64.5025	40.6201	51.2043	64.8431	77.5652	118.666	97.565	110.927	70.5779	78.4987	113.814	76.7056	91.7423	110.74	88.9135
ENSRNOG00000039891	307645	Adgrg5	31.1405	0.957743	0.252168	3.79804	0.000145846	0.00178485	21.5459	41.6073	37.0191	11.1267	45.3337	23.6215	17.8331	12.5916	11.8407	10.0805	26.0091	20.8054	15.2715	27.0179	38.2514	40.5694	53.6072	44.5168	39.9322	31.5799	32.2115	27.6992	45.4652	83.3288	20.5185
ENSRNOG00000051304	NA	NA	24.2958	0.95602	0.230124	4.15438	3.26172e-05	0.00049495	16.5998	32.6914	20.5662	26.2994	26.7881	13.9582	13.8702	7.34511	16.7743	4.48022	18.7265	19.8147	17.9664	12.6084	42.5015	28.3986	47.1743	26.2722	25.0737	33.3845	22.548	17.0457	25.1682	36.1822	55.8559
ENSRNOG00000001006	288475	Nptx2	14.7858	0.950853	0.274305	3.46641	0.000527458	0.00518513	10.2838	19.697	11.3114	6.0691	14.4243	11.8108	4.95364	6.29581	17.761	3.36017	16.6458	11.8888	10.7799	8.10538	8.5003	15.2135	11.7936	21.8935	22.2878	27.9708	21.4743	26.6339	20.297	10.9643	29.6378
ENSRNOG00000011986	360625	Krt12	28.2363	0.950835	0.204817	4.64235	3.44462e-06	7.039e-05	19.4929	37.7746	16.4529	24.2764	11.3334	27.9163	18.8238	18.8874	20.7212	14.5607	15.6054	15.8517	18.8648	30.6203	34.0012	22.3132	24.6593	40.1381	38.0749	39.7005	73.0126	33.026	36.5346	29.6036	44.4568
ENSRNOG00000015668	362506	Ccl19	178.24	0.948508	0.136521	6.94771	3.71253e-12	2.06265e-10	123.232	238.25	114.142	106.209	167.941	88.0438	135.73	131.163	124.327	97.4448	92.5923	158.517	120.375	142.295	293.26	191.691	298.056	270.02	183.874	205.721	282.387	196.025	257.366	314.676	127.671
ENSRNOG00000061768	311170	Slc43a3	450.016	0.947257	0.0823047	11.5091	1.18649e-30	2.94759e-28	311.158	601.497	317.747	266.029	264.79	289.9	284.339	344.171	266.415	331.536	312.109	371.525	362.024	323.315	637.523	479.734	522.134	556.095	717.852	598.214	584.101	490.063	590.236	698.427	742.086
ENSRNOG00000008526	500986	Pdzd3	13.3864	0.945491	0.276121	3.42419	0.00061663	0.00590159	9.3997	17.7355	7.19816	5.05758	12.3637	9.66334	9.90728	13.6409	5.92034	13.4407	8.32291	2.9722	2.69497	21.6144	11.6879	18.2562	21.4429	24.8126	20.4304	18.0457	15.032	13.8496	11.3663	21.9286	18.2387
ENSRNOG00000047466	24225	Bdnf	16.6299	0.93806	0.283743	3.30601	0.000946332	0.00841776	11.4914	22.2355	6.16985	9.10365	10.3031	6.44223	11.8887	10.493	13.8141	11.2006	16.6458	14.861	17.0681	9.90658	23.3758	14.1993	24.6593	21.8935	7.42925	28.8731	9.66344	24.5032	24.3564	12.0607	53.5761
ENSRNOG00000013003	296472	Srms	101.127	0.936685	0.13561	6.9072	4.9431e-12	2.69469e-10	70.1697	134.899	82.2646	55.6334	49.4549	62.2749	64.3973	51.4158	66.1105	85.1242	99.8749	75.2958	82.6456	67.5449	88.1906	126.779	127.585	129.172	139.298	138.952	212.596	88.4245	143.703	152.404	136.79
ENSRNOG00000002876	302931	Eef2kmt	90.9707	0.932731	0.122333	7.62452	2.44939e-14	1.86004e-12	63.6156	120.813	61.6985	60.691	66.9702	59.0538	60.4344	50.3665	87.8184	84.0041	53.0585	61.4255	44.0178	73.8491	149.818	110.552	110.431	165.661	130.012	115.492	111.666	99.078	111.227	132.668	92.3333
ENSRNOG00000017073	313495	Ca9	13.2125	0.928684	0.27935	3.32445	0.000885925	0.00799493	9.15627	17.6375	5.14154	6.0691	20.6062	3.22111	15.8517	7.34511	14.8008	6.72033	3.12109	9.90734	8.0849	9.00598	14.8755	18.2562	15.01	13.8659	13.9298	9.02284	28.9903	18.111	17.0495	17.5429	27.358
ENSRNOG00000002793	54305	Sstr2	308.785	0.920691	0.0942992	9.7635	1.61482e-22	2.42084e-20	216.341	409.632	182.011	228.603	200.911	282.384	184.275	184.677	243.721	172.488	235.122	206.073	231.767	244.062	380.388	429.022	338.797	375.838	376.106	422.269	544.374	494.325	422.989	309.194	412.65
ENSRNOG00000059459	NA	NA	19.3985	0.918077	0.250316	3.66767	0.000244773	0.00276402	13.5187	25.8129	17.4812	19.2188	10.3031	19.3267	16.8424	15.7395	12.8274	14.5607	4.16145	12.8795	11.6782	7.20479	14.8755	24.3417	31.0922	22.6233	33.4316	15.3388	49.3909	30.8953	20.297	13.1572	28.4979
ENSRNOG00000055499	79219	Grid1	22.0878	0.911568	0.258759	3.52285	0.000426932	0.00436213	15.5524	29.2174	13.368	13.1497	22.6668	20.4004	12.8795	16.7888	24.6681	15.6808	10.4036	6.93514	12.5765	17.1114	14.8755	27.3844	9.64929	33.57	39.0036	19.8502	23.6217	60.7252	41.4058	28.5072	22.7983
ENSRNOG00000014398	305974	Scara5	201.203	0.90773	0.307043	2.95637	0.00311287	0.0216878	141.545	266.285	82.2646	88.002	88.6067	102.002	231.83	244.487	147.022	187.049	150.853	93.129	156.308	126.984	519.581	261.673	309.849	294.832	330.602	186.773	61.2018	116.124	345.049	412.258	91.1934
ENSRNOG00000020991	361735	Ms4a6a	79.4121	0.905308	0.148202	6.10859	1.00518e-09	3.93075e-08	55.6264	105.36	41.1323	47.5413	71.0914	40.8008	67.3695	82.8948	74.0042	41.442	65.5429	37.6479	45.8144	52.2347	72.2526	89.2528	139.379	80.2762	130.012	108.274	82.6761	79.9016	123.406	103.065	150.469
ENSRNOG00000015588	85383	Nol3	251.298	0.904846	0.0735023	12.3104	7.95832e-35	2.34568e-32	176.805	332.562	189.209	168.923	132.91	155.687	197.155	188.874	182.544	171.368	230.961	179.323	159.901	164.809	349.575	313.399	389.188	306.509	330.602	328.431	385.464	279.123	327.999	334.412	313.477
ENSRNOG00000047306	363334	Stap2	64.1957	0.904714	0.119975	7.54088	4.66808e-14	3.42522e-12	45.2956	84.8139	41.1323	35.4031	55.6368	42.9482	44.5828	37.7749	39.4689	40.322	48.8971	48.546	53.8993	54.9365	62.6897	93.3097	83.6272	94.8718	76.1498	70.3781	74.0863	90.5552	109.604	89.9074	87.7736
ENSRNOG00000060038	NA	NA	34.8339	0.902314	0.185545	4.86303	1.156e-06	2.66264e-05	24.6006	45.9975	18.5095	35.4031	18.5456	30.0637	25.7589	14.6902	13.8141	30.2415	17.6862	15.8517	42.2211	32.4215	37.1888	50.7118	56.8236	43.787	45.5042	44.2119	35.4326	49.0063	31.6633	59.2073	52.4362
ENSRNOG00000017589	363143	Gnat1	14.3487	0.899753	0.270886	3.32152	0.000895292	0.00804606	10.0832	19.0019	6.16985	8.09214	4.12124	5.36852	7.92583	5.24651	5.92034	13.4407	20.8073	7.92587	17.0681	18.9126	19.1257	23.3274	16.0821	20.4339	23.2164	15.3388	18.2532	10.6536	21.1089	17.5429	23.9383
ENSRNOG00000010275	362287	Slc17a9	37.8916	0.894097	0.173551	5.15177	2.5804e-07	6.80928e-06	26.9186	49.8622	41.1323	16.1843	17.5153	25.7689	29.7219	27.2818	33.5486	19.0409	45.776	24.7683	17.0681	25.2167	28.6885	44.6264	54.6793	53.2742	54.7907	46.9187	56.9069	56.4638	49.5246	57.0144	45.5967
ENSRNOG00000058909	81772	Rps9	640.244	0.888541	0.0900702	9.86498	5.90458e-23	9.3346e-21	453.855	843.577	519.296	462.263	488.367	508.936	427.004	480.58	403.57	388.659	367.248	409.173	510.247	480.919	1037.04	963.524	1112.88	826.844	688.135	722.729	1021.1	752.141	668.176	710.488	776.283
ENSRNOG00000027859	309724	Tmem26	28.4262	0.888092	0.197033	4.50732	6.56522e-06	0.000123293	20.1843	37.4173	26.736	29.334	24.7275	15.0319	22.7868	13.6409	20.7212	15.6808	20.8073	25.7591	12.5765	14.4096	52.0643	46.6549	26.8036	45.9763	27.8597	25.2639	41.8749	47.941	25.9801	44.9537	26.2181
ENSRNOG00000019141	309527	Ch25h	207.568	0.88452	0.156673	5.64565	1.6456e-08	5.50326e-07	147.083	273.551	143.963	129.474	166.91	127.771	127.804	118.571	133.208	125.446	151.893	149.601	199.427	190.927	417.577	367.153	213.356	170.039	153.228	187.675	198.637	220.529	350.732	330.026	400.111
ENSRNOG00000006698	317580	Rab33a	16.9524	0.874218	0.227434	3.84383	0.000121129	0.00152862	12.0644	22.2849	4.11323	11.1267	12.3637	9.66334	12.8795	11.5423	20.7212	10.0805	9.36327	16.8425	16.1698	9.90658	21.2508	21.299	34.3086	19.7041	18.5731	17.1434	23.6217	26.6339	29.2276	20.8322	12.5391
ENSRNOG00000056407	304509	Cfap73	10.7345	0.872904	0.353526	2.46914	0.0135438	0.0664393	7.76189	13.9774	5.14154	9.10365	17.5153	7.51593	2.97219	4.19721	4.93362	10.0805	7.28254	10.8981	2.69497	10.8072	18.0631	11.1566	2.14429	27.002	13.9298	7.21827	19.3269	5.32678	13.8019	17.5429	18.2387
ENSRNOG00000015667	171577	Epcam	67.0168	0.868003	0.173901	4.99136	5.99542e-07	1.47469e-05	48.1228	87.6285	32.9059	52.5989	47.3943	52.6115	38.6384	18.8874	43.4158	64.9632	30.1705	66.3792	70.0691	59.4395	73.3151	69.9823	114.719	60.572	119.797	113.688	77.3075	80.967	82.8117	92.1002	78.6543
ENSRNOG00000019890	293154	Folr2	43.061	0.86453	0.160629	5.38214	7.36047e-08	2.19176e-06	30.641	56.6101	26.736	29.334	31.9396	20.4004	31.7033	29.3804	22.6946	26.8813	36.4127	36.6572	38.6278	36.9245	36.1263	40.5694	83.6272	54.7337	69.6492	46.9187	80.5286	38.3528	58.4553	63.593	50.1563
ENSRNOG00000046276	24583	Myh3	105.326	0.860312	0.153032	5.62179	1.88985e-08	6.21257e-07	75.629	137.723	53.472	74.8523	74.1824	90.1912	58.453	53.5144	74.0042	49.2824	88.4309	95.1105	108.697	87.358	95.6284	150.107	137.234	137.199	156.014	169.629	176.089	145.954	110.416	67.9787	168.708
ENSRNOG00000019528	100362241	Plekhg6	38.4067	0.858839	0.175105	4.9047	9.35726e-07	2.19896e-05	27.5925	50.204	19.5379	27.311	31.9396	11.8108	46.5642	32.5284	26.6415	28.0014	12.4844	27.7406	36.8312	29.7197	62.6897	39.5552	47.1743	59.1124	45.5042	52.3324	42.9486	42.6142	48.7127	60.3037	51.2963
ENSRNOG00000008492	304984	Cfap45	53.0822	0.858768	0.136267	6.30209	2.93652e-10	1.26155e-08	38.1756	69.3439	39.0757	31.357	42.2427	47.243	40.6199	34.627	37.4955	32.4816	33.2916	39.6294	43.1194	36.9245	70.1275	81.1389	88.9879	56.9231	63.1487	66.769	75.1601	63.9213	77.9404	83.3288	35.3374
ENSRNOG00000023683	25495	Nog	27.6602	0.854611	0.221439	3.85935	0.000113688	0.00144626	20.2096	35.7881	12.3397	26.2994	16.485	17.1793	26.7497	30.4298	15.7876	12.3206	15.6054	29.722	11.6782	27.9185	25.5009	31.4413	21.4429	30.6509	35.289	43.3096	15.032	46.8756	48.7127	37.2787	58.1358
ENSRNOG00000008680	315714	Loxl1	454.428	0.853619	0.105899	8.0607	7.58607e-16	6.46675e-14	328.054	592.29	247.822	234.672	324.548	286.679	362.607	367.256	356.207	303.535	341.239	354.683	358.43	398.965	540.832	635.926	601.472	730.513	598.055	574.755	482.098	398.443	714.453	787.238	451.407
ENSRNOG00000030715	155012	Cfh	1913.6	0.847932	0.0962822	8.80674	1.28843e-18	1.54523e-16	1388.74	2486.16	1350.17	1062.09	1327.04	1229.39	1326.59	1519.39	1159.4	1614	1160.01	1710.01	1494.81	1712.04	1514.12	2702.94	2402.67	2118.56	2584.45	2264.73	2181.79	2675.11	2849.7	2970.23	3083.48
ENSRNOG00000017485	313498	Cd72	13.7585	0.847658	0.383929	2.20785	0.0272547	0.110377	9.77812	18.1006	14.3963	2.02303	9.27279	3.22111	13.8702	16.7888	9.86723	7.84039	18.7265	6.93514	5.38993	9.00598	3.18761	25.3559	7.505	13.8659	4.64328	24.3617	10.7372	12.7843	21.1089	49.3394	26.2181
ENSRNOG00000020995	81919	Fut1	24.3323	0.847407	0.203152	4.1713	3.02869e-05	0.000466096	17.4609	31.8284	22.6228	22.2534	14.4243	16.1056	16.8424	12.5916	19.7345	8.96044	13.5247	23.7776	12.5765	26.1173	26.5634	26.3701	47.1743	24.0828	26.0024	28.8731	47.2435	39.4181	22.7326	26.3144	35.3374
ENSRNOG00000016975	282634	Pxmp4	173.642	0.845924	0.0997135	8.48355	2.18431e-17	2.28826e-15	125.684	225.96	135.737	149.705	82.4248	127.771	134.739	99.6837	148.008	122.086	137.328	128.795	128.46	113.475	185.944	214.004	231.583	220.395	231.236	213.841	287.756	270.6	250.059	215.997	164.148
ENSRNOG00000005094	305423	C1qtnf7	68.2217	0.84495	0.135489	6.23631	4.48015e-10	1.88644e-08	49.3859	88.7699	52.4437	37.4261	60.7883	32.2111	44.5828	61.9088	60.1901	34.7217	45.776	46.5645	62.8825	53.1353	92.4408	94.3239	62.1843	88.3038	104.01	83.9124	56.9069	86.2938	110.416	103.065	94.6131
ENSRNOG00000006255	303070	Nipal4	11.5901	0.844081	0.296169	2.85	0.00437197	0.0283371	8.34674	15.1282	14.3963	8.09214	7.21217	7.51593	10.898	9.44372	1.97345	3.36017	11.444	6.93514	8.98322	9.90658	11.6879	11.1566	22.515	9.48718	11.1439	8.12055	19.3269	29.8299	18.6732	15.35	9.11934
ENSRNOG00000010253	312701	Cd163	37.6879	0.841661	0.266065	3.16336	0.00155958	0.0125561	27.3528	48.9626	10.2831	13.1497	25.7578	27.9163	29.7219	33.5777	18.7477	35.8418	38.4934	22.7869	35.9329	36.0239	15.9381	22.3132	60.04	42.3274	55.7194	36.0913	21.4743	45.8103	76.3166	97.5824	64.9753
ENSRNOG00000051682	309986	Zcchc9	301.468	0.834231	0.0777662	10.7274	7.56742e-27	1.5302e-24	218.977	391.458	231.369	251.868	212.244	186.825	258.58	253.931	253.588	204.97	158.135	206.073	208.411	201.734	337.887	378.31	446.012	346.647	394.679	389.786	369.358	383.528	385.643	405.68	468.506
ENSRNOG00000012817	502715	Lrrc17	186.696	0.833772	0.120306	6.93041	4.19629e-12	2.31662e-10	136.308	241.665	123.397	114.301	131.88	107.37	154.554	180.48	92.752	197.13	134.207	129.786	135.647	134.189	346.387	235.303	216.573	224.773	254.452	235.496	156.762	255.685	247.623	296.036	189.226
ENSRNOG00000010805	79451	Fabp4	134.793	0.829797	0.386039	2.14952	0.0315933	0.12291	98.3074	174.596	30.8492	68.7832	85.5158	77.3068	51.5179	268.621	55.2565	187.049	40.5742	130.777	112.29	71.1473	161.506	88.2385	114.719	310.158	30.6457	218.353	25.7692	101.209	215.148	590.977	63.8353
ENSRNOG00000014021	296358	Matn4	23.5188	0.829695	0.270767	3.06425	0.0021822	0.0164208	17.1137	30.5063	6.16985	9.10365	12.3637	22.5478	19.8146	7.34511	15.7876	22.4011	13.5247	17.8332	26.0513	32.4215	19.1257	32.4556	38.5972	24.8126	28.7884	27.0685	16.1057	21.3071	30.0395	76.7502	20.5185
ENSRNOG00000016687	308341	Ssc5d	177.97	0.823781	0.137087	6.00918	1.86463e-09	7.14226e-08	130.26	230.017	125.454	118.347	89.637	109.518	128.795	100.733	115.447	191.529	212.234	115.916	100.612	154.903	287.948	183.577	246.593	310.888	201.518	221.962	207.227	164.065	215.148	288.361	202.905
ENSRNOG00000050169	688786	Pet100	274.401	0.821999	0.112108	7.33218	2.26446e-13	1.51188e-11	199.882	355.695	204.633	245.799	193.698	190.046	212.016	183.628	178.597	232.971	152.933	184.277	233.564	186.424	490.892	406.709	518.917	334.97	301.813	265.271	342.515	350.502	269.544	258.758	372.753
ENSRNOG00000015027	301365	Il18r1	87.3335	0.821936	0.117258	7.00965	2.38907e-12	1.37115e-10	63.6269	113.195	75.0665	45.5183	83.4552	54.7589	57.4622	58.7609	85.8449	71.6835	58.2603	78.268	46.7127	47.7317	89.2532	100.409	136.162	91.2229	130.012	102.86	133.141	121.45	123.406	98.6788	118.551
ENSRNOG00000013515	116680	Ptpru	70.8204	0.818333	0.173888	4.70608	2.52525e-06	5.32292e-05	51.8599	91.5047	50.3871	29.334	38.1215	32.2111	34.6755	39.8735	58.2167	63.8431	72.8254	83.2217	67.3741	52.2347	83.9405	87.2243	66.4729	124.063	89.151	108.274	57.9806	73.5095	78.7523	112.932	124.251
ENSRNOG00000012972	25290	Alox5	21.1549	0.809559	0.25291	3.20097	0.00136964	0.0112989	15.6438	27.167	13.368	13.1497	15.4547	11.8108	11.8887	14.6902	8.88051	29.1214	21.8476	17.8332	15.2715	14.4096	5.31269	28.3986	34.3086	31.3807	37.1463	22.5571	26.8429	11.7189	36.5346	37.2787	27.358
ENSRNOG00000022822	680906	Fam169b	105.072	0.807833	0.134239	6.01786	1.76741e-09	6.79985e-08	77.434	135.224	88.4345	52.5989	71.0914	71.9382	85.2026	114.374	70.0573	71.6835	83.2291	100.064	57.4926	63.0419	138.13	143.007	149.028	145.227	151.371	144.365	76.2338	91.6205	139.643	145.825	163.008
ENSRNOG00000046699	84386	Slpi	49.1255	0.806854	0.269307	2.99603	0.00273516	0.0195899	35.8915	63.5627	30.8492	18.2073	54.6065	33.2849	58.453	43.0214	27.6283	17.9209	12.4844	22.7869	86.2389	25.2167	37.1888	55.783	105.07	22.6233	74.2925	68.5736	56.9069	68.1827	138.831	30.7001	41.037
ENSRNOG00000036603	294090	Ifit1bl	25.8684	0.806188	0.20616	3.91049	9.21088e-05	0.00120525	18.9397	33.4271	9.25477	20.2303	16.485	10.737	20.8053	28.3311	14.8008	21.281	31.2109	11.8888	30.5429	11.7078	32.9387	25.3559	33.2364	37.2189	32.503	22.5571	48.3172	27.6992	28.4158	37.2787	42.1769
ENSRNOG00000001492	140447	Slc8a2	119.523	0.804213	0.112844	7.12678	1.02747e-12	6.24331e-11	88.0261	153.884	79.1797	98.1171	75.2127	82.6753	85.2026	70.3032	82.8848	78.4039	88.4309	109.971	120.375	85.5568	141.317	181.548	106.142	132.821	114.225	149.779	163.205	169.391	194.851	178.718	160.728
ENSRNOG00000037406	499656	RGD1564171	98.631	0.804008	0.121029	6.64312	3.07109e-11	1.50865e-09	72.2008	127.464	89.4628	65.7486	75.2127	60.1275	77.2768	50.3665	74.991	78.4039	79.0676	67.3699	85.3406	63.0419	144.505	118.666	107.214	119.684	142.084	125.417	115.961	90.5552	104.732	104.161	229.123
ENSRNOG00000054218	373540	Il18rap	1970.56	0.803169	0.0749724	10.7129	8.85808e-27	1.7706e-24	1447.62	2541.05	1472.54	1467.71	1479.53	1641.69	1264.17	1418.66	1686.31	947.567	1601.12	1517.8	1570.27	1304.07	2180.33	2042.67	2984.85	2506.81	2876.98	2613.92	2518.94	2435.4	2546.05	2221.37	3024.2
ENSRNOG00000015519	113902	Ces1d	56.4973	0.800987	0.24987	3.20562	0.00134773	0.0111551	41.2691	73.1098	25.7077	61.7025	66.9702	20.4004	37.6477	52.4651	36.5088	35.8418	33.2916	35.6664	52.1027	36.9245	105.191	26.3701	126.513	55.4635	85.4364	65.8667	23.6217	42.6142	107.98	118.415	46.7366
ENSRNOG00000022707	688790	Pmp2	45.6845	0.798737	0.488192	1.63611	0.101816	0.271562	33.2545	59.2446	25.7077	36.4146	20.6062	21.4741	29.7219	26.2325	22.6946	98.5648	70.7447	10.8981	11.6782	24.3162	218.883	19.2705	26.8036	130.631	70.5779	27.0685	25.7692	10.6536	75.5047	33.9894	12.5391
ENSRNOG00000030210	308099	Fndc1	284.55	0.798441	0.108766	7.34089	2.12171e-13	1.43566e-11	210.543	365.286	155.275	168.923	257.578	155.687	191.211	163.691	183.531	257.613	240.324	250.656	199.427	302.601	299.636	358.025	335.581	400.651	309.243	358.207	376.874	318.541	412.435	467.08	381.872
ENSRNOG00000002331	25375	Aldh3a1	79.397	0.796744	0.330052	2.41399	0.0157788	0.0742535	57.1002	103.721	23.6511	24.2764	36.0609	66.5697	45.5735	80.7962	32.5619	34.7217	45.776	41.6108	143.731	109.873	115.817	49.6976	170.471	56.9231	208.948	111.883	36.5063	72.4442	116.099	76.7502	125.391
ENSRNOG00000002013	288109	Sidt1	202.428	0.796464	0.130082	6.12277	9.19635e-10	3.63465e-08	150.656	258.906	150.133	152.739	125.698	197.562	134.739	113.325	117.42	136.647	153.974	237.776	129.358	158.505	177.444	237.331	257.314	176.608	312.957	394.298	229.775	306.822	295.524	217.093	242.802
ENSRNOG00000054517	NA	NA	11.1568	0.796172	0.298985	2.66292	0.00774659	0.0438948	8.12972	14.4591	6.16985	6.0691	11.3334	7.51593	4.95364	11.5423	4.93362	5.60028	6.24218	8.91661	14.3731	9.90658	10.6254	21.299	35.3807	8.7574	15.7872	9.92512	12.8846	7.45749	14.6138	12.0607	10.2593
ENSRNOG00000010743	315646	Fdxacb1	110.945	0.794894	0.103298	7.69516	1.41317e-14	1.0971e-12	82.1091	142.402	79.1797	83.9559	81.3945	90.1912	89.1656	77.6483	74.0042	63.8431	71.7851	105.018	74.5607	94.5628	151.943	102.438	175.831	139.389	141.156	166.02	110.593	132.104	166.435	141.44	139.07
ENSRNOG00000047351	NA	NA	39.6714	0.794162	0.337759	2.35127	0.0187097	0.0840945	29.386	50.8919	39.0757	13.1497	14.4243	19.3267	6.9351	31.4791	59.2034	70.5635	35.3724	30.7128	12.5765	19.8132	91.3782	72.0108	16.0821	40.1381	56.6481	110.079	15.032	47.941	53.584	30.7001	26.2181
ENSRNOG00000005277	64576	Ptprv	53.772	0.793916	0.172073	4.61382	3.95326e-06	7.93847e-05	39.6787	69.1465	42.1606	43.4952	27.8184	32.2111	50.5271	47.2186	34.5353	39.2019	44.7356	58.4533	19.7631	36.0239	39.3139	85.1958	72.9057	66.4103	56.6481	114.59	54.7595	54.3331	53.584	118.415	44.4568
ENSRNOG00000016878	310812	Plppr5	15.0639	0.791483	0.247559	3.19715	0.00138792	0.0114267	11.1385	19.3461	12.3397	13.1497	14.4243	13.9582	10.898	10.493	7.89379	5.60028	9.36327	4.95367	12.5765	18.012	22.3133	22.3132	24.6593	21.1637	10.2152	15.3388	8.58972	29.8299	22.7326	20.8322	14.8189
ENSRNOG00000025551	500853	Rgs22	34.0162	0.789444	0.171272	4.60931	4.04015e-06	8.10361e-05	25.3818	43.4357	22.6228	34.3916	17.5153	20.4004	30.7126	33.5777	31.5751	35.8418	18.7265	17.8332	17.0681	24.3162	41.439	48.6833	32.1643	41.5976	52.0048	31.5799	40.8012	61.7906	45.4652	52.6287	29.6378
ENSRNOG00000047537	100912373	LOC100912373	11.938	0.787441	0.288057	2.73363	0.00626399	0.0373051	8.78068	15.3824	14.3963	15.1728	2.06062	6.44223	4.95364	8.39441	6.90706	7.84039	10.4036	9.90734	8.98322	9.90658	6.37523	8.11389	25.7314	10.9467	17.6445	14.4365	20.4006	13.8496	11.3663	17.5429	22.7983
ENSRNOG00000003059	304802	Optc	26.3068	0.786833	0.248375	3.16793	0.00153531	0.0124207	19.8356	33.3662	3.08492	31.357	8.24248	12.8845	24.7682	39.8735	14.8008	23.5212	17.6862	16.8425	25.153	19.8132	41.439	44.6264	43.9579	35.0296	22.2878	31.5799	28.9903	19.1764	30.0395	48.243	21.6584
ENSRNOG00000002970	287388	Zswim7	33.4778	0.785913	0.179206	4.38554	1.15699e-05	0.000202823	25.0899	42.6283	16.4529	39.4492	27.8184	21.4741	23.7775	33.5777	24.6681	31.3615	17.6862	29.722	12.5765	22.515	39.3139	49.6976	65.4007	40.8679	49.2188	36.0913	40.8012	33.026	28.4158	42.7608	43.3168
ENSRNOG00000013925	85431	Nox4	31.1585	0.782893	0.202525	3.86566	0.00011079	0.00141597	23.1871	39.8547	16.4529	25.2879	20.6062	27.9163	28.7311	15.7395	34.5353	34.7217	22.888	10.8981	23.3564	17.1114	35.0637	31.4413	25.7314	36.4892	57.5767	44.2119	57.9806	43.6796	52.7721	31.7965	21.6584
ENSRNOG00000010626	170897	Sphk1	19.306	0.781877	0.269753	2.89849	0.00374963	0.0250119	14.417	24.6394	11.3114	17.1958	13.394	10.737	18.8238	7.34511	16.7743	24.6412	21.8476	3.96294	18.8648	8.10538	11.6879	28.3986	13.9379	18.9744	28.7884	35.1891	17.1794	15.9803	30.0395	24.1215	46.7366
ENSRNOG00000017546	291926	Mylk3	18.7246	0.781268	0.299355	2.60984	0.00905846	0.0494589	14.0197	23.8572	11.3114	19.2188	25.7578	10.737	5.94437	25.1832	12.8274	16.8008	8.32291	16.8425	8.0849	7.20479	37.1888	20.2847	4.28857	23.3531	15.7872	16.2411	27.9166	17.0457	21.9207	35.0858	43.3168
ENSRNOG00000028238	498066	Sh3bgr	10.6627	0.780792	0.278605	2.80251	0.00507071	0.0317764	7.81919	13.7647	5.14154	6.0691	7.21217	6.44223	7.92583	10.493	4.93362	4.48022	9.36327	12.8795	8.98322	9.90658	10.6254	8.11389	31.0922	10.217	15.7872	9.92512	12.8846	12.7843	15.4257	13.1572	11.3992
ENSRNOG00000013312	304827	Kcnt2	46.9348	0.779165	0.154236	5.05176	4.37762e-07	1.10489e-05	34.8098	60.1621	39.0757	20.2303	45.3337	42.9482	49.5364	39.8735	27.6283	42.5621	35.3724	34.6757	17.9664	22.515	66.9399	48.6833	51.4629	53.2742	69.6492	48.7233	73.0126	53.2678	74.6929	54.8216	67.2551
ENSRNOG00000047714	245953	Tmem37	23.678	0.777353	0.207679	3.74306	0.000181794	0.00214332	17.5169	30.3993	13.368	11.1267	22.6668	9.66334	26.7497	19.9367	12.8274	19.0409	15.6054	17.8332	17.0681	24.3162	18.0631	18.2562	40.7414	25.5424	26.0024	27.0685	28.9903	28.7646	32.4752	39.4715	49.0164
ENSRNOG00000016505	310013	Fam169a	74.9198	0.776957	0.147945	5.25165	1.50739e-07	4.16087e-06	55.8133	95.7632	41.1323	55.6334	61.8186	66.5697	59.4437	60.8595	76.9644	50.4025	60.3411	47.5552	47.611	41.4275	72.2526	132.865	56.8236	121.874	102.152	110.981	78.3812	136.365	86.871	62.4966	92.3333
ENSRNOG00000018715	64195	Clec10a	223.587	0.775786	0.132453	5.85708	4.7109e-09	1.68912e-07	166.445	285.924	158.359	99.1287	190.607	157.835	161.489	189.924	184.517	172.488	174.781	165.453	148.223	194.529	154.068	241.388	354.879	245.937	318.529	206.623	251.249	263.143	399.444	408.969	300.938
ENSRNOG00000009555	499732	Lrriq3	14.7219	0.770529	0.30643	2.51454	0.0119188	0.0603049	10.9591	18.8268	12.3397	10.1152	19.5759	19.3267	3.96291	6.29581	8.88051	12.3206	2.08073	6.93514	17.0681	12.6084	22.3133	4.05694	20.3707	19.7041	12.0725	21.6548	31.1377	18.111	12.9901	23.0251	21.6584
ENSRNOG00000038539	246296	Lrrc15	17.0284	0.769971	0.297052	2.59204	0.00954075	0.0512079	12.7359	21.7111	5.14154	3.03455	5.15155	11.8108	16.8424	16.7888	4.93362	8.96044	19.7669	20.8054	12.5765	27.0179	14.8755	32.4556	7.505	25.5424	13.9298	24.3617	17.1794	17.0457	25.9801	40.568	19.3786
ENSRNOG00000015962	298653	Nmnat1	199.922	0.769744	0.0787099	9.7795	1.37897e-22	2.10353e-20	149.396	255.041	157.331	126.44	117.455	150.319	177.34	163.691	148.008	176.969	155.014	137.712	123.968	158.505	247.571	264.716	295.912	251.045	265.596	237.301	232.996	217.332	250.871	242.311	299.798
ENSRNOG00000054371	24681	Prkcg	25.5195	0.768851	0.2046	3.75781	0.000171404	0.00203879	19.1654	32.4512	10.2831	18.2073	15.4547	16.1056	23.7775	35.6763	27.6283	11.2006	18.7265	17.8332	12.5765	22.515	23.3758	41.5837	23.5871	43.0572	31.5743	36.0913	19.3269	26.6339	33.287	33.9894	44.4568
ENSRNOG00000018486	311852	RGD1311084	36.3517	0.767581	0.183241	4.18891	2.80295e-05	0.000437159	27.249	46.282	17.4812	26.2994	44.3034	38.6534	21.796	26.2325	38.4822	24.6412	18.7265	21.7961	22.458	26.1173	51.0018	50.7118	37.525	64.9507	39.0036	51.4302	40.8012	26.6339	38.1583	71.268	37.6173
ENSRNOG00000022337	290467	Slitrk6	1373.54	0.767155	0.0819891	9.35679	8.21954e-21	1.13443e-18	1030.52	1747.74	1183.58	1123.8	907.704	964.187	1102.68	1176.27	1026.19	1036.05	846.856	1327.58	773.455	897.896	2049.63	1861.12	1627.51	1494.6	1702.23	1761.26	1998.18	2062.53	1573.42	1442.9	1651.74
ENSRNOG00000021474	292843	Siglec5	12.7711	0.765666	0.303102	2.5261	0.0115338	0.0588361	9.60336	16.2269	11.3114	7.08062	8.24248	11.8108	7.92583	5.24651	14.8008	15.6808	4.16145	11.8888	8.0849	9.00598	14.8755	17.242	30.02	20.4339	10.2152	17.1434	4.29486	11.7189	19.4851	28.5072	4.55967
ENSRNOG00000021526	298606	Slc25a34	16.5716	0.765124	0.29639	2.58148	0.0098379	0.0523664	12.4404	21.0784	12.3397	4.04607	12.3637	5.36852	10.898	12.5916	4.93362	23.5212	24.9687	14.861	8.98322	14.4096	24.4384	24.3417	25.7314	16.785	26.0024	29.7754	6.44229	8.52284	16.2376	28.5072	25.0782
ENSRNOG00000016700	252856	Tcf21	14.3237	0.764899	0.361157	2.11791	0.0341827	0.130045	10.9159	18.0414	10.2831	5.05758	22.6668	6.44223	13.8702	6.29581	16.7743	2.24011	18.7265	17.8332	2.69497	8.10538	15.9381	12.1708	25.7314	32.1105	9.28657	12.632	13.9583	13.8496	30.8514	28.5072	3.41975
ENSRNOG00000007310	25192	Klrb1b	13.074	0.76411	0.380402	2.00869	0.04457	0.156451	9.91062	16.5249	5.14154	4.04607	14.4243	9.66334	12.8795	15.7395	10.854	17.9209	5.20182	15.8517	0	7.20479	10.6254	19.2705	20.3707	6.56805	22.2878	18.0457	9.66344	6.39213	39.7821	21.9286	6.8395
ENSRNOG00000033672	100359675	Alpp	200.215	0.75857	0.094968	7.98763	1.37557e-15	1.15561e-13	150.109	254.877	170.699	128.463	146.304	128.845	124.832	136.409	156.889	157.928	139.409	173.378	187.749	150.4	192.319	232.26	279.829	205.799	280.454	240.007	311.377	241.836	284.158	320.158	215.444
ENSRNOG00000004918	25469	Kcna4	10.5646	0.758169	0.328407	2.30863	0.0209643	0.0909148	7.88603	13.4867	0	3.03455	4.12124	13.9582	12.8795	9.44372	8.88051	5.60028	9.36327	3.96294	10.7799	12.6084	14.8755	15.2135	16.0821	7.29783	7.42925	12.632	13.9583	21.3071	8.11879	12.0607	19.3786
ENSRNOG00000006940	500904	Ncf4	61.8594	0.756689	0.191183	3.95792	7.56039e-05	0.00101998	46.6134	78.4913	49.3588	25.2879	58.7277	39.7271	69.351	64.0074	32.5619	52.6426	55.1393	20.8054	43.1194	48.6323	91.3782	89.2528	84.6993	95.6016	74.2925	53.2347	42.9486	60.7252	116.911	103.065	51.2963
ENSRNOG00000003587	360457	Vegfd	173.603	0.756501	0.111552	6.7816	1.18855e-11	6.16982e-10	130.108	221.052	143.963	99.1287	105.092	117.034	165.452	150.05	121.367	114.246	115.48	131.768	148.223	149.499	164.693	181.548	203.707	160.552	243.308	214.743	260.913	213.071	311.762	267.529	209.745
ENSRNOG00000017767	308899	Mrvi1	1189.72	0.754624	0.0910324	8.28962	1.13614e-16	1.12258e-14	896.557	1509.54	691.023	994.321	949.946	779.51	968.932	790.124	900.878	918.445	777.151	1077.92	961.204	949.231	1045.54	1697.83	1372.34	1512.84	1233.26	1452.68	1420.53	1368.98	1506.85	1902.31	2091.75
ENSRNOG00000008365	100361765	Hoxb2	171.853	0.754572	0.091652	8.23302	1.82555e-16	1.75394e-14	129.216	218.367	117.227	106.209	140.122	128.845	107.989	150.05	143.075	127.686	119.642	151.582	123.07	135.09	164.693	199.804	235.871	181.716	189.446	220.157	284.535	213.071	244.376	233.54	234.823
ENSRNOG00000014513	309036	Rexo5	55.9719	0.753129	0.138405	5.44148	5.28403e-08	1.61209e-06	42.0615	71.1469	26.736	34.3916	60.7883	40.8008	39.6291	27.2818	62.1636	48.1624	52.0182	42.6016	32.3396	37.8251	68.0024	65.9253	100.781	62.0316	66.8633	69.4758	70.8652	76.7056	72.2572	63.593	66.1152
ENSRNOG00000011287	29688	Minpp1	299.87	0.751671	0.0517995	14.5112	1.02967e-47	4.16419e-45	225.743	380.736	235.483	230.626	241.093	229.773	225.886	208.811	220.039	210.57	219.517	243.721	234.462	208.939	397.389	359.04	410.631	383.866	374.249	374.448	419.823	375.005	387.266	354.147	352.234
ENSRNOG00000007142	117108	B3gat1	99.8956	0.751016	0.142148	5.28335	1.26844e-07	3.59255e-06	75.5989	126.401	56.5569	57.6565	49.4549	100.928	69.351	67.1553	68.0839	108.645	69.7043	75.2958	106.002	78.352	97.7535	190.676	127.585	118.225	119.797	155.193	117.035	156.607	136.396	82.2324	88.9135
ENSRNOG00000008074	29680	Cyp11a1	14.0287	0.745769	0.226	3.29986	0.00096734	0.00855438	10.584	17.7867	9.25477	7.08062	13.394	7.51593	11.8887	9.44372	9.86723	7.84039	10.4036	17.8332	11.6782	10.8072	22.3133	23.3274	20.3707	19.7041	15.7872	15.3388	10.7372	20.2417	18.6732	12.0607	17.0988
ENSRNOG00000017002	24925	Adrb1	49.9513	0.745519	0.160863	4.6345	3.57807e-06	7.28303e-05	37.5246	63.5076	38.0474	21.2419	22.6668	32.2111	41.6106	26.2325	32.5619	47.0423	36.4127	41.6108	45.8144	64.8431	70.1275	42.5979	57.8957	62.0316	64.0773	59.5507	89.1184	63.9213	64.9503	55.918	68.395
ENSRNOG00000039339	363554	Mslnl	25.1562	0.744704	0.296267	2.51363	0.0119496	0.0604408	19.0085	31.8627	13.368	2.02303	10.3031	20.4004	22.7868	16.7888	28.615	17.9209	32.2513	26.7498	11.6782	25.2167	45.6891	34.484	24.6593	33.57	28.7884	33.3845	12.8846	9.5882	36.5346	64.6895	26.2181
ENSRNOG00000033722	691246	Rnf207	56.9619	0.743104	0.157318	4.72357	2.31743e-06	4.92666e-05	43.4797	71.6697	44.2172	38.4376	32.9699	39.7271	41.6106	44.0707	50.3229	68.3234	36.4127	55.4811	25.153	45.0299	71.19	52.7403	57.8957	101.44	65.006	70.3781	98.7818	52.2024	85.2473	83.3288	50.1563
ENSRNOG00000029912	116728	Septin5	650.193	0.740879	0.0706707	10.4835	1.02826e-25	1.90227e-23	491.672	823.126	492.56	449.114	498.67	482.093	459.698	406.08	535.791	461.463	579.482	504.284	495.874	534.955	648.148	750.535	839.488	909.31	867.365	799.423	1052.24	734.03	918.235	829.999	705.609
ENSRNOG00000033942	24409	Grin2a	21.7494	0.740729	0.276891	2.67516	0.00746931	0.0426712	16.5386	27.4339	20.5662	15.1728	25.7578	20.4004	4.95364	15.7395	19.7345	5.60028	10.4036	27.7406	10.7799	21.6144	35.0637	24.3417	25.7314	24.8126	13.0012	36.0913	31.1377	43.6796	42.2177	13.1572	12.5391
ENSRNOG00000011202	25590	Chrna4	18.992	0.738877	0.262167	2.81835	0.00482719	0.0306145	14.219	24.1989	19.5379	8.09214	8.24248	9.66334	4.95364	7.34511	16.7743	20.161	14.5651	20.8054	15.2715	25.2167	22.3133	14.1993	15.01	19.7041	44.5755	21.6548	30.064	15.9803	35.7227	23.0251	23.9383
ENSRNOG00000015397	361433	Cpne7	137.706	0.738662	0.157098	4.7019	2.5775e-06	5.41991e-05	104.483	173.949	86.3779	72.8292	80.3642	100.928	70.3417	62.9581	89.7918	153.448	131.086	116.907	129.358	159.406	104.129	126.779	175.831	167.85	205.233	203.014	176.089	133.169	231.386	198.454	191.506
ENSRNOG00000015695	292077	Sult5a1	202.498	0.736432	0.133142	5.53119	3.18072e-08	1.00023e-06	153.899	255.515	141.906	153.751	149.395	127.771	128.795	173.135	126.301	204.97	175.821	115.916	159.901	189.126	361.263	174.449	257.314	345.187	300.885	211.134	208.301	197.091	250.871	336.604	167.568
ENSRNOG00000017054	63883	Kcne3	22.4224	0.735615	0.249244	2.95138	0.00316356	0.0219268	16.974	28.3662	10.2831	20.2303	22.6668	9.66334	21.796	24.1339	24.6681	8.96044	11.444	13.8703	20.6614	15.3102	48.8767	26.3701	24.6593	30.6509	24.1451	35.1891	42.9486	33.026	10.5544	21.9286	13.679
ENSRNOG00000028015	360918	Pf4	42.62	0.734678	0.185594	3.95852	7.54142e-05	0.00101821	32.1115	54.0838	32.9059	12.1382	22.6668	21.4741	30.7126	35.6763	33.5486	34.7217	41.6145	51.5182	33.2379	35.1233	48.8767	50.7118	91.1322	55.4635	45.5042	38.7982	71.9389	38.3528	64.9503	50.4358	38.7572
ENSRNOG00000004317	29555	Vipr2	41.5696	0.733135	0.186881	3.92301	8.74494e-05	0.0011547	31.7919	52.2361	18.5095	14.1612	21.6365	37.5797	42.6013	58.7609	30.5884	33.6017	27.0494	37.6479	28.7463	30.6203	45.6891	70.9965	73.9779	43.787	49.2188	70.3781	46.1698	47.941	49.5246	43.8573	33.0576
ENSRNOG00000061153	85268	Hrh3	19.2547	0.733053	0.308511	2.3761	0.0174968	0.0802823	14.7334	24.1871	13.368	10.1152	11.3334	16.1056	4.95364	5.24651	14.8008	21.281	8.32291	11.8888	21.5597	37.8251	12.7505	12.1708	12.8657	14.5957	17.6445	32.4822	20.4006	39.4181	34.0989	26.3144	43.3168
ENSRNOG00000055564	499839	RGD1564664	279.031	0.73216	0.0684032	10.7036	9.79042e-27	1.91298e-24	211.931	352.231	190.237	204.326	212.244	200.783	227.868	245.537	215.106	230.731	161.256	208.054	221.885	225.15	364.45	332.669	368.817	344.458	342.674	384.373	406.938	283.384	333.682	357.437	355.654
ENSRNOG00000019869	365222	Lrfn1	48.0769	0.730878	0.145918	5.00883	5.47629e-07	1.35659e-05	36.531	60.6724	20.5662	19.2188	46.364	52.6115	34.6755	37.7749	41.4424	33.6017	27.0494	39.6294	46.7127	38.7257	57.377	65.9253	58.9679	59.1124	53.8621	64.0621	75.1601	68.1827	58.4553	50.4358	55.8559
ENSRNOG00000000478	294284	AA926063	13.6568	0.727766	0.34745	2.09459	0.0362076	0.135554	10.6415	16.9462	3.08492	4.04607	6.18186	8.58964	6.9351	34.627	5.92034	6.72033	4.16145	16.8425	12.5765	18.012	22.3133	12.1708	21.4429	13.8659	26.931	15.3388	18.2532	12.7843	10.5544	7.67502	25.0782
ENSRNOG00000014987	501097	Mdfi	34.8529	0.727006	0.17971	4.04543	5.2227e-05	0.000747513	26.5732	43.8852	22.6228	20.2303	39.1518	26.8426	18.8238	29.3804	34.5353	16.8008	17.6862	40.6201	19.7631	32.4215	37.1888	58.8257	45.03	47.4359	52.0048	54.137	44.0223	30.8953	25.9801	42.7608	44.4568
ENSRNOG00000008697	81526	Ccn3	544.415	0.726547	0.122698	5.92145	3.19121e-09	1.17824e-07	414.795	685.818	279.7	365.158	422.427	312.448	526.077	614.891	366.074	487.224	322.513	375.488	537.196	368.345	545.082	778.933	667.945	714.458	584.125	652.351	551.89	534.808	755.047	764.213	995.147
ENSRNOG00000048875	301127	Znrf4	18.3932	0.724974	0.202668	3.57714	0.000347371	0.00367444	14.0077	23.1774	7.19816	14.1612	17.5153	15.0319	10.898	11.5423	12.8274	12.3206	11.444	12.8795	21.5597	20.7138	26.5634	22.3132	17.1543	27.7318	13.9298	26.1662	20.4006	24.5032	25.9801	27.4108	22.7983
ENSRNOG00000053638	502900	Clec12b	56.86	0.719525	0.15024	4.78918	1.67461e-06	3.65847e-05	43.1042	71.8664	28.7926	47.5413	34.0002	19.3267	33.6848	57.7116	54.2698	39.2019	49.9374	47.5552	55.6959	49.5329	66.9399	64.9111	91.1322	68.5996	76.1498	53.2347	82.6761	53.2678	65.7622	78.9431	88.9135
ENSRNOG00000061895	494206	Ly49si1	59.765	0.718773	0.15603	4.60663	4.09245e-06	8.17081e-05	45.535	75.2886	50.3871	43.4952	38.1215	30.0637	50.5271	73.4511	56.2432	41.442	59.3007	38.6386	36.8312	27.9185	74.3776	84.1816	76.1222	48.8955	70.5779	64.0621	82.6761	53.2678	95.8017	105.257	72.9547
ENSRNOG00000052880	24688	Prph	2895.76	0.715706	0.0617947	11.582	5.08418e-31	1.28136e-28	2211.69	3642.02	2068.96	1720.59	2075.05	2384.7	2096.38	1908.68	2390.83	1983.62	2478.15	2418.38	2682.39	2332.55	3509.56	3532.58	4208.16	3662.05	3558.61	3600.11	4088.71	3730.87	3579.57	3164.3	3427.73
ENSRNOG00000012390	259224	Npw	11.6685	0.71555	0.283506	2.52393	0.011605	0.059138	8.84607	14.7475	4.11323	6.0691	17.5153	8.58964	9.90728	10.493	5.92034	11.2006	6.24218	9.90734	6.28825	9.90658	19.1257	17.242	21.4429	15.3254	11.1439	10.8274	11.8109	3.19607	19.4851	10.9643	21.6584
ENSRNOG00000023366	360792	Styxl1	64.7581	0.714721	0.148368	4.81722	1.45569e-06	3.24129e-05	49.4362	81.4729	48.3305	39.4492	49.4549	38.6534	53.4993	48.2679	25.6548	51.5225	63.4622	53.4996	55.6959	65.7437	79.6903	83.1673	132.946	61.3018	73.3639	77.5964	66.5703	74.5749	81.1879	101.968	63.8353
ENSRNOG00000014751	24716	Ret	509.154	0.712082	0.095698	7.44093	9.99764e-14	7.07282e-12	389.505	639.681	391.785	401.572	345.154	492.831	363.597	253.931	378.902	328.176	498.334	382.423	432.991	404.369	529.144	575.072	661.512	693.294	533.049	543.175	850.382	738.291	678.731	563.566	670.271
ENSRNOG00000007896	314996	Klhl38	32.5037	0.710857	0.147888	4.80674	1.53415e-06	3.38994e-05	24.8267	40.8786	30.8492	20.2303	25.7578	21.4741	25.7589	18.8874	24.6681	22.4011	28.0898	26.7498	32.3396	20.7138	31.8761	40.5694	43.9579	33.57	47.3615	44.2119	35.4326	29.8299	45.4652	44.9537	52.4362
ENSRNOG00000006641	25699	Dbh	306.15	0.709946	0.13579	5.22824	1.71128e-07	4.68649e-06	235.21	383.538	347.568	173.981	223.577	224.404	186.257	104.93	355.22	198.25	252.808	263.535	249.733	242.261	281.572	348.897	381.683	330.592	312.029	404.223	471.361	503.913	367.781	356.34	460.526
ENSRNOG00000011718	408246	C1rl	74.2601	0.70937	0.137764	5.14916	2.61651e-07	6.8941e-06	56.8869	93.2127	62.7268	39.4492	55.6368	49.3904	92.1377	65.0567	62.1636	56.0028	41.6145	50.5274	53.001	54.9365	107.316	87.2243	91.1322	104.359	122.583	98.3489	114.888	59.6599	91.7423	88.8109	59.2757
ENSRNOG00000018434	100363145	Stab1	548.298	0.703455	0.113324	6.20748	5.38425e-10	2.22404e-08	422.186	685.874	285.87	362.123	412.124	369.354	494.373	455.397	454.879	514.105	511.859	408.182	341.362	456.603	456.891	539.574	684.027	923.176	614.771	614.455	761.264	609.383	858.968	914.424	567.679
ENSRNOG00000052564	64317	Gpx3	2442.18	0.702995	0.0618326	11.3693	5.94389e-30	1.43561e-27	1876	3059.83	1728.59	1376.67	1917.41	1713.63	2156.82	1985.28	2167.83	1677.84	1980.85	1915.09	1936.78	1955.2	2867.79	3214.11	3471.6	2906	2616.95	2917.99	3433.74	2869	2922.76	3190.62	3247.62
ENSRNOG00000015365	363265	Col4a3	140.644	0.702216	0.110476	6.35625	2.06743e-10	9.14823e-09	108.04	176.213	132.652	88.002	93.7583	121.329	96.1007	89.1907	96.6989	87.3643	105.077	131.768	130.257	124.283	150.88	202.847	124.369	225.503	120.725	171.434	191.121	220.529	176.178	195.165	159.588
ENSRNOG00000003741	266777	Nptx1	596.234	0.701954	0.112524	6.23826	4.42456e-10	1.86755e-08	459.061	745.877	310.549	462.263	464.67	537.926	371.523	326.333	388.769	437.942	473.365	511.219	607.265	616.91	518.518	687.652	649.719	670.671	754.998	825.589	978.155	743.618	760.731	667.727	947.271
ENSRNOG00000028064	500577	Fhad1	10.264	0.701789	0.283212	2.47796	0.0132135	0.0652975	7.85767	12.889	8.22646	9.10365	15.4547	2.14741	8.91656	8.39441	7.89379	5.60028	4.16145	10.8981	5.38993	8.10538	10.6254	22.3132	13.9379	12.4063	6.5006	13.5343	15.032	10.6536	8.93067	16.4465	11.3992
ENSRNOG00000031167	296271	Srxn1	24.5818	0.701028	0.209214	3.35078	0.000805851	0.00738732	18.9031	30.7767	19.5379	12.1382	30.9093	20.4004	26.7497	15.7395	18.7477	7.84039	9.36327	16.8425	25.153	23.4156	22.3133	34.484	24.6593	45.2466	26.931	27.0685	27.9166	44.7449	29.2276	26.3144	29.6378
ENSRNOG00000002496	288080	Stxbp5l	61.206	0.700663	0.170182	4.11714	3.83596e-05	0.000570149	47.0866	76.6089	31.8775	55.6334	62.8489	59.0538	65.3881	50.3665	57.2299	20.161	42.6549	31.7035	53.8993	34.2227	80.7529	93.3097	52.535	67.1401	78.9358	90.2284	57.9806	101.209	56.8315	66.8823	96.8929
ENSRNOG00000058283	NA	NA	39.3624	0.700415	0.187646	3.73264	0.000189486	0.00222346	30.4339	49.1026	24.6794	31.357	29.879	17.1793	13.8702	24.1339	42.4291	58.2429	19.7669	31.7035	32.3396	39.6263	37.1888	53.7545	47.1743	55.4635	44.5755	39.7005	54.7595	35.1567	59.2672	51.5323	61.5555
ENSRNOG00000046086	688276	Tmc8	82.3371	0.696392	0.159452	4.36741	1.25726e-05	0.000217997	63.6186	102.757	31.8775	73.8407	79.3339	40.8008	53.4993	47.2186	54.2698	69.4434	66.5832	79.2587	84.4422	82.855	82.8779	96.3524	81.4829	131.361	95.6516	93.8375	119.182	73.5095	137.208	143.633	75.2345
ENSRNOG00000038197	307199	Cd226	11.6329	0.696332	0.334717	2.08036	0.0374924	0.13887	9.09989	14.3962	9.25477	8.09214	10.3031	10.737	15.8517	13.6409	1.97345	8.96044	1.04036	15.8517	6.28825	7.20479	9.56284	9.12812	8.57715	10.217	27.8597	20.7525	6.44229	9.5882	16.2376	26.3144	13.679
ENSRNOG00000017895	24333	Eno1	1460	0.695747	0.054513	12.763	2.63995e-37	8.5016e-35	1125.65	1824.76	1111.6	1047.93	1238.43	1100.55	1174.01	1103.87	1074.54	1033.81	1158.96	1192.84	1106.73	1164.47	1899.82	1716.09	2242.92	1847.08	1622.36	1606.06	1800.62	2034.83	1773.96	1940.68	1587.9
ENSRNOG00000020884	25752	Cd6	19.7149	0.693773	0.275504	2.5182	0.0117958	0.0598916	15.1397	24.706	18.5095	8.09214	16.485	20.4004	17.8331	14.6902	10.854	16.8008	17.6862	7.92587	8.98322	23.4156	15.9381	16.2278	65.4007	24.0828	25.0737	17.1434	15.032	13.8496	23.5445	38.3751	17.0988
ENSRNOG00000050485	683470	Gas1	57.8779	0.692531	0.14297	4.8439	1.27316e-06	2.88284e-05	44.8002	72.1445	41.1323	44.5067	38.1215	49.3904	43.592	32.5284	35.522	31.3615	43.6953	64.3977	47.611	65.7437	71.19	82.1531	38.5972	63.4911	88.2224	83.9124	71.9389	82.0324	75.5047	63.593	72.9547
ENSRNOG00000046349	NA	NA	13.6375	0.691022	0.359232	1.92361	0.0544035	0.179283	10.7115	16.8295	10.2831	6.0691	6.18186	24.6952	5.94437	10.493	12.8274	19.0409	12.4844	7.92587	6.28825	6.30419	39.3139	19.2705	7.505	27.002	18.5731	26.1662	11.8109	10.6536	14.6138	1.09643	9.11934
ENSRNOG00000040287	25426	Cyp1b1	380.088	0.690916	0.0967466	7.1415	9.23171e-13	5.67277e-11	293.555	474.487	295.124	238.718	318.366	302.785	317.033	294.854	227.933	308.015	227.84	293.257	404.245	294.496	358.075	465.534	481.392	420.355	597.126	419.562	391.906	457.037	514.731	605.23	508.403
ENSRNOG00000053898	NA	NA	13.4628	0.68859	0.31574	2.18087	0.0291928	0.116223	10.4616	16.7368	27.7643	15.1728	9.27279	6.44223	11.8887	6.29581	6.90706	7.84039	13.5247	6.93514	5.38993	8.10538	6.37523	12.1708	4.28857	19.7041	23.2164	19.8502	15.032	17.0457	13.8019	24.1215	28.4979
ENSRNOG00000004149	299756	Mgat4c	40.7672	0.685987	0.222558	3.08229	0.00205415	0.0156468	31.5798	50.7899	44.2172	31.357	38.1215	40.8008	24.7682	27.2818	35.522	10.0805	11.444	41.6108	37.7295	36.0239	31.8761	51.726	55.7514	36.4892	62.22	83.0101	53.6858	51.137	71.4453	33.9894	27.358
ENSRNOG00000032274	NA	NA	103.686	0.684461	0.160422	4.26664	1.98441e-05	0.000322212	79.6052	129.957	87.4062	39.4492	63.8793	97.7071	84.2119	62.9581	61.1768	88.4843	100.915	89.1661	83.5439	96.364	165.756	131.851	93.2765	83.1953	112.367	92.9352	153.541	140.627	110.416	110.74	234.823
ENSRNOG00000017773	316482	Crispld1	69.1658	0.683707	0.182368	3.74904	0.00017751	0.0020985	53.9143	85.8039	41.1323	64.7371	36.0609	60.1275	61.4252	86.0427	58.2167	43.6821	22.888	38.6386	66.4758	67.5449	35.0637	104.466	117.936	66.4103	88.2224	108.274	93.4132	80.967	84.4354	73.4609	91.1934
ENSRNOG00000029427	298555	Grhl3	59.9057	0.683458	0.131563	5.19492	2.04806e-07	5.50475e-06	46.3057	74.742	55.5286	38.4376	43.273	39.7271	63.4066	35.6763	44.4025	35.8418	46.8163	64.3977	38.6278	49.5329	103.066	89.2528	72.9057	67.8698	71.5066	68.5736	80.5286	76.7056	78.7523	53.7251	59.2757
ENSRNOG00000007931	79222	Gucy2e	15.7345	0.683298	0.262771	2.60035	0.00931279	0.0502949	12.2075	19.5821	9.25477	12.1382	18.5456	20.4004	15.8517	5.24651	9.86723	11.2006	19.7669	8.91661	3.59329	11.7078	20.1882	26.3701	9.64929	19.7041	11.1439	14.4365	23.6217	20.2417	21.1089	30.7001	18.2387
ENSRNOG00000010977	25641	Igfbp6	1012.47	0.679902	0.144414	4.70801	2.50149e-06	5.27924e-05	786.112	1259.4	857.609	587.691	536.792	638.854	849.054	1270.7	879.17	740.356	552.433	627.135	873.169	1020.38	1527.93	1180.57	1544.96	1363.96	1272.26	1512.23	1016.81	883.179	1203.2	1089.85	1258.47
ENSRNOG00000018557	29182	Cdh22	258.87	0.679735	0.10385	6.54535	5.93555e-11	2.85926e-09	200.511	322.533	171.727	185.108	228.729	243.731	136.721	135.36	206.225	164.648	204.952	218.952	260.513	249.466	273.072	306.299	320.571	350.296	343.603	309.483	404.791	263.143	341.801	290.554	344.255
ENSRNOG00000005286	362735	Coch	73.4069	0.677525	0.327991	2.06568	0.0388585	0.142189	57.0655	91.2339	58.6136	43.4952	39.1518	78.3805	82.2305	60.8595	27.6283	44.8022	53.0585	54.4904	86.2389	55.8371	86.0655	93.3097	58.9679	43.787	148.585	193.991	33.2852	9.5882	94.9898	131.572	109.432
ENSRNOG00000015036	64032	Ccn2	2940.51	0.676777	0.162221	4.17194	3.02019e-05	0.000465874	2266.9	3675.36	1954.81	1569.87	2658.2	2047.56	2398.55	1905.53	2158.95	2333.07	2580.1	2423.34	2568.3	2604.53	3043.11	4128.95	3204.64	2893.59	3345.02	2978.44	2753.01	1994.34	4188.48	3913.16	7986.26
ENSRNOG00000016748	361767	Poll	276.834	0.674363	0.0648017	10.4066	2.31428e-25	4.14901e-23	214.882	344.418	230.341	204.326	219.456	204.004	213.007	153.198	213.132	197.13	224.718	240.748	232.665	245.863	303.886	326.584	355.952	337.89	354.747	318.506	395.127	337.718	354.791	343.183	360.214
ENSRNOG00000054764	140635	Flt3	70.6111	0.67387	0.163889	4.11176	3.9266e-05	0.000580598	55.0016	87.6397	73.0099	28.3225	83.4552	59.0538	63.4066	55.613	64.137	29.1214	47.8567	53.4996	49.4077	53.1353	53.1269	87.2243	57.8957	62.0316	97.5089	92.9352	100.929	79.9016	96.6136	117.318	118.551
ENSRNOG00000010158	679875	Magel2	28.0684	0.671856	0.237816	2.82511	0.00472646	0.0301805	21.8034	34.903	23.6511	21.2419	34.0002	33.2849	9.90728	13.6409	16.7743	23.5212	32.2513	12.8795	15.2715	25.2167	22.3133	43.6121	37.525	32.1105	30.6457	17.1434	65.4966	49.0063	33.287	19.7358	33.0576
ENSRNOG00000018254	307309	Sncaip	67.3612	0.670046	0.145941	4.59122	4.40671e-06	8.67868e-05	52.4323	83.6472	57.5852	34.3916	62.8489	41.8745	55.4808	48.2679	36.5088	57.1228	55.1393	69.3514	61.9842	48.6323	83.9405	61.8684	93.2765	81.7357	60.3627	81.2055	67.6441	121.45	81.9998	122.8	63.8353
ENSRNOG00000020532	84020	Kcnq1	27.4239	0.669475	0.225694	2.9663	0.00301404	0.0211603	21.3999	33.9954	28.7926	24.2764	30.9093	21.4741	24.7682	15.7395	17.761	12.3206	18.7265	28.7313	8.98322	24.3162	19.1257	41.5837	26.8036	34.2998	25.0737	36.0913	66.5703	35.1567	34.9108	38.3751	15.9588
ENSRNOG00000003476	25553	Slc6a4	351.71	0.668553	0.119168	5.61018	2.02122e-08	6.5699e-07	273.809	436.694	162.473	316.605	252.426	273.795	338.829	334.727	267.402	191.529	260.091	313.072	284.768	289.993	314.511	410.766	533.927	341.539	340.817	394.298	487.467	454.907	492.811	406.776	625.814
ENSRNOG00000002953	63843	P2ry4	26.7897	0.667705	0.216351	3.08621	0.00202723	0.015496	20.9498	33.1604	13.368	28.3225	41.2124	28.99	9.90728	26.2325	18.7477	12.3206	15.6054	19.8147	18.8648	18.012	21.2508	46.6549	35.3807	29.9211	22.2878	31.5799	35.4326	26.6339	35.7227	54.8216	25.0782
ENSRNOG00000029459	NA	NA	11.0672	0.667148	0.335016	1.99139	0.0464381	0.161125	8.62296	13.7336	9.25477	12.1382	5.15155	7.51593	13.8702	13.6409	4.93362	11.2006	8.32291	3.96294	9.88154	3.60239	1.06254	15.2135	17.1543	8.02762	16.7158	12.632	6.44229	20.2417	17.0495	27.4108	9.11934
ENSRNOG00000029089	315601	Foxr1	14.6221	0.665004	0.279543	2.3789	0.0173644	0.0798062	11.3815	18.1574	8.22646	10.1152	14.4243	9.66334	11.8887	7.34511	11.8407	11.2006	15.6054	12.8795	10.7799	12.6084	27.626	16.2278	28.9479	15.3254	27.8597	20.7525	7.51601	4.26142	20.297	25.2179	5.69958
ENSRNOG00000000963	363915	Tmem132c	43.9655	0.662231	0.152435	4.34435	1.3969e-05	0.000240041	34.3966	54.4042	43.1889	29.334	38.1215	32.2111	22.7868	34.627	45.3893	23.5212	41.6145	32.6942	29.6446	39.6263	58.4396	63.8969	65.4007	56.9231	55.7194	62.2576	48.3172	58.5945	47.9009	55.918	25.0782
ENSRNOG00000031443	363578	Havcr2	19.9566	0.662115	0.259055	2.55588	0.0105919	0.0552799	15.6151	24.6929	24.6794	13.1497	29.879	17.1793	20.8053	27.2818	11.8407	3.36017	10.4036	9.90734	7.18657	11.7078	21.2508	23.3274	19.2986	19.7041	26.0024	17.1434	24.6954	31.9607	41.4058	26.3144	20.5185
ENSRNOG00000056184	29216	Lrp2	99.4594	0.661594	0.141932	4.66136	3.14132e-06	6.46479e-05	77.7262	123.168	95.6326	82.9444	70.0611	94.486	51.5179	61.9088	81.898	58.2429	79.0676	85.2031	103.307	68.4455	63.7523	139.965	117.936	105.819	119.797	130.831	148.173	162.999	125.029	85.5216	155.029
ENSRNOG00000013887	24174	Adra2b	17.4991	0.660973	0.296975	2.22568	0.0260353	0.10648	13.6735	21.6724	10.2831	13.1497	9.27279	10.737	8.91656	13.6409	13.8141	4.48022	24.9687	28.7313	11.6782	14.4096	7.43776	11.1566	23.5871	28.4615	21.3591	19.8502	32.2115	6.39213	24.3564	35.0858	28.4979
ENSRNOG00000005111	366153	Nutm1	10.1776	0.660509	0.306233	2.15689	0.0310145	0.121146	7.9636	12.5928	7.19816	6.0691	8.24248	4.29482	8.91656	5.24651	6.90706	5.60028	7.28254	7.92587	15.2715	12.6084	3.18761	6.08542	12.8657	11.6765	13.9298	18.0457	10.7372	19.1764	22.7326	10.9643	9.11934
ENSRNOG00000014168	316067	Xylb	336.673	0.658581	0.0760335	8.66171	4.6474e-18	5.28224e-16	263.115	416.918	219.03	266.029	299.82	282.384	246.691	216.156	229.907	288.974	321.472	252.637	268.598	265.676	400.577	352.954	448.156	396.272	375.177	363.62	462.771	379.266	418.93	486.816	501.563
ENSRNOG00000008245	NA	NA	197.405	0.6573	0.164531	3.99499	6.46976e-05	0.00089293	154.585	244.117	82.2646	118.347	146.304	130.992	152.572	131.163	150.969	160.168	104.036	167.434	303.633	207.138	134.942	225.16	296.984	195.582	214.52	309.483	209.374	239.705	233.009	298.229	328.296
ENSRNOG00000025848	474348	Sspo	31.1361	0.656769	0.228426	2.87519	0.00403781	0.0265473	24.3596	38.5287	27.7643	25.2879	27.8184	15.0319	17.8331	37.7749	44.4025	15.6808	26.0091	17.8332	17.9664	18.9126	57.377	49.6976	15.01	43.0572	27.8597	29.7754	69.7915	30.8953	30.8514	29.6036	39.8971
ENSRNOG00000027736	65204	Cnn1	81.0541	0.655635	0.285254	2.29842	0.0215378	0.0928462	64.5406	99.0688	19.5379	67.7716	36.0609	45.0956	69.351	171.036	42.4291	85.1242	17.6862	39.6294	100.612	80.1532	80.7529	146.05	107.214	140.118	34.3603	104.665	65.4966	76.7056	84.4354	164.465	85.4938
ENSRNOG00000025408	306226	Dux4	332.125	0.655603	0.0847539	7.73537	1.03106e-14	8.04043e-13	260.269	410.515	260.162	226.58	244.184	317.817	248.673	218.255	257.535	272.173	350.602	259.572	252.428	215.243	300.698	396.566	456.733	390.434	468.043	387.982	459.55	415.489	351.544	444.055	444.568
ENSRNOG00000000700	304581	Tmem119	62.2247	0.653244	0.164767	3.96465	7.35048e-05	0.000996296	49.0828	76.5612	33.9342	28.3225	42.2427	39.7271	72.3232	82.8948	43.4158	44.8022	47.8567	64.3977	32.3396	56.7377	82.8779	59.8399	86.8436	89.7633	74.2925	102.86	44.0223	71.3788	73.881	80.0395	76.3744
ENSRNOG00000007030	171287	Epha7	25.5197	0.653012	0.218927	2.98278	0.00285646	0.0202668	20.0589	31.4769	25.7077	11.1267	19.5759	28.99	30.7126	17.8381	14.8008	24.6412	14.5651	15.8517	10.7799	26.1173	25.5009	50.7118	20.3707	24.0828	29.717	27.0685	27.9166	56.4638	31.6633	20.8322	31.9177
ENSRNOG00000003349	103693323	LOC103693323	16.4867	0.652187	0.279873	2.3303	0.0197904	0.0874601	13.0098	20.2797	11.3114	6.0691	16.485	15.0319	15.8517	16.7888	5.92034	23.5212	5.20182	3.96294	19.7631	16.2108	11.6879	19.2705	23.5871	18.9744	33.4316	24.3617	15.032	19.1764	27.6039	20.8322	9.11934
ENSRNOG00000008826	362741	Pax9	35.4673	0.650995	0.146991	4.42879	9.47626e-06	0.000169889	27.9484	43.6698	40.104	22.2534	23.6971	23.6215	24.7682	41.9721	22.6946	28.0014	28.0898	20.8054	26.0513	33.3221	45.6891	45.6406	36.4529	49.6253	37.1463	45.1142	47.2435	47.941	46.2771	42.7608	36.4773
ENSRNOG00000010092	317379	Magix	36.2902	0.648958	0.181558	3.57439	0.000351047	0.00370875	28.6469	44.6284	25.7077	23.2649	14.4243	47.243	32.694	28.3311	24.6681	29.1214	36.4127	29.722	24.2547	27.9185	62.6897	47.6691	43.9579	36.4892	29.717	41.505	52.612	62.856	47.9009	43.8573	21.6584
ENSRNOG00000024952	291555	Atp8b1	615.331	0.643344	0.0578901	11.1132	1.08224e-28	2.39165e-26	485.505	756.959	520.324	480.471	514.125	499.273	454.744	488.975	467.707	501.785	440.074	474.562	486.89	497.13	741.651	776.905	602.544	867.712	714.137	805.739	672.146	824.585	677.919	732.416	910.794
ENSRNOG00000034038	NA	NA	12.6896	0.642367	0.338094	1.89997	0.0574377	0.186386	10.0549	15.5639	15.4246	3.03455	7.21217	4.29482	8.91656	17.8381	13.8141	12.3206	7.28254	18.8239	4.49161	7.20479	32.9387	14.1993	8.57715	20.4339	9.28657	19.8502	5.36858	5.32678	16.2376	23.0251	15.9588
ENSRNOG00000055751	288016	P3h2	158.17	0.640625	0.0987093	6.49001	8.58288e-11	4.02308e-09	124.76	194.616	98.7176	141.612	130.849	85.8964	118.887	114.374	126.301	129.926	124.844	129.786	145.528	150.4	161.506	186.619	145.811	213.097	196.875	221.059	231.922	177.914	189.98	174.333	241.662
ENSRNOG00000000245	303772	Slc16a6	37.0345	0.639212	0.17027	3.7541	0.000173966	0.00206362	29.3594	45.4073	23.6511	34.3916	34.0002	30.0637	21.796	29.3804	15.7876	44.8022	30.1705	30.7128	32.3396	25.2167	40.3764	78.0962	55.7514	47.4359	28.7884	43.3096	23.6217	54.3331	40.5939	43.8573	43.3168
ENSRNOG00000049056	NA	NA	403.712	0.639138	0.0702298	9.10067	8.97738e-20	1.14792e-17	318.447	496.729	311.577	290.305	343.093	325.333	345.764	247.635	330.552	291.214	322.513	367.562	320.701	325.116	522.768	484.805	555.37	508.659	462.471	475.503	570.143	567.834	509.048	422.126	385.292
ENSRNOG00000014011	311332	Dll4	341.549	0.63888	0.0870261	7.34124	2.11625e-13	1.43566e-11	269.244	420.427	284.841	299.409	221.517	242.657	335.857	306.396	260.495	249.772	333.957	262.544	237.157	196.33	448.391	443.221	456.733	426.193	392.822	431.292	506.794	343.044	335.306	382.655	458.247
ENSRNOG00000009897	79430	Clcnkb	14.0158	0.638164	0.265714	2.4017	0.0163191	0.0762055	11.0276	17.2757	13.368	13.1497	17.5153	7.51593	10.898	11.5423	9.86723	8.96044	18.7265	0.990734	6.28825	13.509	14.8755	20.2847	20.3707	16.785	19.5018	18.948	13.9583	7.45749	19.4851	9.86788	28.4979
ENSRNOG00000051364	102547954	LOC102547954	11.4261	0.637234	0.360525	1.76752	0.0771419	0.227756	9.09618	13.9678	6.16985	13.1497	10.3031	23.6215	6.9351	1.0493	2.96017	5.60028	8.32291	14.861	11.6782	4.50299	12.7505	9.12812	19.2986	9.48718	11.1439	16.2411	2.14743	24.5032	12.9901	13.1572	22.7983
ENSRNOG00000012318	289054	Aspm	67.5738	0.635179	0.135657	4.68224	2.83757e-06	5.93808e-05	53.7015	82.7073	41.1323	50.5758	38.1215	55.8327	57.4622	65.0567	71.0441	73.9236	42.6549	60.4348	31.4413	56.7377	85.003	88.2385	76.1222	59.1124	84.5078	76.6941	80.5286	104.405	61.7028	94.2931	99.1728
ENSRNOG00000038184	59314	Camk2n2	44.5364	0.634788	0.171078	3.71052	0.000206833	0.00240543	35.1523	54.7736	30.8492	27.311	37.0912	44.0219	30.7126	19.9367	50.3229	31.3615	32.2513	40.6201	40.4245	36.9245	30.8136	54.7687	57.8957	49.6253	51.0761	46.9187	92.3395	75.6402	48.7127	54.8216	39.8971
ENSRNOG00000040266	503009	Cdkl4	12.9973	0.634368	0.276322	2.29575	0.0216901	0.0933639	10.3458	15.8898	12.3397	13.1497	7.21217	7.51593	5.94437	18.8874	11.8407	14.5607	13.5247	2.9722	3.59329	12.6084	14.8755	19.2705	8.57715	16.785	14.8585	15.3388	16.1057	14.915	15.4257	31.7965	6.8395
ENSRNOG00000048250	378467	Tmem159	276.126	0.632319	0.0777113	8.13677	4.05969e-16	3.62041e-14	218.42	339.077	276.615	206.349	172.062	175.014	219.942	248.685	253.588	210.57	194.548	184.277	247.038	232.354	340.012	317.456	354.879	363.432	317.601	380.764	363.989	300.43	309.326	337.701	344.255
ENSRNOG00000021334	297596	Lag3	21.6356	0.631087	0.240278	2.62649	0.00862711	0.0476024	16.934	26.7647	11.3114	21.2419	15.4547	20.4004	20.8053	8.39441	11.8407	7.84039	29.1302	20.8054	16.1698	19.8132	39.3139	34.484	28.9479	20.4339	29.717	20.7525	39.7275	8.52284	32.4752	25.2179	14.8189
ENSRNOG00000007590	NA	NA	184.624	0.630601	0.0989052	6.37581	1.81997e-10	8.1152e-09	146.312	226.42	133.68	174.992	160.728	149.245	186.257	137.459	142.088	88.4843	175.821	131.768	141.935	133.289	176.381	234.289	244.449	216.016	233.093	277.001	207.227	258.881	241.128	207.226	194.926
ENSRNOG00000051245	NA	NA	16.7341	0.629176	0.269155	2.3376	0.019408	0.0863955	13.3734	20.4003	12.3397	17.1958	9.27279	13.9582	12.8795	10.493	0	19.0409	10.4036	19.8147	16.1698	18.9126	21.2508	22.3132	35.3807	13.8659	21.3591	16.2411	22.548	10.6536	16.2376	26.3144	18.2387
ENSRNOG00000005506	140898	Arhgef5	186.502	0.625202	0.088931	7.03019	2.06257e-12	1.19717e-10	147.914	228.599	160.416	128.463	180.304	133.139	164.461	179.431	153.929	135.527	151.893	123.842	124.867	138.692	250.759	264.716	191.914	224.773	175.516	192.186	253.397	218.398	261.425	218.19	263.321
ENSRNOG00000007032	300186	Amigo2	963.943	0.624717	0.0662118	9.43513	3.90502e-21	5.43266e-19	764.119	1181.93	760.948	733.35	785.097	787.026	682.612	690.441	744.976	626.111	806.282	840.142	907.305	805.135	920.158	1088.28	1160.06	1036.29	1233.26	1062.89	1327.11	1253.92	1307.13	1277.34	1334.84
ENSRNOG00000029762	24163	Acr	12.4138	0.623853	0.304193	2.05084	0.0402822	0.145918	9.8763	15.182	8.22646	9.10365	9.27279	18.253	8.91656	8.39441	8.88051	8.96044	14.5651	5.9444	5.38993	12.6084	3.18761	9.12812	19.2986	18.2446	18.5731	18.0457	18.2532	24.5032	11.3663	24.1215	2.27983
ENSRNOG00000012807	298566	C1qa	341.289	0.623387	0.107758	5.78504	7.24935e-09	2.57804e-07	271.195	417.755	202.577	155.774	310.123	300.637	303.163	283.311	222.013	250.892	272.575	328.924	262.31	362.04	344.262	462.492	519.989	383.136	375.177	397.907	377.948	357.959	479.009	423.223	474.205
ENSRNOG00000003616	289264	Grem2	130.945	0.623057	0.241539	2.57953	0.00989349	0.0525653	104.347	159.96	59.6419	63.7256	103.031	94.486	121.86	140.606	98.6723	134.407	57.22	106.009	147.325	125.183	106.254	137.936	137.234	118.955	214.52	203.014	56.9069	83.0977	169.683	325.64	206.325
ENSRNOG00000000008	296511	Alx4	21.8251	0.62029	0.246587	2.5155	0.0118862	0.0602277	17.3378	26.7203	22.6228	18.2073	13.394	19.3267	12.8795	16.7888	10.854	17.9209	10.4036	9.90734	35.0345	20.7138	27.626	28.3986	11.7936	23.3531	13.9298	30.6776	49.3909	28.7646	33.287	29.6036	17.0988
ENSRNOG00000006639	78956	Scn9a	355.108	0.61916	0.118213	5.23766	1.62626e-07	4.48189e-06	282.702	434.096	425.719	301.432	267.881	238.362	209.044	324.234	319.698	236.332	313.149	244.711	228.174	283.688	435.64	545.659	405.27	331.322	498.689	611.748	313.525	479.41	431.108	345.376	377.312
ENSRNOG00000016432	56764	Samd13	13.5221	0.618926	0.301226	2.05469	0.0399089	0.144919	10.7453	16.5514	16.4529	10.1152	5.15155	2.14741	7.92583	6.29581	9.86723	23.5212	10.4036	11.8888	17.0681	8.10538	25.5009	11.1566	12.8657	12.4063	20.4304	16.2411	21.4743	24.5032	18.6732	14.2536	4.55967
ENSRNOG00000057044	499783	Garnl3	699.781	0.617488	0.0614628	10.0465	9.51543e-24	1.60654e-21	557.85	854.614	567.626	584.657	529.58	594.833	519.142	474.284	571.313	572.348	470.244	581.561	634.215	594.395	674.711	903.684	892.023	806.41	911.941	902.284	858.972	1001.43	880.077	787.238	781.983
ENSRNOG00000002092	288275	Hunk	131.871	0.617123	0.138519	4.45517	8.38285e-06	0.00015201	105.601	160.529	74.0382	93.0596	124.668	152.466	86.1934	75.5497	86.8316	113.126	75.9465	140.684	121.273	123.382	110.504	148.078	99.7093	157.633	136.513	150.681	208.301	229.051	186.732	199.551	139.07
ENSRNOG00000005229	89868	Sec16b	131.438	0.61537	0.100597	6.11716	9.52552e-10	3.75621e-08	104.866	160.425	120.312	99.1287	84.4855	106.297	116.906	118.571	122.354	113.126	117.561	94.1197	70.0691	95.4634	138.13	176.477	150.1	153.984	178.302	167.825	199.711	122.516	148.574	182.008	147.049
ENSRNOG00000007455	287564	Tmem132e	88.1665	0.613991	0.178862	3.43276	0.000597481	0.00575315	70.2184	107.746	57.5852	59.6795	56.6671	54.7589	59.4437	41.9721	65.1237	94.0846	64.5025	99.0734	116.782	72.9485	76.5027	86.2101	46.1022	106.548	118.868	88.4238	158.91	99.078	138.831	140.343	125.391
ENSRNOG00000043098	689415	Mt2A	15.7035	0.613545	0.334559	1.83389	0.0666697	0.205967	12.492	19.2071	8.22646	15.1728	32.9699	8.58964	8.91656	9.44372	6.90706	12.3206	6.24218	6.93514	17.0681	17.1114	27.626	9.12812	16.0821	21.1637	19.5018	27.9708	4.29486	4.26142	21.9207	27.4108	31.9177
ENSRNOG00000037931	50692	Plaur	62.8342	0.612001	0.142194	4.30399	1.6775e-05	0.000278425	50.1212	76.7029	49.3588	35.4031	45.3337	38.6534	56.4715	49.3172	42.4291	62.7231	42.6549	59.444	44.9161	74.7497	89.2532	77.0819	83.6272	81.7357	91.0084	76.6941	105.224	52.2024	73.0691	61.4002	52.4362
ENSRNOG00000001726	288028	Tmem44	124.707	0.61139	0.10195	5.99698	2.01023e-09	7.66622e-08	99.5187	152.186	87.4062	88.002	95.8189	75.1593	111.952	139.557	104.593	88.4843	106.117	101.055	98.8154	97.2646	133.88	146.05	169.399	165.661	116.082	166.922	181.458	117.189	142.079	167.754	167.568
ENSRNOG00000033517	100360791	LOC100360791	436.901	0.610946	0.0771563	7.91829	2.40792e-15	1.97518e-13	348.255	533.607	331.115	342.904	329.699	288.827	402.236	357.812	366.074	359.538	298.584	395.303	356.634	350.333	511.081	549.716	688.316	448.087	630.558	534.152	397.275	504.978	539.088	502.166	564.259
ENSRNOG00000024065	308430	Zfp575	41.9651	0.610708	0.192791	3.16773	0.00153634	0.0124207	33.375	51.3362	28.7926	27.311	29.879	31.1374	34.6755	30.4298	44.4025	42.5621	36.4127	43.5923	11.6782	39.6263	64.8148	32.4556	49.3186	55.4635	65.006	37.8959	77.3075	38.3528	67.386	49.3394	27.358
ENSRNOG00000003891	NA	NA	30.6742	0.610534	0.239756	2.54647	0.0108817	0.0564033	24.6557	37.2399	28.7926	20.2303	19.5759	19.3267	35.6662	49.3172	25.6548	30.2415	9.36327	20.8054	11.6782	25.2167	60.5646	69.9823	33.2364	25.5424	23.2164	36.9936	31.1377	31.9607	39.7821	23.0251	34.1975
ENSRNOG00000019985	63882	Asic4	13.4411	0.609542	0.319662	1.90683	0.0565422	0.184478	10.7155	16.4145	10.2831	15.1728	6.18186	8.58964	11.8887	8.39441	17.761	15.6808	9.36327	0.990734	14.3731	9.90658	26.5634	12.1708	10.7214	14.5957	6.5006	18.948	10.7372	11.7189	21.1089	38.3751	9.11934
ENSRNOG00000022426	102546864	LOC102546864	16.3821	0.608188	0.238918	2.5456	0.0109091	0.0565116	13.1575	19.8998	8.22646	22.2534	10.3031	18.253	10.898	7.34511	14.8008	11.2006	5.20182	18.8239	14.3731	16.2108	15.9381	17.242	20.3707	21.1637	15.7872	16.2411	17.1794	12.7843	22.7326	24.1215	35.3374
ENSRNOG00000018251	291327	Mrc1	256.002	0.60767	0.165145	3.6796	0.000233597	0.00266203	204.33	312.371	190.237	149.705	257.578	217.962	177.34	178.381	196.358	176.969	222.638	236.785	194.037	253.969	126.442	199.804	352.735	239.369	448.541	341.063	169.647	283.384	439.227	423.223	412.65
ENSRNOG00000012369	681398	Fam174b	88.2495	0.60603	0.100574	6.02572	1.68354e-09	6.50593e-08	70.6531	107.446	55.5286	79.9098	66.9702	70.8645	73.3139	56.6623	74.0042	72.8036	75.9465	94.1197	67.3741	60.3401	102.004	117.651	116.864	105.819	95.6516	117.297	112.74	125.712	90.9304	85.5216	111.712
ENSRNOG00000028075	360479	LOC360479	16.1905	0.605115	0.219282	2.75953	0.0057885	0.0351106	12.926	19.7518	20.5662	12.1382	16.485	8.58964	9.90728	8.39441	12.8274	11.2006	8.32291	8.91661	24.2547	13.509	18.0631	21.299	19.2986	17.5148	18.5731	20.7525	17.1794	12.7843	29.2276	18.6393	23.9383
ENSRNOG00000007002	60584	Lif	11.3555	0.603696	0.304614	1.98184	0.0474976	0.163968	9.06122	13.8584	8.22646	6.0691	3.09093	2.14741	9.90728	18.8874	13.8141	10.0805	5.20182	7.92587	12.5765	10.8072	13.813	24.3417	24.6593	9.48718	13.0012	13.5343	8.58972	8.52284	12.9901	10.9643	12.5391
ENSRNOG00000032720	299106	Rpl10l	34.7065	0.602913	0.266699	2.26065	0.0237809	0.0997227	28.0506	41.9674	20.5662	14.1612	12.3637	68.7171	13.8702	29.3804	32.5619	21.281	19.7669	24.7683	32.3396	46.8311	51.0018	35.4983	13.9379	24.0828	50.1475	43.3096	48.3172	33.026	45.4652	42.7608	74.0946
ENSRNOG00000013829	25101	Chrna3	425.097	0.602864	0.0958232	6.29142	3.1457e-10	1.34407e-08	340.413	517.48	353.738	285.248	320.427	284.532	335.857	322.136	413.437	264.333	384.934	347.748	415.025	357.537	410.14	582.171	607.905	450.276	589.697	628.892	520.752	582.749	399.444	365.112	555.14
ENSRNOG00000013578	301227	Trem2	68.0692	0.601455	0.153788	3.91093	9.19431e-05	0.00120398	54.6561	82.7017	49.3588	44.5067	34.0002	34.3586	53.4993	61.9088	68.0839	67.2033	75.9465	45.5738	58.3909	63.0419	66.9399	68.968	81.4829	112.387	95.6516	83.0101	91.2658	53.2678	105.544	96.486	54.716
ENSRNOG00000017659	293451	Hs3st2	343.172	0.601386	0.132015	4.55543	5.22786e-06	0.000101014	273.867	418.777	235.483	221.522	270.972	290.974	199.136	158.445	297.004	200.49	304.826	403.229	334.176	370.146	316.636	378.31	480.32	334.97	416.967	366.327	618.46	388.855	506.612	430.898	368.193
ENSRNOG00000019177	307500	Psd2	28.1161	0.60104	0.205078	2.93078	0.0033811	0.0230397	22.5669	34.1697	25.7077	19.2188	30.9093	20.4004	20.8053	22.0353	16.7743	24.6412	27.0494	12.8795	20.6614	29.7197	30.8136	31.4413	49.3186	35.7594	32.503	34.2868	12.8846	19.1764	46.2771	52.6287	30.7778
ENSRNOG00000029115	102555453	LOC102555453	11.7043	0.599163	0.2573	2.32866	0.0198771	0.0877625	9.40115	14.2168	8.22646	11.1267	6.18186	11.8108	11.8887	13.6409	6.90706	10.0805	11.444	8.91661	7.18657	5.40359	20.1882	19.2705	13.9379	11.6765	12.0725	12.632	18.2532	18.111	12.1782	4.38573	13.679
ENSRNOG00000059136	NA	NA	18.8163	0.597638	0.281589	2.12238	0.0338058	0.128959	15.1149	22.8541	4.11323	4.04607	10.3031	13.9582	19.8146	9.44372	18.7477	13.4407	32.2513	23.7776	15.2715	16.2108	23.3758	9.12812	17.1543	24.0828	23.2164	20.7525	26.8429	34.0914	28.4158	31.7965	12.5391
ENSRNOG00000012749	29687	C1qb	239.609	0.597007	0.108604	5.4971	3.8609e-08	1.20109e-06	192.896	290.569	136.765	151.728	184.426	193.267	192.201	246.586	168.73	187.049	188.306	214.989	194.037	256.67	204.007	283.986	388.116	280.237	260.953	276.099	256.618	227.986	327.187	337.701	353.374
ENSRNOG00000016294	24932	Cd4	352.416	0.596994	0.135735	4.39824	1.09133e-05	0.000193459	282.659	428.514	252.964	181.062	293.638	246.952	262.543	325.284	336.473	262.093	258.01	376.479	271.293	325.116	213.57	603.47	368.817	396.272	348.246	347.379	387.611	479.41	578.87	646.895	343.115
ENSRNOG00000034102	314627	Plk5	167.455	0.596963	0.120727	4.94474	7.62439e-07	1.82377e-05	134.32	203.603	128.538	128.463	106.122	133.139	113.934	90.24	127.287	142.247	147.732	160.499	191.343	142.295	131.755	163.292	158.677	188.284	260.024	218.353	271.65	204.548	226.514	218.19	198.346
ENSRNOG00000039048	64357	Cd200r1	17.8368	0.596175	0.247748	2.40638	0.0161116	0.0755205	14.4528	21.5283	14.3963	12.1382	12.3637	20.4004	14.8609	22.0353	12.8274	11.2006	4.16145	14.861	13.4748	20.7138	11.6879	23.3274	30.02	10.9467	18.5731	34.2868	23.6217	30.8953	23.5445	21.9286	7.97942
ENSRNOG00000016890	291966	Tppp3	690.393	0.593161	0.123549	4.80103	1.57849e-06	3.47908e-05	554.948	838.151	540.89	556.334	380.185	430.556	594.437	678.898	645.317	785.159	611.734	461.682	460.839	513.341	1229.36	774.876	1104.31	1056.73	680.705	784.987	629.197	557.181	821.621	785.045	795.662
ENSRNOG00000042860	680415	Pappa2	860.561	0.591596	0.194801	3.03693	0.00239003	0.0176712	691.24	1045.27	540.89	797.075	702.672	654.96	1007.57	786.976	801.219	589.149	430.71	687.569	659.368	636.723	788.403	1846.92	700.109	891.065	425.325	835.515	795.623	1149.52	1273.84	1321.2	1470.49
ENSRNOG00000012609	59299	Trdn	117.063	0.591548	0.142558	4.14952	3.33177e-05	0.000503821	93.9999	142.223	104.887	74.8523	69.0308	80.5279	87.1841	101.782	65.1237	85.1242	94.6731	112.944	117.68	134.189	145.568	146.05	164.038	106.548	128.155	156.997	106.298	144.888	107.98	115.125	242.802
ENSRNOG00000048553	682431	Iqcc	110.369	0.590182	0.105616	5.58797	2.29734e-08	7.33004e-07	88.7665	133.936	121.34	105.198	60.7883	79.4542	83.2212	77.6483	80.9113	94.0846	98.8345	90.1568	100.612	72.9485	120.067	135.908	173.687	143.767	136.513	134.44	149.246	125.712	115.287	104.161	134.51
ENSRNOG00000002947	289178	Dpt	421.517	0.589733	0.21765	2.70955	0.00673749	0.0394856	339.455	511.039	298.209	266.029	359.578	251.247	364.588	530.947	402.583	351.697	299.625	274.433	363.82	310.706	818.154	505.09	718.336	543.688	572.981	631.598	191.121	278.058	542.335	620.58	199.485
ENSRNOG00000004210	298878	Osr1	66.4164	0.588897	0.219245	2.68603	0.00723069	0.0416658	53.8244	80.1531	24.6794	37.4261	35.0306	36.506	65.3881	108.078	42.4291	61.603	47.8567	46.5645	63.7808	76.5508	85.003	55.783	84.6993	56.9231	95.6516	56.8439	40.8012	59.6599	112.851	149.115	84.3539
ENSRNOG00000062002	29731	Kcna3	21.588	0.588812	0.256031	2.29977	0.0214612	0.0925851	17.4097	26.1462	14.3963	23.2649	17.5153	28.99	28.7311	14.6902	13.8141	8.96044	5.20182	12.8795	21.5597	18.9126	15.9381	26.3701	23.5871	13.8659	24.1451	36.9936	22.548	47.941	38.1583	17.5429	20.5185
ENSRNOG00000049105	NA	NA	361.43	0.587267	0.184822	3.17748	0.00148562	0.0120837	287.397	442.194	314.662	333.801	255.517	261.984	333.875	365.157	228.92	231.851	222.638	254.619	353.04	292.694	667.274	528.417	801.963	372.189	378.892	313.092	419.823	302.561	219.207	256.565	604.156
ENSRNOG00000000588	170566	Slc16a10	135.725	0.584177	0.133059	4.39036	1.13165e-05	0.000199587	109.779	164.029	93.576	80.9214	125.698	184.677	83.2212	83.9441	82.8848	95.2047	141.489	120.87	112.29	112.575	128.567	178.506	110.431	173.688	139.298	213.841	135.288	186.437	195.663	156.79	185.806
ENSRNOG00000028087	685888	Sdhaf4	112.217	0.583724	0.114333	5.10545	3.30003e-07	8.55255e-06	90.5184	135.887	81.2363	109.244	107.152	99.8546	92.1377	80.7962	109.526	89.6044	59.3007	89.1661	82.6456	85.5568	144.505	156.192	180.12	116.765	161.586	128.124	103.077	118.254	99.0492	148.018	139.07
ENSRNOG00000023627	100362748	Cfap74	12.1307	0.582266	0.302407	1.92544	0.0541745	0.178834	9.96234	14.4962	7.19816	23.2649	6.18186	12.8845	10.898	7.34511	0.986723	8.96044	12.4844	5.9444	6.28825	17.1114	17.0006	19.2705	17.1543	10.217	12.0725	7.21827	17.1794	18.111	17.8613	14.2536	9.11934
ENSRNOG00000004400	25107	Avpr1a	201.875	0.581493	0.107043	5.43231	5.56303e-08	1.69424e-06	162.722	244.586	195.379	124.417	202.971	154.614	161.489	152.149	169.716	140.007	101.956	199.138	158.105	192.728	223.133	201.833	231.583	216.016	278.597	255.346	230.849	184.306	303.643	293.844	271.3
ENSRNOG00000010905	25431	Dlx5	383.194	0.58129	0.104804	5.54646	2.91518e-08	9.23406e-07	309.022	464.109	243.709	275.133	249.335	263.058	307.126	219.304	360.154	324.816	308.988	379.451	367.414	409.772	346.387	374.253	453.517	456.114	617.557	493.549	539.005	447.449	449.781	410.065	517.522
ENSRNOG00000045595	353218	Tnfsf9	24.6921	0.58129	0.226569	2.56562	0.0102992	0.0541424	19.7412	30.0931	17.4812	18.2073	22.6668	13.9582	19.8146	26.2325	28.615	15.6808	8.32291	12.8795	39.5262	13.509	37.1888	25.3559	55.7514	26.2722	34.3603	35.1891	21.4743	11.7189	33.287	21.9286	28.4979
ENSRNOG00000024728	306279	Arhgap22	283.315	0.578496	0.0893051	6.47776	9.30972e-11	4.31723e-09	229.587	341.928	211.831	202.303	228.729	269.5	258.58	232.945	209.185	216.171	179.983	275.424	245.242	225.15	325.136	371.21	409.559	407.219	341.746	320.311	386.537	385.659	297.148	251.083	265.601
ENSRNOG00000031855	362298	Actr3b	85.6235	0.577829	0.106121	5.44502	5.17989e-08	1.58589e-06	69.0947	103.655	63.7551	77.8868	68.0005	64.4223	54.4901	55.613	89.7918	61.603	69.7043	67.3699	80.849	75.6502	113.692	72.0108	96.4929	116.765	102.152	102.86	124.551	110.797	95.8017	88.8109	116.272
ENSRNOG00000000598	361856	Tube1	102.053	0.57558	0.12414	4.63654	3.54296e-06	7.23146e-05	82.299	123.602	123.397	96.0941	65.9399	90.1912	83.2212	68.2046	74.0042	89.6044	83.2291	74.305	77.2557	62.1413	136.005	100.409	93.2765	101.44	112.367	137.147	167.5	125.712	119.346	94.2931	172.127
ENSRNOG00000061215	117024	Crym	17.6276	0.575407	0.26441	2.17619	0.0295411	0.117197	14.3542	21.1986	13.368	18.2073	28.8487	8.58964	15.8517	17.8381	25.6548	1.12006	13.5247	4.95367	8.98322	15.3102	23.3758	16.2278	20.3707	23.3531	20.4304	18.948	15.032	20.2417	28.4158	27.4108	19.3786
ENSRNOG00000037476	304571	Galnt9	34.0017	0.573309	0.189292	3.0287	0.00245612	0.0180219	27.7036	40.8725	19.5379	17.1958	19.5759	37.5797	39.6291	23.0846	17.761	35.8418	22.888	33.685	31.4413	34.2227	23.3758	31.4413	62.1843	46.7061	40.8609	55.9416	46.1698	36.2221	33.287	46.0501	27.358
ENSRNOG00000062061	NA	NA	11.4329	0.571202	0.381631	1.49674	0.134461	0.32438	9.26662	13.7962	5.14154	18.2073	4.12124	7.51593	4.95364	2.0986	18.7477	11.2006	12.4844	16.8425	8.0849	1.8012	22.3133	2.02847	12.8657	14.5957	13.0012	15.3388	22.548	9.5882	12.9901	21.9286	4.55967
ENSRNOG00000054203	304071	Sim2	28.1106	0.570862	0.209693	2.72237	0.00648147	0.0383507	23.0438	33.6379	23.6511	13.1497	16.485	23.6215	14.8609	26.2325	16.7743	45.9223	31.2109	27.7406	18.8648	18.012	23.3758	31.4413	52.535	45.2466	33.4316	28.8731	38.6537	27.6992	33.287	38.3751	17.0988
ENSRNOG00000012804	362634	C1qc	322.308	0.570746	0.11406	5.00389	5.61842e-07	1.38588e-05	261.844	388.268	202.577	174.992	263.759	240.51	258.58	283.311	262.468	234.091	305.867	373.507	233.564	308.905	255.009	378.31	462.094	356.134	334.316	366.327	354.326	338.783	439.227	536.155	450.267
ENSRNOG00000014190	246769	Hint3	137.118	0.570119	0.0814229	7.00196	2.52414e-12	1.43917e-10	111.268	165.319	116.199	112.278	155.577	98.7808	100.064	119.62	91.7653	109.765	106.117	110.962	101.51	112.575	162.568	155.178	182.264	156.174	174.587	156.095	165.352	180.045	177.801	155.693	152.749
ENSRNOG00000054957	89803	Sfrp4	49.3829	0.569007	0.285392	1.99377	0.0461773	0.160637	40.5999	58.9644	19.5379	36.4146	25.7578	32.2111	60.4344	74.5004	30.5884	61.603	18.7265	35.6664	40.4245	51.3341	96.6909	57.8114	86.8436	38.6785	61.2913	62.2576	3.22115	37.2874	64.9503	73.4609	66.1152
ENSRNOG00000015280	361107	Actr8	531	0.566885	0.0501904	11.2947	1.39414e-29	3.23254e-27	431.958	639.047	403.097	459.229	382.245	443.44	448.8	394.537	436.132	491.704	455.679	442.858	385.38	440.393	615.209	625.784	672.234	625.424	642.63	682.126	707.578	634.952	616.216	570.144	637.214
ENSRNOG00000026143	680515	Ckap2l	10.7026	0.566875	0.391118	1.44937	0.147233	0.342776	8.72624	12.8587	2.05662	15.1728	8.24248	5.36852	16.8424	12.5916	11.8407	5.60028	7.28254	8.91661	2.69497	8.10538	22.3133	26.3701	15.01	21.1637	9.28657	15.3388	1.07372	8.52284	6.49503	2.19286	13.679
ENSRNOG00000026902	293186	Lyve1	109.095	0.566642	0.179655	3.15406	0.00161016	0.0128857	88.685	131.36	100.774	83.9559	133.94	77.3068	106.999	82.8948	73.0175	76.1637	79.0676	88.1753	71.8657	90.0598	98.816	102.438	174.759	96.3314	167.158	171.434	56.9069	71.3788	155.881	232.443	117.411
ENSRNOG00000032018	688757	Tmem200b	82.8057	0.565227	0.143441	3.94049	8.13161e-05	0.0010886	67.6105	99.3822	57.5852	51.5874	58.7277	74.0856	53.4993	68.2046	44.4025	69.4434	58.2603	101.055	95.2221	79.2526	89.2532	137.936	60.04	85.3846	76.1498	95.6421	132.067	96.9473	114.475	111.836	93.4732
ENSRNOG00000008965	84607	Socs2	744.97	0.564663	0.0548342	10.2976	7.22062e-25	1.26835e-22	605.74	896.857	555.286	646.359	627.459	637.781	587.502	588.658	587.1	610.43	622.137	606.329	616.249	583.588	841.53	800.232	998.165	794.004	1036.38	997.926	857.898	973.735	939.344	758.731	867.477
ENSRNOG00000017429	81511	Lat	35.4993	0.563483	0.163453	3.44736	0.000566096	0.0054966	29.003	42.5861	37.0191	26.2994	25.7578	30.0637	24.7682	22.0353	25.6548	35.8418	46.8163	19.8147	27.848	26.1173	24.4384	39.5552	50.3907	56.9231	46.4328	42.4073	32.2115	44.7449	43.0296	43.8573	44.4568
ENSRNOG00000011631	24373	Fst	224.527	0.563369	0.0696982	8.08298	6.3201e-16	5.46799e-14	182.802	270.046	171.727	173.981	172.062	175.014	182.294	218.255	203.265	191.529	212.234	179.323	147.325	166.611	279.447	265.73	283.046	253.965	239.593	240.91	254.471	298.299	293.9	279.59	281.559
ENSRNOG00000054306	NA	NA	10.6322	0.562838	0.314082	1.79201	0.0731309	0.219797	8.69959	12.7406	15.4246	12.1382	12.3637	9.66334	9.90728	4.19721	6.90706	8.96044	7.28254	4.95367	4.49161	8.10538	10.6254	11.1566	1.07214	15.3254	10.2152	20.7525	23.6217	9.5882	15.4257	10.9643	11.3992
ENSRNOG00000005348	311252	Pamr1	41.5787	0.562575	0.207522	2.71091	0.00670981	0.0393935	33.863	49.9958	54.5003	37.4261	25.7578	33.2849	25.7589	35.6763	49.3362	47.0423	37.4531	17.8332	16.1698	26.1173	82.8779	41.5837	62.1843	67.8698	50.1475	40.6028	28.9903	29.8299	51.1484	54.8216	39.8971
ENSRNOG00000016794	296621	Phyhd1	186.905	0.562018	0.0919474	6.11239	9.8149e-10	3.85285e-08	152.365	224.584	123.397	154.762	156.607	143.876	148.609	202.515	169.716	136.647	167.498	148.61	133.85	142.295	194.444	210.961	216.573	256.154	266.524	227.375	214.743	170.457	186.732	263.144	263.321
ENSRNOG00000057451	315346	Itga5	674.118	0.561445	0.0782758	7.17265	7.35584e-13	4.65157e-11	549.394	810.18	411.323	491.597	603.762	457.398	572.641	576.067	529.87	585.789	705.366	559.765	547.078	552.067	753.339	845.873	652.935	989.586	748.497	825.589	914.805	709.527	785.899	919.906	766.024
ENSRNOG00000010634	691517	Megf11	51.4334	0.560832	0.154436	3.63149	0.000281789	0.00309559	41.8592	61.878	38.0474	30.3455	43.273	41.8745	52.5086	43.0214	53.2831	25.7613	45.776	36.6572	38.6278	53.1353	58.4396	58.8257	56.8236	57.6529	47.3615	81.2055	91.2658	79.9016	61.7028	36.1822	51.2963
ENSRNOG00000024000	308501	Cd22	18.4336	0.559131	0.278934	2.00453	0.0450138	0.157573	14.9708	22.2112	13.368	11.1267	21.6365	8.58964	17.8331	27.2818	19.7345	19.0409	11.444	8.91661	14.3731	6.30419	19.1257	25.3559	25.7314	20.4339	22.2878	18.0457	5.36858	24.5032	22.7326	49.3394	11.3992
ENSRNOG00000015850	362662	Rbp7	27.453	0.558305	0.247994	2.25129	0.0243673	0.101448	22.414	32.9501	23.6511	24.2764	24.7275	16.1056	27.7404	34.627	15.7876	22.4011	33.2916	24.7683	8.98322	12.6084	48.8767	20.2847	41.8136	30.6509	39.0036	41.505	8.58972	49.0063	27.6039	18.6393	36.4773
ENSRNOG00000010423	500797	Misp	42.4212	0.55751	0.159555	3.49416	0.000475554	0.00475827	34.6615	50.8863	35.9908	30.3455	30.9093	27.9163	29.7219	31.4791	37.4955	40.322	56.1796	31.7035	26.9497	36.9245	31.8761	50.7118	45.03	68.5996	39.9322	46.0165	64.4229	60.7252	47.9009	37.2787	67.2551
ENSRNOG00000024825	498257	Fam163a	1548.98	0.556645	0.0689847	8.06911	7.08135e-16	6.09627e-14	1262.54	1861.46	1194.89	1181.45	1363.1	1612.7	1315.69	1055.6	1224.52	995.729	1289.01	1356.31	1335.8	1225.71	1722.37	1807.37	1878.39	1797.46	1853.6	1764.87	2367.54	2081.7	1836.47	1578.86	1787.39
ENSRNOG00000050318	NA	NA	138.061	0.5565	0.11244	4.94932	7.44728e-07	1.78879e-05	113.424	164.936	101.802	118.347	91.6976	143.876	108.98	119.62	121.367	147.847	114.44	115.916	86.2389	90.9604	148.755	197.776	155.461	197.041	179.231	148.877	134.214	110.797	213.524	192.972	135.65
ENSRNOG00000005116	108350502	LOC108350502	276.484	0.55638	0.118804	4.68316	2.82484e-06	5.92569e-05	225.985	331.574	253.992	217.476	262.729	232.994	178.331	200.417	270.362	310.255	172.7	185.267	192.241	235.056	470.704	480.748	310.922	329.862	328.744	335.649	312.451	327.064	243.564	249.986	257.621
ENSRNOG00000048121	304719	Ercc4	106.559	0.555256	0.105509	5.26265	1.41997e-07	3.95092e-06	87.1091	127.777	64.7834	96.0941	79.3339	100.928	79.2583	87.092	110.513	97.4448	78.0272	68.3606	97.9171	85.5568	120.067	175.463	119.008	121.144	122.583	104.665	138.509	140.627	142.079	108.547	112.852
ENSRNOG00000021274	296179	Fermt1	15.8266	0.554496	0.350196	1.58338	0.113334	0.290005	12.8945	19.0254	19.5379	14.1612	12.3637	16.1056	21.796	9.44372	14.8008	10.0805	7.28254	3.96294	7.18657	18.012	20.1882	36.5125	1.07214	12.4063	7.42925	17.1434	10.7372	14.915	20.297	24.1215	44.4568
ENSRNOG00000053044	NA	NA	12.1585	0.554325	0.371848	1.49073	0.136032	0.326606	9.7022	14.8381	25.7077	20.2303	4.12124	5.36852	12.8795	3.14791	10.854	3.36017	3.12109	16.8425	5.38993	5.40359	10.6254	19.2705	27.8757	8.7574	16.7158	4.51142	12.8846	10.6536	11.3663	12.0607	28.4979
ENSRNOG00000000456	24968	Psmb8	172.112	0.554065	0.106367	5.20898	1.89883e-07	5.15144e-06	140.357	206.754	139.85	143.635	211.214	127.771	115.915	136.409	116.433	113.126	142.53	129.786	154.511	153.102	252.884	254.573	250.881	218.205	190.375	168.727	158.91	157.673	203.782	202.84	215.444
ENSRNOG00000029292	500877	LOC500877	20.3952	0.55376	0.219816	2.51919	0.0117624	0.0597568	16.6584	24.4717	21.5945	10.1152	9.27279	18.253	19.8146	27.2818	21.7079	12.3206	19.7669	11.8888	13.4748	14.4096	13.813	23.3274	35.3807	23.3531	32.503	24.3617	20.4006	18.111	17.8613	37.2787	22.7983
ENSRNOG00000004578	282836	Cthrc1	138.669	0.553477	0.110911	4.9903	6.0285e-07	1.48073e-05	113.094	166.569	104.887	125.428	72.1217	96.6334	118.887	130.113	119.394	118.726	98.8345	123.842	118.578	129.686	180.631	176.477	182.264	140.848	183.874	195.796	187.9	106.536	141.267	133.765	202.905
ENSRNOG00000012512	246172	Nexn	391.021	0.55286	0.132581	4.16997	3.04641e-05	0.000467741	319.851	468.66	194.35	300.421	363.7	259.837	396.291	465.89	304.897	302.415	245.526	365.581	404.245	235.056	412.265	488.862	446.012	541.499	444.827	503.474	325.336	300.43	457.088	608.519	626.954
ENSRNOG00000002345	100361238	Rasgef1b	127.731	0.552854	0.253191	2.18355	0.0289955	0.115623	104.086	153.527	100.774	69.7947	148.365	132.066	62.4159	55.613	108.54	70.5635	71.7851	117.897	155.41	155.803	62.6897	95.3382	116.864	124.793	147.656	132.636	92.3395	157.673	239.504	213.804	305.498
ENSRNOG00000062160	NA	NA	11.5939	0.552334	0.329007	1.67879	0.0931923	0.256183	9.42686	13.958	10.2831	5.05758	5.15155	17.1793	9.90728	9.44372	13.8141	4.48022	4.16145	3.96294	15.2715	14.4096	2.12508	8.11389	20.3707	14.5957	11.1439	11.7297	27.9166	15.9803	17.0495	14.2536	10.2593
ENSRNOG00000004772	311047	Cytip	38.8287	0.549954	0.227826	2.41393	0.0157816	0.0742535	31.8016	46.4946	45.2456	15.1728	44.3034	33.2849	28.7311	50.3665	29.6017	33.6017	29.1302	21.7961	18.8648	31.5209	20.1882	51.726	39.6693	35.0296	54.7907	37.8959	28.9903	46.8756	72.2572	92.1002	31.9177
ENSRNOG00000008340	363074	RGD1309779	28.7294	0.549633	0.168549	3.26097	0.00111033	0.00953512	23.7995	34.1075	25.7077	27.311	19.5759	24.6952	19.8146	29.3804	24.6681	25.7613	11.444	37.6479	15.2715	24.3162	20.1882	37.5267	35.3807	35.0296	27.8597	41.505	40.8012	43.6796	37.3464	28.5072	27.358
ENSRNOG00000005772	362540	Hacd4	71.9939	0.548646	0.135113	4.06064	4.89376e-05	0.000706244	59.1428	86.0134	60.6702	43.4952	27.8184	59.0538	80.249	71.3525	67.0972	68.3234	59.3007	64.3977	45.8144	62.1413	81.8154	81.1389	83.6272	81.0059	87.2937	107.372	67.6441	100.143	101.485	96.486	58.1358
ENSRNOG00000028545	NA	NA	408.698	0.548104	0.126337	4.33842	1.4351e-05	0.000245748	335.363	488.7	266.332	340.881	308.063	266.279	334.866	365.157	256.548	351.697	295.463	298.211	459.042	481.82	642.835	496.976	291.623	629.073	515.404	619.869	330.704	360.09	429.484	558.084	501.563
ENSRNOG00000023404	679958	Slc9b2	11.8417	0.547436	0.287332	1.90524	0.0567489	0.18491	9.67404	14.2065	3.08492	8.09214	4.12124	10.737	7.92583	13.6409	20.7212	14.5607	7.28254	7.92587	6.28825	11.7078	14.8755	12.1708	21.4429	12.4063	10.2152	16.2411	21.4743	6.39213	12.9901	10.9643	17.0988
ENSRNOG00000020054	690826	LOC690826	50.9673	0.546868	0.141489	3.86509	0.000111046	0.00141679	41.9449	60.8101	27.7643	51.5874	51.5155	50.4641	48.5457	39.8735	48.3494	58.2429	28.0898	38.6386	28.7463	31.5209	70.1275	55.783	65.4007	55.4635	62.22	58.6484	52.612	58.5945	66.5741	76.7502	46.7366
ENSRNOG00000020501	314640	Tjp3	37.6049	0.545286	0.197576	2.75988	0.00578231	0.0350853	30.9979	44.8125	42.1606	24.2764	20.6062	55.8327	24.7682	25.1832	26.6415	19.0409	33.2916	42.6016	26.0513	31.5209	32.9387	51.726	27.8757	54.7337	58.5054	62.2576	62.2755	24.5032	38.9702	44.9537	34.1975
ENSRNOG00000022884	501872	Cd84	25.4108	0.543146	0.239199	2.27069	0.0231659	0.0979468	21.0149	30.2063	13.368	8.09214	18.5456	17.1793	22.7868	31.4791	20.7212	25.7613	16.6458	31.7035	13.4748	32.4215	25.5009	32.4556	27.8757	16.785	43.6469	26.1662	18.2532	46.8756	48.7127	18.6393	27.358
ENSRNOG00000042847	687707	LOC687707	10.9669	0.542956	0.320665	1.69322	0.0904143	0.251726	9.09886	13.0048	4.11323	4.04607	2.06062	16.1056	3.96291	12.5916	15.7876	6.72033	10.4036	10.8981	7.18657	15.3102	15.9381	10.1424	12.8657	13.8659	14.8585	16.2411	7.51601	8.52284	25.1682	7.67502	10.2593
ENSRNOG00000057724	NA	NA	13.724	0.542708	0.32381	1.67601	0.093736	0.257127	11.2833	16.3865	7.19816	11.1267	7.21217	5.36852	16.8424	26.2325	16.7743	13.4407	5.20182	8.91661	9.88154	7.20479	30.8136	28.3986	9.64929	16.785	6.5006	8.12055	27.9166	12.7843	17.0495	14.2536	7.97942
ENSRNOG00000033740	362535	Lurap1l	15.4927	0.542338	0.237533	2.28321	0.0224179	0.0956211	12.7517	18.4829	10.2831	14.1612	9.27279	5.36852	15.8517	18.8874	13.8141	13.4407	20.8073	5.9444	10.7799	14.4096	19.1257	21.299	10.7214	26.2722	14.8585	21.6548	17.1794	11.7189	17.8613	17.5429	25.0782
ENSRNOG00000017477	94339	Mmp23	195.192	0.541777	0.123418	4.38975	1.13479e-05	0.000199938	161.234	232.238	153.218	132.509	96.8492	129.918	187.248	162.642	139.128	281.134	155.014	182.295	138.342	176.517	227.383	266.744	259.459	268.56	159.729	201.209	213.669	233.313	263.049	291.651	169.848
ENSRNOG00000011342	290315	Tdh	13.5351	0.541186	0.279987	1.9329	0.0532485	0.176952	11.1397	16.1482	17.4812	12.1382	11.3334	11.8108	10.898	13.6409	10.854	4.48022	18.7265	7.92587	8.98322	5.40359	13.813	14.1993	19.2986	19.7041	11.1439	12.632	12.8846	37.2874	12.9901	6.57859	17.0988
ENSRNOG00000048818	680264	Catsperd	63.3948	0.539725	0.148039	3.64582	0.000266545	0.00295237	52.3704	75.4213	30.8492	46.5298	37.0912	53.6852	40.6199	62.9581	52.2963	85.1242	56.1796	52.5089	67.3741	43.2287	51.0018	68.968	61.1122	84.6549	77.0785	64.0621	94.4869	67.1174	79.5641	106.354	75.2345
ENSRNOG00000054194	NA	NA	15.8352	0.537449	0.267755	2.00724	0.0447241	0.156742	12.9488	18.984	10.2831	16.1843	9.27279	22.5478	11.8887	11.5423	16.7743	13.4407	7.28254	11.8888	14.3731	9.90658	24.4384	19.2705	32.1643	16.0552	26.931	16.2411	31.1377	15.9803	12.1782	9.86788	4.55967
ENSRNOG00000021478	689256	Tpd52l1	201.823	0.537238	0.108819	4.93698	7.93427e-07	1.88751e-05	165.579	241.361	186.124	185.108	129.819	175.014	197.155	153.198	190.438	123.206	117.561	181.304	202.122	145.897	204.007	244.431	294.839	174.418	254.452	251.737	224.406	311.084	243.564	185.297	266.741
ENSRNOG00000030058	100359600	LOC100359600	15.4972	0.53717	0.267433	2.00861	0.0445782	0.156451	12.7683	18.4741	18.5095	7.08062	9.27279	7.51593	18.8238	14.6902	5.92034	14.5607	10.4036	15.8517	11.6782	18.9126	19.1257	19.2705	3.21643	24.0828	18.5731	19.8502	32.2115	18.111	16.2376	13.1572	19.3786
ENSRNOG00000035501	100314278	Mir24-2	63.3736	0.536799	0.167051	3.21338	0.00131184	0.0109257	52.1644	75.6019	38.0474	49.5643	46.364	38.6534	45.5735	44.0707	59.2034	81.764	56.1796	50.5274	60.1876	55.8371	91.3782	95.3382	80.4107	99.9803	56.6481	76.6941	49.3909	41.5489	65.7622	55.918	118.551
ENSRNOG00000006741	288907	Podnl1	10.2029	0.535329	0.363426	1.473	0.14075	0.333239	8.3934	12.1769	9.25477	3.03455	7.21217	15.0319	5.94437	5.24651	4.93362	7.84039	11.444	11.8888	8.98322	9.90658	9.56284	12.1708	2.14429	6.56805	7.42925	40.6028	17.1794	5.32678	10.5544	9.86788	12.5391
ENSRNOG00000058891	690489	Cys1	308.327	0.534126	0.209414	2.55058	0.0107545	0.0558436	254.081	367.506	186.124	197.246	204.001	223.331	187.248	152.149	206.225	357.298	276.737	340.812	347.65	370.146	210.382	219.075	338.797	296.292	533.978	474.601	279.166	210.94	426.236	493.394	559.699
ENSRNOG00000018598	27064	Ankrd1	18.7502	0.533523	0.276365	1.9305	0.0535449	0.177496	15.4658	22.3331	10.2831	5.05758	6.18186	5.36852	23.7775	20.986	18.7477	20.161	21.8476	20.8054	18.8648	13.509	26.5634	24.3417	28.9479	26.2722	18.5731	20.7525	11.8109	11.7189	38.9702	26.3144	11.3992
ENSRNOG00000037853	310486	Rarres1	57.5105	0.53237	0.180192	2.95446	0.00313222	0.0217964	47.4395	68.497	45.2456	34.3916	69.0308	24.6952	60.4344	68.2046	55.2565	56.0028	43.6953	37.6479	31.4413	43.2287	94.5658	72.0108	63.2564	67.8698	37.1463	70.3781	73.0126	58.5945	86.871	91.0038	38.7572
ENSRNOG00000007680	297954	Fhl5	58.0452	0.531813	0.207942	2.55751	0.0105426	0.0550722	47.783	69.2403	23.6511	69.7947	63.8793	23.6215	74.3046	76.599	54.2698	36.9618	26.0091	31.7035	62.8825	29.7197	55.252	82.1531	47.1743	70.0592	59.434	59.5507	64.4229	72.4442	57.6434	93.1967	100.313
ENSRNOG00000002926	498272	Uap1	282.758	0.531741	0.0817207	6.50681	7.67641e-11	3.62752e-09	233.342	336.667	227.256	223.545	213.274	241.584	231.83	279.114	227.933	224.011	247.606	247.683	204.817	231.454	359.138	308.328	413.847	343.728	316.672	349.184	231.922	278.058	320.692	407.872	373.893
ENSRNOG00000017330	NA	NA	55.7012	0.530898	0.152907	3.47204	0.000516518	0.00509775	46.0184	66.2643	69.9249	41.4722	41.2124	52.6115	48.5457	50.3665	42.4291	47.0423	34.332	40.6201	35.9329	47.7317	111.566	80.1246	58.9679	76.6272	64.0773	77.5964	50.4646	47.941	51.9603	53.7251	55.8559
ENSRNOG00000049410	24260	Chrm3	81.5806	0.530698	0.147083	3.60814	0.000308395	0.00334102	67.1881	97.2814	75.0665	56.6449	84.4855	69.7908	82.2305	44.0707	54.2698	57.1228	67.6236	58.4533	80.849	75.6502	132.817	110.552	80.4107	72.2485	89.151	105.567	59.0543	77.7709	85.2473	152.404	104.872
ENSRNOG00000001414	24617	Serpine1	490.978	0.529158	0.31442	1.68297	0.0923818	0.254639	405.025	584.745	190.237	289.294	839.703	338.217	305.144	235.044	285.163	249.772	370.369	419.08	714.166	624.115	410.14	827.617	444.939	528.363	276.74	458.36	235.144	235.443	866.275	793.816	1355.36
ENSRNOG00000016381	361450	Ust	16.9052	0.528353	0.264953	1.99414	0.0461366	0.160559	14.3348	19.7094	8.22646	15.1728	13.394	13.9582	5.94437	23.0846	8.88051	15.6808	7.28254	20.8054	15.2715	24.3162	19.1257	14.1993	8.57715	15.3254	17.6445	21.6548	6.44229	21.3071	30.0395	33.9894	28.4979
ENSRNOG00000014302	286923	Dlgap3	64.4332	0.528295	0.143437	3.6831	0.000230414	0.00263611	53.3142	76.5631	43.1889	36.4146	55.6368	71.9382	41.6106	41.9721	55.2565	53.7626	64.5025	69.3514	53.001	53.1353	59.5021	60.8542	75.05	72.9783	63.1487	109.176	95.5607	61.7906	101.485	82.2324	60.4156
ENSRNOG00000006653	170573	Slc38a4	54.0345	0.52821	0.261319	2.02133	0.043246	0.152824	44.6034	64.323	39.0757	118.347	80.3642	28.99	29.7219	39.8735	20.7212	28.0014	49.9374	33.685	47.611	18.9126	51.0018	93.3097	70.7614	48.1657	74.2925	61.3553	74.0863	103.339	30.0395	35.0858	66.1152
ENSRNOG00000002753	360638	Adam11	439.502	0.527766	0.118747	4.44447	8.8107e-06	0.00015894	362.912	523.054	356.823	320.651	344.124	302.785	331.894	260.227	448.959	437.942	483.769	323.97	391.668	352.134	353.825	614.627	449.228	496.982	456.899	461.067	644.229	438.926	584.553	821.227	432.029
ENSRNOG00000027552	297602	Tapbpl	554.414	0.526521	0.062062	8.48379	2.17974e-17	2.28826e-15	457.083	660.593	519.296	428.883	481.155	470.283	477.531	482.679	424.291	371.858	397.419	445.83	508.45	477.317	683.212	648.097	748.356	672.13	586.911	591.898	753.748	562.508	637.325	728.03	654.312
ENSRNOG00000016041	308266	Zc3h12d	10.303	0.52652	0.375743	1.40128	0.161132	0.362823	8.52817	12.2392	18.5095	4.04607	5.15155	2.14741	1.98146	9.44372	8.88051	14.5607	14.5651	15.8517	1.79664	5.40359	8.5003	10.1424	20.3707	6.56805	8.35791	9.02284	7.51601	20.2417	19.4851	16.4465	7.97942
ENSRNOG00000037522	NA	NA	18.8029	0.525553	0.246471	2.13231	0.0329811	0.126777	15.525	22.3786	25.7077	26.2994	20.6062	21.4741	10.898	11.5423	22.6946	12.3206	4.16145	9.90734	9.88154	10.8072	15.9381	23.3274	22.515	17.5148	22.2878	31.5799	25.7692	15.9803	25.1682	16.4465	29.6378
ENSRNOG00000001254	361821	Col6a2	2224.6	0.525311	0.113358	4.63407	3.58549e-06	7.28408e-05	1840.3	2643.84	1645.29	1336.21	1715.47	1422.66	2046.84	2125.89	2115.53	2656.77	1794.63	1497.99	1583.74	2142.52	2960.23	2359.11	2706.09	3654.75	2559.38	2639.18	2439.48	1889.94	2934.13	3202.68	1737.23
ENSRNOG00000047307	313173	Cntfr	631.938	0.521659	0.187135	2.78761	0.00530992	0.0329434	523.591	750.134	417.493	327.731	466.731	497.125	381.43	284.361	504.216	568.988	548.271	792.587	682.724	811.439	359.138	603.47	655.079	676.509	852.507	880.629	661.409	565.704	992.928	945.124	1058.98
ENSRNOG00000017628	25123	Tagln	3057.36	0.521561	0.203064	2.56846	0.0102153	0.0537825	2531.03	3631.53	1218.54	2461.02	2625.23	1795.23	3686.5	4501.5	2258.61	2413.72	1587.59	2338.13	3252.82	2233.48	3793.26	5067.12	3798.6	4291.13	1881.46	2790.76	2117.37	3126.82	4121.1	5301.25	3657.99
ENSRNOG00000007923	245918	Cgref1	38.817	0.521445	0.204592	2.54871	0.0108123	0.0561104	32.1127	46.1309	39.0757	19.2188	26.7881	22.5478	23.7775	39.8735	40.4557	39.2019	53.0585	23.7776	24.2547	33.3221	65.8773	32.4556	79.3386	45.9763	49.2188	58.6484	28.9903	46.8756	42.2177	36.1822	21.6584
ENSRNOG00000019556	24936	Cd9	7609.35	0.520847	0.0565604	9.20869	3.30129e-20	4.4161e-18	6291.82	9046.66	6451.6	6888.43	5986.1	5799.08	6151.43	6528.76	6228.2	7402.44	6212.01	5744.28	6010.67	6098.85	10838.9	8704.17	10051.3	7845.9	8475.85	8321.76	9648.4	9831.1	7971.03	8166.22	9658.52
ENSRNOG00000003601	289322	RGD1564463	557.148	0.520449	0.0973894	5.344	9.09168e-08	2.65721e-06	460.196	662.913	513.126	440.01	428.609	455.251	488.429	513.109	640.383	276.654	427.589	447.812	438.381	453.001	624.772	631.869	887.735	569.961	673.276	595.507	746.232	840.565	608.909	529.576	583.637
ENSRNOG00000032609	NA	NA	45.4804	0.520252	0.219667	2.36837	0.0178666	0.0814523	37.6518	54.0207	62.7268	27.311	13.394	42.9482	34.6755	18.8874	27.6283	57.1228	22.888	52.5089	51.2043	40.5269	73.3151	43.6121	79.3386	58.3827	49.2188	63.1598	41.8749	44.7449	28.4158	46.0501	66.1152
ENSRNOG00000018778	363058	Cadm1	1743.87	0.519782	0.0658291	7.89593	2.88149e-15	2.33065e-13	1446.46	2068.31	1338.86	1525.37	1412.56	1745.84	1540.58	1342.06	1474.16	1264.54	1265.08	1587.16	1391.5	1469.78	1704.31	2230.3	1734.73	1871.89	2094.12	2388.34	2093.74	2668.71	2135.24	1870.51	1959.52
ENSRNOG00000020296	171069	Atp5md	181.433	0.518515	0.0758827	6.83311	8.30933e-12	4.41894e-10	149.918	215.813	161.444	141.612	145.274	148.171	132.758	144.804	145.048	159.048	187.265	137.712	164.393	131.487	232.696	179.52	264.819	201.42	237.736	218.353	228.701	217.332	176.178	201.743	215.444
ENSRNOG00000010121	161452	Lef1	1939.93	0.518503	0.100736	5.14713	2.64496e-07	6.95483e-06	1602.55	2307.98	1490.02	1430.28	1800.98	1878.98	1252.28	956.963	1858.99	1498.63	1880.98	1812.05	1637.64	1732.75	1453.55	2007.17	2631.04	2241.89	2452.58	2064.42	2830.31	2230.85	2631.3	2242.2	2602.43
ENSRNOG00000022896	362967	Rrp7a	165.51	0.518304	0.0914548	5.66733	1.45042e-08	4.88815e-07	137.02	196.591	106.944	123.405	119.516	130.992	138.702	122.768	166.756	155.688	148.772	164.462	136.545	129.686	183.819	198.79	262.675	188.284	227.521	195.796	168.573	164.065	169.683	207.226	196.066
ENSRNOG00000050233	406196	Cchcr1	345.307	0.51676	0.0645125	8.01023	1.14492e-15	9.6651e-14	286.308	409.669	300.266	267.04	265.82	279.163	276.413	239.241	308.844	305.775	306.907	256.6	310.819	318.812	358.075	421.922	423.497	479.468	408.609	376.252	458.476	355.829	409.187	430.898	384.152
ENSRNOG00000028910	311323	Ccdc9b	437.226	0.515929	0.0865061	5.96407	2.46025e-09	9.28062e-08	362.574	518.666	335.228	316.605	299.82	361.839	374.495	329.481	324.632	305.775	467.123	342.794	474.314	418.778	486.642	563.915	399.909	586.746	464.328	507.083	622.755	550.789	548.018	475.851	499.284
ENSRNOG00000027096	293676	Ctsw	14.9459	0.515515	0.308389	1.67164	0.0945953	0.2586	12.4584	17.6595	8.22646	13.1497	26.7881	15.0319	19.8146	12.5916	4.93362	8.96044	6.24218	14.861	4.49161	14.4096	20.1882	37.5267	12.8657	11.6765	13.9298	16.2411	16.1057	9.5882	31.6633	15.35	9.11934
ENSRNOG00000011401	311399	Usp50	26.8823	0.514917	0.186459	2.76156	0.00575266	0.0349658	22.5033	31.6594	26.736	25.2879	14.4243	25.7689	15.8517	22.0353	21.7079	39.2019	11.444	20.8054	21.5597	25.2167	24.4384	31.4413	20.3707	34.2998	19.5018	48.7233	39.7275	30.8953	22.7326	35.0858	41.037
ENSRNOG00000016731	500450	Tpm2	1503.7	0.513679	0.108261	4.74483	2.08686e-06	4.4914e-05	1252.31	1777.93	821.618	1057.04	1158.07	955.597	1446.46	1706.16	1195.91	1330.63	959.215	1569.32	1473.25	1354.5	1685.18	2012.24	1974.89	2054.34	1419.92	1620.5	1328.19	1360.46	1890.05	2282.77	1928.74
ENSRNOG00000008169	84550	Slc24a2	89.2331	0.51327	0.197044	2.60485	0.00919147	0.0499003	74.1936	105.64	66.84	55.6334	97.8795	100.928	50.5271	121.719	61.1768	48.1624	76.9869	58.4533	72.7641	79.2526	55.252	94.3239	69.6893	104.359	56.6481	91.1306	138.509	208.81	112.851	81.1359	149.329
ENSRNOG00000021155	29175	Ctsk	562.513	0.51248	0.0749912	6.83386	8.26592e-12	4.41894e-10	466.148	667.637	470.965	388.422	414.185	434.85	547.873	577.116	558.485	417.781	422.387	437.904	434.788	489.025	740.589	645.054	789.097	653.156	639.844	689.345	609.87	514.567	621.899	667.727	772.864
ENSRNOG00000051812	NA	NA	13.631	0.512478	0.263188	1.9472	0.0515114	0.173403	11.3666	16.1014	11.3114	17.1958	16.485	10.737	13.8702	16.7888	6.90706	8.96044	6.24218	9.90734	7.18657	10.8072	21.2508	29.4128	10.7214	18.2446	15.7872	17.1434	11.8109	22.3725	8.93067	5.48216	15.9588
ENSRNOG00000001214	25741	Pfkl	552.363	0.511568	0.0697729	7.3319	2.26912e-13	1.51188e-11	459.274	653.914	379.446	414.722	507.943	534.705	400.254	355.713	484.481	437.942	529.545	531.033	439.279	496.23	620.522	693.737	682.955	707.89	607.341	607.237	666.777	636.017	702.275	700.62	567.679
ENSRNOG00000048881	360777	RGD1563400	21.6897	0.509956	0.193999	2.62866	0.00857233	0.0474301	18.036	25.6756	18.5095	18.2073	21.6365	18.253	19.8146	16.7888	11.8407	16.8008	21.8476	15.8517	17.0681	19.8132	17.0006	26.3701	26.8036	26.2722	27.8597	18.0457	21.4743	14.915	32.4752	43.8573	27.358
ENSRNOG00000014350	83476	Ccn1	1371.06	0.509581	0.459819	1.10822	0.267766	0.495168	1140.6	1622.47	480.22	422.814	579.035	457.398	1111.6	1189.91	667.025	706.755	1247.4	1631.74	2664.42	2528.88	4137.52	5479.92	761.222	710.809	725.281	854.463	377.948	359.025	1527.96	1480.18	1432.88
ENSRNOG00000021578	363555	Wfikkn1	39.2578	0.509014	0.165691	3.07207	0.00212582	0.0160941	32.8494	46.2488	13.368	38.4376	18.5456	47.243	32.694	33.5777	35.522	25.7613	35.3724	42.6016	30.5429	40.5269	57.377	57.8114	46.1022	37.2189	52.9334	51.4302	46.1698	34.0914	46.2771	40.568	38.7572
ENSRNOG00000014137	315191	Fbln1	811.7	0.50741	0.0932147	5.44346	5.22567e-08	1.59709e-06	675.085	960.735	543.975	532.058	708.854	780.583	696.482	745.004	727.215	665.313	611.734	560.755	775.252	753.801	998.785	949.325	1066.78	922.446	1081.88	999.73	709.726	697.808	1242.17	1112.88	786.543
ENSRNOG00000018784	307916	Jph3	223.521	0.507032	0.107393	4.72128	2.34364e-06	4.9763e-05	186.008	264.444	126.482	143.635	186.486	225.478	195.173	123.818	170.703	189.289	222.638	184.277	233.564	230.553	244.384	234.289	202.635	233.531	285.098	320.311	283.461	302.561	271.979	273.011	257.621
ENSRNOG00000016413	300732	Pstpip1	72.3656	0.506816	0.144684	3.50292	0.000460195	0.00465279	60.2452	85.588	51.4154	63.7256	75.2127	63.3486	64.3973	54.5637	66.1105	43.6821	52.0182	73.3143	48.5094	66.6443	93.5033	69.9823	102.926	65.6805	95.6516	108.274	36.5063	90.5552	84.4354	110.74	83.2139
ENSRNOG00000022143	360881	Dusp23	27.2439	0.506784	0.209847	2.41501	0.0157346	0.0741731	22.5818	32.3299	32.9059	18.2073	25.7578	8.58964	24.7682	20.986	24.6681	21.281	17.6862	25.7591	24.2547	26.1173	63.7523	23.3274	43.9579	43.0572	25.0737	26.1662	25.7692	23.4378	36.5346	26.3144	18.2387
ENSRNOG00000024294	NA	NA	214.668	0.506338	0.12857	3.93822	8.2088e-05	0.00109556	179.656	252.863	136.765	165.889	155.577	140.655	221.923	219.304	182.544	266.573	117.561	159.508	154.511	235.056	342.137	245.445	174.759	220.395	216.377	327.529	217.964	307.888	262.237	302.615	164.148
ENSRNOG00000043071	499958	Linc00176	13.2349	0.506077	0.266317	1.90028	0.0573962	0.186321	11.0995	15.5645	8.22646	16.1843	10.3031	19.3267	8.91656	9.44372	4.93362	14.5607	9.36327	4.95367	14.3731	12.6084	13.813	25.3559	15.01	7.29783	13.0012	17.1434	11.8109	11.7189	19.4851	26.3144	10.2593
ENSRNOG00000017354	114636	Zyx	806.426	0.506005	0.0953499	5.30683	1.11551e-07	3.1749e-06	672.344	952.696	460.682	547.231	746.975	641.002	684.593	664.208	626.569	826.601	703.286	684.597	708.776	773.614	959.471	961.496	855.57	1100.51	871.08	862.583	750.527	674.37	1130.14	1238.97	1074.94
ENSRNOG00000008264	303376	Fndc8	10.8614	0.505647	0.299114	1.69048	0.0909362	0.252697	9.02031	12.8698	6.16985	7.08062	12.3637	0	11.8887	4.19721	4.93362	13.4407	13.5247	14.861	11.6782	8.10538	12.7505	16.2278	9.64929	15.3254	8.35791	9.02284	13.9583	14.915	11.3663	19.7358	10.2593
ENSRNOG00000000432	406168	Fkbpl	98.026	0.505361	0.103088	4.9022	9.47675e-07	2.22103e-05	81.4685	116.089	73.0099	66.7601	83.4552	70.8645	77.2768	92.3386	80.9113	85.1242	96.7538	70.3421	92.5271	88.2586	108.379	91.2812	170.471	111.657	114.225	125.417	121.33	109.732	125.841	107.45	91.1934
ENSRNOG00000026150	353228	Zar1	14.4407	0.505275	0.280113	1.80382	0.0712592	0.21584	12.0063	17.0965	9.25477	4.04607	11.3334	17.1793	14.8609	13.6409	10.854	10.0805	16.6458	11.8888	9.88154	14.4096	10.6254	11.1566	40.7414	17.5148	13.0012	19.8502	22.548	17.0457	17.8613	13.1572	4.55967
ENSRNOG00000039754	501854	Rab7b	331.922	0.505242	0.0984303	5.13299	2.85175e-07	7.45745e-06	276.631	392.24	376.361	312.559	242.123	283.458	319.015	360.96	235.827	265.453	259.05	254.619	207.512	202.635	491.955	423.951	436.362	413.787	359.39	395.2	365.063	389.92	365.346	316.869	356.794
ENSRNOG00000022767	288512	Elfn1	33.9734	0.504463	0.191551	2.63358	0.00844907	0.0469573	28.3309	40.1289	25.7077	18.2073	27.8184	36.506	20.8053	10.493	25.6548	33.6017	26.0091	29.722	44.0178	41.4275	44.6266	47.6691	20.3707	47.4359	40.8609	47.821	37.58	27.6992	44.6533	41.6644	41.037
ENSRNOG00000049471	170824	Steap3	124.175	0.504193	0.15733	3.20468	0.00135214	0.0111841	103.735	146.473	100.774	63.7256	73.152	109.518	97.0914	134.311	109.526	87.3643	73.8658	113.934	132.053	149.499	93.5033	117.651	146.884	135.01	176.445	177.75	120.256	89.4898	188.356	231.347	134.51
ENSRNOG00000035636	100313990	Mirlet7b	11.7676	0.503982	0.322015	1.56509	0.117562	0.297502	9.85399	13.8551	11.3114	9.10365	6.18186	2.14741	9.90728	4.19721	7.89379	12.3206	17.6862	6.93514	22.458	8.10538	1.06254	14.1993	15.01	16.0552	24.1451	10.8274	13.9583	10.6536	19.4851	8.77145	18.2387
ENSRNOG00000009589	102552055	LOC102552055	10.5333	0.503881	0.33306	1.51288	0.13031	0.317557	8.79868	12.4257	13.368	13.1497	9.27279	12.8845	0	11.5423	3.94689	4.48022	8.32291	7.92587	8.98322	11.7078	6.37523	15.2135	17.1543	6.56805	11.1439	18.0457	13.9583	9.5882	8.11879	6.57859	23.9383
ENSRNOG00000021589	302396	Nexmif	16.2121	0.503709	0.357307	1.40974	0.158617	0.358833	13.5464	19.12	18.5095	12.1382	17.5153	7.51593	10.898	14.6902	10.854	4.48022	18.7265	4.95367	20.6614	21.6144	3.18761	11.1566	33.2364	14.5957	34.3603	46.0165	7.51601	21.3071	6.49503	15.35	17.0988
ENSRNOG00000011748	295211	S100a5	15.8066	0.502628	0.290156	1.73227	0.0832253	0.238826	12.9937	18.8753	18.5095	26.2994	7.21217	3.22111	9.90728	5.24651	19.7345	15.6808	16.6458	11.8888	14.3731	7.20479	38.2514	12.1708	30.02	16.0552	14.8585	10.8274	23.6217	18.111	17.0495	17.5429	9.11934
ENSRNOG00000013166	84426	Wnt4	46.4204	0.502607	0.220411	2.28032	0.0225888	0.0961241	38.8069	54.726	34.9625	12.1382	34.0002	47.243	25.7589	31.4791	29.6017	36.9618	53.0585	62.4162	40.4245	57.6383	29.7511	34.484	41.8136	48.1657	62.22	50.5279	74.0863	43.6796	73.0691	100.872	43.3168
ENSRNOG00000016995	301348	Zap70	14.2381	0.50243	0.250206	2.00807	0.0446361	0.15656	11.8625	16.8296	15.4246	14.1612	4.12124	15.0319	20.8053	9.44372	15.7876	10.0805	12.4844	7.92587	10.7799	6.30419	12.7505	19.2705	24.6593	17.5148	17.6445	17.1434	15.032	9.5882	26.792	8.77145	15.9588
ENSRNOG00000012442	308797	Cemip	15.9957	0.501809	0.328719	1.52656	0.126871	0.312151	13.3491	18.8829	10.2831	12.1382	21.6365	30.0637	14.8609	6.29581	6.90706	6.72033	16.6458	14.861	14.3731	5.40359	11.6879	29.4128	21.4429	21.1637	28.7884	33.3845	2.14743	15.9803	12.1782	9.86788	21.6584
ENSRNOG00000062168	NA	NA	29.0575	0.501299	0.196311	2.55359	0.0106618	0.0555615	24.2005	34.3561	22.6228	16.1843	24.7275	16.1056	29.7219	16.7888	32.5619	38.0819	37.4531	23.7776	16.1698	16.2108	42.5015	41.5837	37.525	30.6509	32.503	23.4594	37.58	19.1764	25.9801	49.3394	37.6173
ENSRNOG00000007523	363658	Cct6b	13.2649	0.501223	0.238376	2.10266	0.0354959	0.133671	11.0939	15.6334	16.4529	10.1152	11.3334	5.36852	7.92583	11.5423	6.90706	16.8008	10.4036	12.8795	7.18657	16.2108	13.813	24.3417	18.2264	11.6765	12.0725	14.4365	15.032	18.111	16.2376	12.0607	15.9588
ENSRNOG00000037518	500536	Hyi	25.9383	0.501188	0.221248	2.26528	0.0234953	0.0988828	21.6952	30.5671	27.7643	30.3455	25.7578	30.0637	13.8702	24.1339	28.615	21.281	4.16145	13.8703	18.8648	21.6144	41.439	39.5552	36.4529	25.5424	19.5018	34.2868	37.58	21.3071	22.7326	36.1822	21.6584
ENSRNOG00000058993	690097	LOC690097	19.6478	0.501158	0.303784	1.64972	0.0990003	0.266628	16.4149	23.1747	25.7077	6.0691	17.5153	18.253	23.7775	30.4298	9.86723	13.4407	12.4844	17.8332	5.38993	16.2108	20.1882	40.5694	15.01	7.29783	23.2164	29.7754	9.66344	11.7189	28.4158	40.568	28.4979
ENSRNOG00000055049	116676	Aldh1a2	51.7868	0.50105	0.2327	2.1532	0.0313032	0.122009	43.2597	61.089	62.7268	39.4492	37.0912	13.9582	51.5179	81.8455	55.2565	61.603	39.5338	15.8517	22.458	37.8251	76.5027	49.6976	50.3907	64.9507	76.1498	63.1598	40.8012	53.2678	64.1384	97.5824	35.3374
ENSRNOG00000013720	305494	Aebp1	1353.84	0.49953	0.115136	4.33862	1.43377e-05	0.000245748	1130.44	1597.56	865.835	824.386	1224.01	877.217	1265.16	1066.09	1169.27	1236.54	1188.09	1226.53	1215.43	1406.73	1454.61	1373.28	1450.61	1809.13	1735.66	1857.8	1140.29	1001.43	1978.55	2362.81	1408.94
ENSRNOG00000011702	317382	Foxp3	14.4007	0.499031	0.266882	1.86986	0.0615035	0.194853	12.0696	16.9437	20.5662	11.1267	14.4243	16.1056	15.8517	9.44372	5.92034	8.96044	10.4036	5.9444	11.6782	14.4096	4.25015	26.3701	15.01	21.8935	20.4304	21.6548	22.548	11.7189	17.8613	10.9643	13.679
ENSRNOG00000010320	360546	Efnb3	27.2725	0.498767	0.229864	2.16984	0.0300192	0.118483	22.7839	32.1691	37.0191	22.2534	28.8487	31.1374	24.7682	9.44372	12.8274	22.4011	35.3724	17.8332	7.18657	24.3162	32.9387	33.4698	45.03	39.4083	36.2176	34.2868	37.58	17.0457	33.287	25.2179	19.3786
ENSRNOG00000026870	304081	Clic6	67.887	0.49873	0.187823	2.65532	0.00792343	0.0446785	56.6968	80.0946	47.3022	47.5413	49.4549	60.1275	72.3232	60.8595	38.4822	34.7217	33.2916	45.5738	96.1204	94.5628	60.5646	85.1958	69.6893	72.2485	113.296	92.9352	70.8652	62.856	98.2374	111.836	43.3168
ENSRNOG00000005177	289138	Tp53i3	181.863	0.497381	0.0953438	5.21671	1.82132e-07	4.96439e-06	152.096	214.337	184.067	161.843	131.88	104.149	131.767	177.332	191.424	155.688	161.256	149.601	133.85	142.295	195.507	207.918	171.543	232.071	244.237	236.398	255.544	215.202	223.267	205.033	170.988
ENSRNOG00000017273	501176	RGD1563917	20.2218	0.49732	0.268662	1.8511	0.0641555	0.200522	16.8994	23.8462	10.2831	12.1382	3.09093	20.4004	22.7868	16.7888	20.7212	10.0805	11.444	23.7776	20.6614	30.6203	34.0012	14.1993	17.1543	18.9744	26.931	22.5571	37.58	21.3071	12.9901	38.3751	18.2387
ENSRNOG00000030920	113912	Rtn4r	11.4704	0.496945	0.364051	1.36504	0.172239	0.378856	9.61351	13.4961	4.11323	3.03455	6.18186	2.14741	9.90728	14.6902	12.8274	8.96044	8.32291	11.8888	13.4748	19.8132	5.31269	23.3274	13.9379	14.5957	15.7872	14.4365	3.22115	10.6536	28.4158	15.35	3.41975
ENSRNOG00000046599	307917	Klhdc4	25.1658	0.496654	0.20482	2.42483	0.0153155	0.0726216	21.0132	29.696	18.5095	17.1958	22.6668	18.253	16.8424	15.7395	31.5751	30.2415	15.6054	27.7406	14.3731	23.4156	28.6885	32.4556	30.02	31.3807	14.8585	27.0685	34.3589	35.1567	22.7326	18.6393	51.2963
ENSRNOG00000026548	287411	Dhrs7c	16.7173	0.496016	0.378807	1.30942	0.190393	0.402496	13.9208	19.768	1.02831	27.311	24.7275	1.0737	14.8609	12.5916	12.8274	14.5607	1.04036	13.8703	27.848	15.3102	12.7505	29.4128	12.8657	10.9467	19.5018	20.7525	12.8846	24.5032	12.1782	26.3144	35.3374
ENSRNOG00000061925	100910079	LOC100910079	20.5663	0.495249	0.22852	2.16721	0.0302191	0.119028	17.0899	24.3588	15.4246	29.334	19.5759	23.6215	8.91656	13.6409	25.6548	4.48022	16.6458	20.8054	15.2715	11.7078	23.3758	19.2705	19.2986	21.1637	32.503	26.1662	32.2115	21.3071	18.6732	18.6393	35.3374
ENSRNOG00000046309	314386	Gpr68	34.9448	0.49399	0.172001	2.87202	0.00407851	0.0267845	28.9754	41.4568	26.736	24.2764	32.9699	18.253	33.6848	45.12	29.6017	32.4816	30.1705	26.7498	27.848	19.8132	43.564	21.299	42.8857	32.1105	33.4316	33.3845	53.6858	39.4181	39.7821	52.6287	63.8353
ENSRNOG00000035599	100314279	Mir101a	10.1983	0.492343	0.282582	1.7423	0.0814559	0.235685	8.55295	11.9933	11.3114	6.0691	5.15155	8.58964	6.9351	10.493	4.93362	4.48022	8.32291	13.8703	14.3731	8.10538	11.6879	12.1708	13.9379	15.3254	10.2152	12.632	13.9583	18.111	13.8019	4.38573	5.69958
ENSRNOG00000054420	24873	Vdr	19.5168	0.491725	0.340283	1.44505	0.148445	0.344425	16.1959	23.1396	17.4812	17.1958	24.7275	17.1793	22.7868	19.9367	8.88051	17.9209	18.7265	7.92587	9.88154	11.7078	10.6254	26.3701	5.36072	43.787	31.5743	30.6776	7.51601	2.13071	24.3564	49.3394	22.7983
ENSRNOG00000009708	29407	Tas1r1	20.2337	0.490206	0.248035	1.97636	0.048114	0.165473	16.9109	23.8587	12.3397	18.2073	11.3334	16.1056	26.7497	9.44372	19.7345	16.8008	17.6862	15.8517	18.8648	19.8132	8.5003	16.2278	9.64929	22.6233	24.1451	33.3845	37.58	19.1764	18.6732	40.568	31.9177
ENSRNOG00000020573	94268	Efna1	295.391	0.490108	0.107888	4.54277	5.55206e-06	0.000106333	246.951	348.235	227.256	271.087	236.971	157.835	231.83	228.748	264.442	330.416	297.544	218.952	237.157	261.173	329.387	290.071	467.454	380.217	402.108	360.913	449.887	297.234	302.019	298.229	253.062
ENSRNOG00000002710	498297	Cnst	288.854	0.489757	0.077993	6.27951	3.39646e-10	1.44766e-08	242.228	339.719	213.888	234.672	288.487	252.321	208.053	277.016	220.039	235.212	194.548	234.804	303.633	244.062	311.324	380.338	275.541	338.619	316.672	357.304	312.451	437.861	334.494	322.351	349.954
ENSRNOG00000008480	58981	Kcnab3	21.0646	0.489314	0.217295	2.25184	0.0243322	0.101375	17.6453	24.7948	13.368	13.1497	17.5153	13.9582	12.8795	16.7888	18.7477	23.5212	28.0898	16.8425	16.1698	20.7138	24.4384	28.3986	20.3707	20.4339	44.5755	16.2411	30.064	31.9607	25.1682	20.8322	10.2593
ENSRNOG00000036980	310880	Zgrf1	58.8904	0.48921	0.145382	3.36499	0.000765462	0.00708052	49.6543	68.9662	57.5852	60.691	32.9699	60.1275	56.4715	66.106	55.2565	60.483	30.1705	38.6386	39.5262	37.8251	56.3145	76.0677	91.1322	67.1401	55.7194	70.3781	63.3492	79.9016	86.0592	64.6895	47.8765
ENSRNOG00000006963	25424	Ctse	44.4107	0.488424	0.177363	2.75381	0.00589061	0.0356328	37.3199	52.1462	28.7926	29.334	48.4246	33.2849	51.5179	48.2679	34.5353	24.6412	63.4622	30.7128	27.848	27.0179	39.3139	60.8542	34.3086	44.5168	65.9346	50.5279	36.5063	47.941	79.5641	53.7251	60.4156
ENSRNOG00000057470	362039	Pla2g12a	134.498	0.487545	0.0943339	5.16829	2.36248e-07	6.31083e-06	112.568	158.422	103.859	84.9674	112.304	92.3386	105.017	112.275	113.473	146.727	115.48	117.897	113.189	133.289	151.943	141.993	161.894	157.633	219.163	147.072	156.762	131.039	149.386	150.211	175.547
ENSRNOG00000016894	679841	Dnd1	10.6679	0.487397	0.314293	1.55077	0.120956	0.302582	8.78339	12.7237	6.16985	10.1152	1.03031	11.8108	12.8795	10.493	13.8141	7.84039	6.24218	7.92587	12.5765	4.50299	18.0631	11.1566	21.4429	6.56805	11.1439	9.02284	8.58972	4.26142	10.5544	18.6393	20.5185
ENSRNOG00000054260	NA	NA	46.7012	0.487268	0.193347	2.52017	0.0117299	0.0596439	39.1247	54.9665	44.2172	34.3916	50.4852	38.6534	30.7126	55.613	60.1901	24.6412	33.2916	40.6201	22.458	34.2227	52.0643	46.6549	34.3086	36.4892	37.1463	68.5736	77.3075	99.078	47.9009	51.5323	53.5761
ENSRNOG00000019138	29313	Clec11a	971.125	0.487018	0.100066	4.86697	1.1332e-06	2.61704e-05	815.405	1141	724.957	498.678	676.914	688.245	946.146	967.456	954.161	1022.61	703.286	929.308	792.32	880.785	874.468	1074.08	1160.06	1047.97	1227.68	1429.22	983.523	991.846	1214.57	1238.97	1308.62
ENSRNOG00000025594	366951	Scrt1	103.177	0.486697	0.118855	4.09489	4.22374e-05	0.000620362	86.7639	121.082	76.0948	76.8753	76.243	119.181	62.4159	59.8102	92.752	81.764	90.5116	94.1197	95.2221	116.177	142.38	112.58	88.9879	147.416	128.155	133.538	146.025	102.274	107.168	116.222	107.152
ENSRNOG00000020097	24504	Inha	171.532	0.486489	0.105108	4.62845	3.68419e-06	7.45845e-05	143.962	201.608	126.482	111.267	151.456	155.687	120.869	126.966	130.247	148.967	176.862	158.517	152.715	167.511	123.254	198.79	185.481	239.369	218.234	170.532	254.471	177.914	198.91	218.19	232.543
ENSRNOG00000014385	116466	Wnt2b	32.7957	0.486401	0.189385	2.56832	0.0102192	0.0537871	27.3783	38.7057	26.736	24.2764	27.8184	18.253	22.7868	29.3804	11.8407	24.6412	37.4531	30.7128	43.1194	31.5209	25.5009	27.3844	40.7414	43.0572	39.9322	47.821	46.1698	25.5685	46.2771	26.3144	56.9958
ENSRNOG00000058329	113931	Prrx2	38.4972	0.486372	0.186418	2.60905	0.00907949	0.0495271	32.2067	45.3597	31.8775	20.2303	25.7578	27.9163	45.5735	55.613	30.5884	24.6412	30.1705	25.7591	36.8312	31.5209	78.6278	34.484	60.04	48.8955	37.1463	45.1142	48.3172	37.2874	35.7227	48.243	25.0782
ENSRNOG00000005535	100361923	Ikzf4	16.1178	0.486096	0.262093	1.85467	0.0636433	0.199344	13.6485	18.8117	13.368	8.09214	15.4547	20.4004	8.91656	17.8381	8.88051	15.6808	7.28254	21.7961	17.9664	8.10538	32.9387	31.4413	10.7214	23.3531	14.8585	18.948	9.66344	12.7843	21.9207	12.0607	18.2387
ENSRNOG00000020560	NA	NA	375.075	0.485851	0.203747	2.38458	0.0170986	0.0788986	314.667	440.974	360.936	273.11	280.244	184.677	407.189	521.503	255.561	358.418	295.463	288.304	223.682	326.917	725.713	411.78	372.034	572.88	371.463	530.543	308.156	285.515	340.989	738.995	192.646
ENSRNOG00000009409	85273	Fbxo2	89.7149	0.485446	0.125347	3.87281	0.000107586	0.00137973	75.2675	105.476	62.7268	56.6449	69.0308	85.8964	75.2954	55.613	84.8582	77.2838	88.4309	59.444	94.3238	93.6622	117.942	82.1531	79.3386	105.089	119.797	121.808	128.846	135.3	101.485	92.1002	76.3744
ENSRNOG00000003219	303214	Trim16	72.2825	0.485163	0.138707	3.49775	0.000469194	0.00472335	60.9418	84.6542	57.5852	61.7025	49.4549	42.9482	80.249	81.8455	44.4025	88.4843	54.0989	44.583	53.8993	72.0479	111.566	80.1246	86.8436	104.359	79.8645	88.4238	50.4646	80.967	75.5047	91.0038	82.074
ENSRNOG00000027319	366836	Ephx3	63.8433	0.48473	0.190514	2.54432	0.010949	0.0566675	53.6862	74.9239	89.4628	52.5989	78.3036	55.8327	68.3603	50.3665	66.1105	45.9223	30.1705	39.6294	26.9497	40.5269	65.8773	66.9396	111.503	76.6272	52.0048	54.137	68.7178	112.928	94.178	75.6538	45.5967
ENSRNOG00000028460	304203	Lrrc8e	19.6107	0.484196	0.272598	1.77622	0.0756959	0.22478	16.541	22.9594	15.4246	18.2073	27.8184	12.8845	16.8424	29.3804	6.90706	21.281	7.28254	11.8888	17.9664	12.6084	48.8767	25.3559	23.5871	29.9211	21.3591	15.3388	9.66344	14.915	20.297	30.7001	12.5391
ENSRNOG00000008191	497988	Hoxb4	61.1677	0.484103	0.135022	3.58535	0.000336625	0.00358256	51.1398	72.1073	40.104	48.5528	52.5458	55.8327	52.5086	37.7749	60.1901	67.2033	44.7356	53.4996	53.8993	46.8311	113.692	70.9965	83.6272	62.7614	70.5779	81.2055	59.0543	49.0063	60.8909	57.0144	84.3539
ENSRNOG00000028879	315311	Slc4a8	135.586	0.483949	0.176788	2.73744	0.00619186	0.037015	113.695	159.467	113.114	107.221	149.395	197.562	117.897	118.571	102.619	40.322	101.956	106.999	100.612	108.072	163.631	195.748	142.595	143.767	90.0797	175.043	129.92	296.169	167.247	107.45	142.49
ENSRNOG00000052386	315599	Nlrx1	228.286	0.483123	0.080851	5.97547	2.29433e-09	8.71144e-08	192.137	267.721	174.812	210.396	188.547	150.319	175.359	174.184	187.477	196.01	201.83	194.184	186.851	265.676	285.823	282.972	230.511	339.349	252.595	235.496	256.618	266.339	277.663	257.661	259.901
ENSRNOG00000033700	368084	Bud23	179.365	0.482688	0.0814226	5.92818	3.06304e-09	1.13636e-07	150.23	211.149	176.869	123.405	177.213	137.434	150.591	144.804	165.77	128.806	131.086	145.638	146.426	174.716	201.882	179.52	260.531	210.907	195.018	216.548	255.544	187.503	183.485	209.418	222.284
ENSRNOG00000056585	NA	NA	110.437	0.482609	0.120706	3.99823	6.38192e-05	0.000882206	92.9122	129.555	93.576	78.8983	119.516	77.3068	84.2119	80.7962	105.579	110.885	94.6731	84.2124	91.6288	93.6622	179.569	134.893	90.06	153.984	114.225	132.636	114.888	103.339	143.703	167.754	90.0534
ENSRNOG00000007869	287466	Wscd1	31.8844	0.482503	0.197467	2.44346	0.014547	0.0700561	26.7581	37.4767	21.5945	14.1612	27.8184	23.6215	32.694	18.8874	34.5353	33.6017	18.7265	20.8054	38.6278	36.0239	43.564	20.2847	37.525	43.787	35.289	40.6028	47.2435	49.0063	28.4158	47.1465	19.3786
ENSRNOG00000011268	691589	Chd5	982.137	0.482136	0.100299	4.80701	1.53204e-06	3.38959e-05	826.406	1152.03	600.532	810.225	812.915	1207.92	794.564	589.708	771.618	650.752	884.309	886.707	1001.63	906.002	946.721	1280.98	911.322	1288.8	1005.74	1206.35	1453.81	1259.25	1213.76	1060.25	1045.3
ENSRNOG00000002734	NA	NA	12.0326	0.482029	0.356511	1.35207	0.176352	0.384055	10.2208	14.009	12.3397	14.1612	5.15155	11.8108	5.94437	2.0986	17.761	12.3206	2.08073	12.8795	6.28825	19.8132	6.37523	13.1851	24.6593	12.4063	5.57194	11.7297	4.29486	10.6536	22.7326	20.8322	21.6584
ENSRNOG00000020344	689421	Sntb2	66.5957	0.481509	0.197229	2.44137	0.0146318	0.0703476	55.8428	78.3262	73.0099	70.8062	82.4248	34.3586	80.249	59.8102	38.4822	58.2429	37.4531	42.6016	34.1362	58.5389	86.0655	129.822	49.3186	71.5188	44.5755	65.8667	83.7498	133.169	61.7028	53.7251	82.074
ENSRNOG00000002468	25567	Tnr	678.33	0.480293	0.155501	3.08869	0.00201044	0.0154152	568.472	798.174	557.343	636.244	653.217	822.458	677.658	560.327	516.056	272.173	491.051	625.153	547.078	462.907	712.963	905.713	518.917	713.728	670.49	1025.9	535.784	1365.79	790.77	722.548	817.32
ENSRNOG00000062058	NA	NA	33.7574	0.479602	0.181809	2.63795	0.00834092	0.0465048	28.4816	39.5129	33.9342	28.3225	40.1821	30.0637	29.7219	8.39441	28.615	23.5212	35.3724	19.8147	41.3228	22.515	30.8136	46.6549	35.3807	37.9487	28.7884	29.7754	33.2852	43.6796	49.5246	38.3751	60.4156
ENSRNOG00000057347	24253	Cebpb	62.2583	0.478513	0.179392	2.66741	0.00764376	0.0434679	52.0158	73.4319	47.3022	33.3801	65.9399	82.6753	35.6662	38.8242	43.4158	34.7217	36.4127	47.5552	82.6456	75.6502	63.7523	61.8684	69.6893	55.4635	71.5066	70.3781	79.4549	54.3331	71.4453	83.3288	126.531
ENSRNOG00000009821	310519	Slitrk3	205.771	0.477787	0.102076	4.6807	2.85892e-06	5.96216e-05	173.52	240.953	245.766	193.2	150.425	149.245	158.517	211.959	189.451	145.607	111.319	201.119	150.02	175.617	245.446	246.459	185.481	223.314	227.521	249.933	266.281	268.47	257.366	279.59	200.625
ENSRNOG00000015636	296618	Wdr34	199.063	0.477477	0.10508	4.54393	5.52162e-06	0.000105983	167.198	233.826	129.567	124.417	166.91	168.572	177.34	147.952	139.128	237.452	167.498	183.286	194.037	170.213	257.134	218.061	336.653	248.126	232.164	225.571	228.701	190.699	207.841	180.911	246.222
ENSRNOG00000015160	297902	Gem	530.84	0.476709	0.0835426	5.70618	1.15538e-08	3.95513e-07	444.249	625.302	525.465	382.353	420.367	433.777	429.976	426.017	420.344	414.42	411.984	529.052	468.924	468.311	476.017	499.004	752.644	551.716	790.287	483.624	721.537	591.272	618.652	617.291	776.283
ENSRNOG00000008933	297694	Plbd1	57.195	0.47666	0.180864	2.63546	0.00840237	0.0468174	48.1396	67.0735	65.8117	34.3916	61.8186	56.9064	54.4901	61.9088	49.3362	43.6821	41.6145	36.6572	35.0345	36.0239	41.439	81.1389	102.926	53.2742	58.5054	47.821	63.3492	49.0063	107.168	91.0038	42.1769
ENSRNOG00000015787	59101	P3h4	258.442	0.476111	0.0788504	6.03815	1.55888e-09	6.05109e-08	217.548	303.054	179.954	182.073	218.426	211.52	176.35	192.022	257.535	250.892	227.84	251.646	233.564	228.752	266.697	300.214	300.2	259.803	324.101	325.724	307.083	299.365	369.405	267.529	313.477
ENSRNOG00000027722	500252	H1f10	117.293	0.475771	0.113908	4.17681	2.95621e-05	0.000456965	98.5509	137.739	68.8966	80.9214	78.3036	92.3386	98.0821	87.092	99.659	116.486	100.915	89.1661	130.257	140.493	168.943	107.509	127.585	124.793	159.729	138.049	158.91	119.32	134.772	152.404	123.111
ENSRNOG00000045555	100910944	LOC100910944	206.505	0.475763	0.114434	4.15755	3.21684e-05	0.000489849	173.685	242.309	215.945	179.038	165.88	191.119	137.711	201.466	177.61	144.487	147.732	173.378	190.444	159.406	290.073	294.128	392.404	230.611	189.446	193.991	234.07	223.725	186.732	218.19	212.025
ENSRNOG00000000907	29624	Alox5ap	72.0758	0.475669	0.130768	3.6375	0.000275293	0.00303959	60.7084	84.4767	53.472	46.5298	83.4552	44.0219	77.2768	71.3525	68.0839	63.8431	58.2603	51.5182	34.1362	76.5508	82.8779	84.1816	90.06	77.357	78.0072	84.8147	81.6024	69.2481	94.9898	107.45	78.6543
ENSRNOG00000006723	315744	Itga11	102.474	0.475427	0.129748	3.66422	0.00024809	0.00279422	86.1615	120.269	90.4911	51.5874	104.061	84.8227	96.1007	64.0074	77.9511	85.1242	65.5429	110.962	97.9171	105.37	107.316	132.865	98.6372	149.606	89.151	131.733	74.0863	139.562	129.089	153.5	117.411
ENSRNOG00000008223	25248	Cnr1	256.175	0.475413	0.110117	4.31734	1.57919e-05	0.000265334	215.563	300.48	213.888	275.133	247.275	231.92	184.275	184.677	194.384	170.248	266.333	213.008	219.19	186.424	298.573	329.627	269.108	264.911	282.312	323.92	375.8	377.136	263.861	166.658	353.374
ENSRNOG00000011617	297389	Dguok	329.705	0.475098	0.0581552	8.16949	3.0969e-16	2.84948e-14	277.387	386.78	268.388	243.776	261.699	277.016	269.478	249.734	312.791	301.295	263.212	301.183	320.701	259.372	417.577	396.566	382.755	405.03	406.752	356.402	420.896	347.306	371.029	339.894	410.37
ENSRNOG00000020637	293537	Hmx3	311.687	0.474712	0.106169	4.47127	7.77552e-06	0.000142784	262.918	364.89	196.407	239.73	249.335	337.143	256.599	180.48	299.964	226.251	216.396	294.248	307.226	351.233	310.261	359.04	300.2	367.811	382.607	433.096	470.287	367.548	333.682	297.133	392.131
ENSRNOG00000018070	498726	Rnf182	12.371	0.474686	0.286435	1.65722	0.0974749	0.263868	10.3734	14.5502	7.19816	9.10365	15.4547	13.9582	12.8795	4.19721	13.8141	10.0805	14.5651	7.92587	2.69497	12.6084	7.43776	9.12812	11.7936	13.1361	13.9298	14.4365	12.8846	22.3725	10.5544	30.7001	13.679
ENSRNOG00000047367	688292	Card14	35.0853	0.474151	0.175204	2.70628	0.00680425	0.0397588	29.6171	41.0506	31.8775	25.2879	42.2427	21.4741	33.6848	19.9367	32.5619	34.7217	24.9687	44.583	25.153	18.9126	39.3139	46.6549	25.7314	49.6253	51.0761	31.5799	47.2435	33.026	34.9108	55.918	36.4773
ENSRNOG00000009694	25296	Bmp4	115.363	0.473615	0.142607	3.32113	0.000896538	0.0080531	97.1244	135.26	76.0948	52.5989	86.5461	62.2749	98.0821	117.522	111.5	92.9646	96.7538	133.749	138.342	99.0658	127.505	113.594	153.316	123.333	159.729	164.216	109.519	86.2938	140.455	176.525	133.37
ENSRNOG00000058186	313729	Errfi1	567.415	0.473536	0.300243	1.57718	0.114755	0.292608	477.409	665.604	309.521	425.849	798.491	542.221	349.727	331.579	379.888	443.542	447.356	427.006	600.977	672.747	444.141	500.018	383.827	540.04	310.171	333.845	333.925	328.129	1265.72	1434.13	1447.69
ENSRNOG00000000536	309659	Mdga1	36.8782	0.472998	0.1655	2.858	0.00426318	0.0277458	31.0172	43.272	25.7077	36.4146	39.1518	37.5797	25.7589	29.3804	27.6283	20.161	32.2513	20.8054	33.2379	44.1293	37.1888	31.4413	57.8957	50.355	43.6469	53.2347	52.612	34.0914	35.7227	28.5072	51.2963
ENSRNOG00000008600	297872	Sytl1	27.1332	0.471985	0.226564	2.08323	0.0372306	0.138135	22.8749	31.7787	26.736	10.1152	21.6365	40.8008	14.8609	19.9367	33.5486	15.6808	37.4531	16.8425	14.3731	22.515	20.1882	33.4698	51.4629	23.3531	25.0737	34.2868	34.3589	27.6992	25.1682	47.1465	27.358
ENSRNOG00000017606	25505	P2rx1	76.6085	0.471417	0.226031	2.08563	0.037012	0.13753	64.9071	89.3736	18.5095	77.8868	57.6974	33.2849	79.2583	119.62	58.2167	85.1242	28.0898	48.546	104.205	68.4455	86.0655	139.965	116.864	110.927	65.006	92.0329	36.5063	78.8363	90.9304	97.5824	68.395
ENSRNOG00000037462	305610	Eml6	427.809	0.471293	0.0756673	6.22849	4.70952e-10	1.97346e-08	361.744	499.88	348.596	384.376	353.397	464.914	335.857	345.22	352.26	278.894	295.463	411.155	399.753	371.046	452.641	515.232	456.733	493.333	483.83	576.559	526.12	641.344	491.187	433.09	428.609
ENSRNOG00000016915	364680	Barx1	287.682	0.47117	0.0939611	5.01452	5.3166e-07	1.32268e-05	242.082	337.428	168.643	270.075	278.184	212.594	277.404	225.6	289.11	260.973	195.588	234.804	244.343	247.665	252.884	347.883	333.437	315.996	349.175	303.167	443.444	271.666	372.652	320.158	401.251
ENSRNOG00000042915	690599	Mxra7	132.425	0.470721	0.104688	4.49641	6.91091e-06	0.000129066	112.04	154.663	127.51	98.1171	126.728	129.918	101.054	120.67	101.632	89.6044	101.956	117.897	104.205	125.183	191.257	175.463	90.06	189.744	160.658	175.945	149.246	137.431	148.574	138.15	144.769
ENSRNOG00000018005	311374	Duoxa1	22.3544	0.470044	0.2258	2.08169	0.0373712	0.138509	18.8608	26.1657	20.5662	25.2879	21.6365	10.737	16.8424	23.0846	18.7477	17.9209	27.0494	13.8703	13.4748	17.1114	25.5009	22.3132	6.43286	28.4615	20.4304	27.0685	40.8012	33.026	18.6732	25.2179	39.8971
ENSRNOG00000024986	500152	Mmrn1	78.565	0.469595	0.378172	1.24175	0.214329	0.431686	64.7888	93.5936	65.8117	39.4492	72.1217	34.3586	94.1192	88.1413	61.1768	141.127	78.0272	45.5738	31.4413	26.1173	79.6903	93.3097	153.316	96.3314	42.7182	167.825	27.9166	24.5032	39.7821	264.24	39.8971
ENSRNOG00000026508	360553	Vmo1	13.9104	0.469447	0.286064	1.64106	0.100786	0.269765	11.7602	16.2561	3.08492	15.1728	7.21217	9.66334	10.898	9.44372	7.89379	14.5607	28.0898	9.90734	8.0849	17.1114	17.0006	12.1708	17.1543	13.1361	26.0024	26.1662	11.8109	7.45749	15.4257	14.2536	18.2387
ENSRNOG00000062146	NA	NA	14.3237	0.468796	0.270043	1.736	0.082563	0.237671	12.1042	16.7451	21.5945	13.1497	3.09093	15.0319	14.8609	6.29581	7.89379	16.8008	9.36327	12.8795	10.7799	13.509	18.0631	14.1993	33.2364	19.7041	15.7872	11.7297	15.032	10.6536	11.3663	23.0251	11.3992
ENSRNOG00000020541	360505	Nprl3	353.794	0.468775	0.0789428	5.93816	2.88239e-09	1.07795e-07	299.045	413.521	252.964	245.799	320.427	313.522	298.209	248.685	343.38	331.536	317.311	332.887	265.005	318.812	354.888	454.378	331.292	461.953	403.966	412.344	449.887	406.966	390.514	367.305	515.242
ENSRNOG00000039415	307482	Fchsd1	198.464	0.468361	0.0920655	5.08726	3.63269e-07	9.34505e-06	167.792	231.925	156.303	142.624	160.728	191.119	163.47	179.431	172.677	150.087	205.992	176.351	191.343	123.382	235.883	254.573	230.511	264.182	178.302	226.473	275.945	233.313	232.197	251.083	168.708
ENSRNOG00000015904	171112	Wfdc1	422.967	0.468333	0.102127	4.5858	4.52255e-06	8.87665e-05	357.046	494.88	307.464	261.983	248.305	387.607	408.18	438.608	395.676	276.654	354.764	361.618	419.516	424.182	427.14	511.175	678.667	553.905	461.542	474.601	461.698	377.136	480.632	479.141	538.041
ENSRNOG00000001249	294337	Col6a1	1887.42	0.467815	0.103392	4.52466	6.04938e-06	0.000115097	1596.43	2204.85	1520.87	1144.03	1499.1	1255.16	1894.27	1897.14	1890.56	2034.02	1367.04	1401.89	1363.65	1889.46	2203.7	2027.46	2167.87	3032.98	2052.33	2305.33	2318.15	1786.6	2320.35	2561.26	1477.33
ENSRNOG00000014002	295344	St7l	374.726	0.467399	0.0672586	6.94928	3.67149e-12	2.04639e-10	316.551	438.189	314.662	328.743	371.942	351.101	303.163	316.889	315.751	323.696	294.423	277.406	303.633	297.197	453.704	380.338	379.539	437.14	484.759	437.608	416.601	476.214	385.643	412.258	556.279
ENSRNOG00000003120	84400	Prelp	1611.13	0.467088	0.0732235	6.37894	1.78323e-10	7.9718e-09	1362.39	1882.47	1263.79	1203.71	1282.74	1049.01	1388.01	1542.47	1473.18	1509.83	1275.49	1140.33	1575.66	1644.49	1793.56	1952.4	1810.85	2017.85	1766.3	1833.44	1700.76	1619.34	2127.93	2288.25	1796.51
ENSRNOG00000022640	292846	Siglec8	28.9007	0.466364	0.226376	2.06013	0.0393859	0.143559	24.5021	33.6991	16.4529	21.2419	37.0912	15.0319	19.8146	47.2186	25.6548	17.9209	26.0091	30.7128	18.8648	18.012	26.5634	36.5125	27.8757	45.2466	16.7158	28.8731	16.1057	29.8299	47.9009	46.0501	49.0164
ENSRNOG00000004710	362706	Rbks	74.6118	0.466305	0.122881	3.79477	0.000147783	0.00180474	63.1405	87.1259	40.104	71.8177	83.4552	59.0538	59.4437	66.106	62.1636	45.9223	70.7447	59.444	63.7808	75.6502	71.19	108.523	88.9879	99.2505	79.8645	69.4758	67.6441	83.0977	107.98	86.6181	95.753
ENSRNOG00000004282	29308	Arl4a	418.027	0.46601	0.107963	4.31639	1.58602e-05	0.000265969	352.959	489.011	368.134	260.971	316.305	333.922	427.995	522.552	385.809	312.495	209.113	331.896	394.363	371.947	518.518	455.392	657.224	450.276	488.473	475.503	415.528	496.456	426.236	450.633	544.88
ENSRNOG00000011646	64626	Rem2	25.9782	0.465759	0.196435	2.37106	0.017737	0.0810637	21.8955	30.432	21.5945	26.2994	24.7275	23.6215	22.7868	14.6902	21.7079	13.4407	17.6862	26.7498	35.9329	13.509	37.1888	42.5979	36.4529	29.1913	23.2164	34.2868	20.4006	39.4181	21.9207	30.7001	19.3786
ENSRNOG00000019220	293660	Rhod	57.4928	0.465301	0.1476	3.15245	0.00161907	0.0129392	48.6894	67.0965	50.3871	38.4376	54.6065	44.0219	28.7311	43.0214	46.376	50.4025	49.9374	61.4255	60.1876	56.7377	75.4402	82.1531	64.3286	59.8422	64.0773	66.769	31.1377	72.4442	89.3067	77.8466	54.716
ENSRNOG00000006611	311111	Nostrin	277.966	0.46432	0.103257	4.49676	6.89976e-06	0.000129018	234.7	325.164	180.982	271.087	223.577	232.994	225.886	221.403	222.013	196.01	294.423	250.656	260.513	236.857	405.889	285	440.651	355.404	263.738	203.916	307.083	319.607	303.643	374.98	316.897
ENSRNOG00000015285	83469	Lrp4	1237.5	0.464079	0.0643962	7.20662	5.73562e-13	3.7079e-11	1048.08	1444.14	1078.7	996.344	877.825	1002.84	1086.83	1053.5	1058.75	964.367	938.408	1021.45	1208.24	1289.66	1327.11	1430.07	1174	1579.98	1369.77	1382.3	1649.23	1570.33	1537.7	1598.6	1266.45
ENSRNOG00000027489	498194	Mn1	69.1091	0.463839	0.169223	2.74099	0.00612548	0.0366812	58.4215	80.7682	26.736	58.668	82.4248	50.4641	86.1934	45.12	37.4955	42.5621	44.7356	68.3606	81.7473	76.5508	71.19	97.3667	92.2043	65.6805	93.7943	109.176	79.4549	74.5749	63.3266	77.8466	63.8353
ENSRNOG00000053387	NA	NA	26.7925	0.463334	0.225416	2.05547	0.039834	0.144798	22.6804	31.2784	24.6794	33.3801	14.4243	26.8426	21.796	20.986	28.615	22.4011	28.0898	15.8517	9.88154	25.2167	25.5009	25.3559	36.4529	32.8402	39.9322	28.8731	13.9583	27.6992	17.8613	32.8929	62.6954
ENSRNOG00000021938	500219	Lrrtm4	748.466	0.463258	0.0788775	5.87314	4.27622e-09	1.54602e-07	634.032	873.304	696.164	670.636	588.307	696.834	524.095	535.144	549.605	859.082	774.03	587.505	578.519	548.464	804.341	806.318	950.991	782.328	887.796	822.883	962.049	1029.13	806.196	862.891	891.415
ENSRNOG00000038047	24567	Mt1	35.9904	0.462804	0.172161	2.6882	0.00718386	0.0414628	30.4468	42.038	32.9059	21.2419	48.4246	31.1374	34.6755	34.627	26.6415	17.9209	33.2916	28.7313	28.7463	27.0179	61.6272	48.6833	23.5871	48.8955	32.503	29.7754	56.9069	38.3528	38.1583	39.4715	44.4568
ENSRNOG00000061991	NA	NA	91.8746	0.462282	0.0949082	4.87083	1.11132e-06	2.56993e-05	77.8106	107.217	82.2646	95.0826	76.243	96.6334	79.2583	64.0074	76.9644	86.2442	65.5429	69.3514	62.8825	79.2526	102.004	111.566	121.152	93.4122	96.5803	101.958	112.74	100.143	103.921	116.222	119.691
ENSRNOG00000005107	287834	Recql5	334.321	0.462232	0.0630424	7.33207	2.26617e-13	1.51188e-11	283.474	389.79	236.511	252.879	260.669	324.259	264.524	258.128	269.375	321.456	317.311	320.007	283.87	292.694	384.639	399.609	340.942	376.568	424.396	360.011	377.948	384.593	421.365	394.715	422.909
ENSRNOG00000058039	81633	Acta2	3243.67	0.461933	0.194475	2.37528	0.0175358	0.0804376	2746.65	3785.88	1184.61	2544.98	3064.14	1931.6	3623.09	4071.29	2788.48	3200	1875.77	2670.03	3327.38	2678.38	3721.01	5944.44	3816.83	4441.46	1994.75	2745.65	2191.45	2789.1	4436.92	5856.04	3707.01
ENSRNOG00000028832	294043	Sorcs3	105.639	0.461739	0.121716	3.79358	0.000148489	0.00181086	88.9517	123.843	66.84	93.0596	127.759	64.4223	83.2212	68.2046	93.7387	98.5648	105.077	110.962	91.6288	63.9425	136.005	83.1673	116.864	113.116	117.011	104.665	121.33	136.365	157.505	105.257	170.988
ENSRNOG00000009382	NA	NA	123.957	0.460973	0.119739	3.84982	0.000118203	0.00149494	104.41	145.281	105.916	98.1171	139.092	111.665	66.3788	78.6976	112.486	109.765	113.4	106.009	95.2221	116.177	99.8785	112.58	194.058	127.712	137.441	136.245	178.237	131.039	145.326	132.668	202.905
ENSRNOG00000031213	287796	Slc39a11	150.141	0.459702	0.132375	3.47272	0.000515216	0.00508779	127.196	175.172	130.595	97.1056	111.274	126.697	140.683	95.4865	115.447	131.046	136.288	176.351	117.68	147.698	153.005	117.651	181.192	143.767	146.728	155.193	278.092	216.267	173.742	232.443	128.811
ENSRNOG00000016460	24854	Clu	1697.48	0.459469	0.0872836	5.26409	1.40885e-07	3.93136e-06	1441.51	1976.73	1246.31	1564.82	1244.62	959.892	1499.96	1905.53	1526.46	1696.88	1356.63	1498.98	1469.65	1328.38	2228.14	2210.02	1998.47	2193.73	1334.48	2060.82	1986.37	1933.62	1724.43	2303.6	1770.29
ENSRNOG00000011263	361105	Plac9	306.129	0.458725	0.0883879	5.1899	2.10404e-07	5.6378e-06	259.441	357.061	204.633	207.361	229.759	261.984	301.181	296.952	219.053	262.093	264.252	330.905	290.158	244.963	336.824	342.812	484.609	346.647	322.244	322.115	388.685	321.737	313.385	381.558	367.053
ENSRNOG00000022256	245920	Cxcl10	45.1812	0.456926	0.379671	1.20348	0.228791	0.449313	36.8983	54.2171	66.84	48.5528	35.0306	18.253	32.694	38.8242	28.615	34.7217	30.1705	41.6108	30.5429	36.9245	44.6266	25.3559	42.8857	93.4122	70.5779	7.21827	22.548	15.9803	199.722	29.6036	44.4568
ENSRNOG00000054989	313993	Grhl1	10.8886	0.456641	0.330037	1.3836	0.166479	0.370451	9.29232	12.6301	15.4246	10.1152	3.09093	12.8845	4.95364	14.6902	5.92034	3.36017	13.5247	15.8517	6.28825	5.40359	10.6254	11.1566	5.36072	10.9467	14.8585	18.0457	7.51601	6.39213	8.11879	20.8322	25.0782
ENSRNOG00000005206	29682	Kcnq3	272.105	0.456405	0.150682	3.02894	0.00245414	0.018015	230.77	317.198	205.662	261.983	259.638	348.954	243.719	243.438	148.995	137.767	211.194	244.711	247.937	215.243	295.385	382.367	169.399	321.834	225.664	369.936	265.208	584.88	303.643	207.226	363.633
ENSRNOG00000028690	100361180	LOC100361180	75.3474	0.456346	0.128493	3.55152	0.00038302	0.00399563	64.0241	87.7	63.7551	78.8983	52.5458	51.5378	75.2954	60.8595	75.9777	69.4434	76.9869	60.4348	44.9161	57.6383	90.3157	117.651	106.142	97.0612	96.5803	90.2284	96.6344	74.5749	62.5147	66.8823	66.1152
ENSRNOG00000025781	309433	Sec31b	18.7423	0.45607	0.245486	1.85782	0.0631939	0.198586	15.9412	21.798	34.9625	17.1958	12.3637	21.4741	9.90728	11.5423	12.8274	14.5607	24.9687	9.90734	11.6782	9.90658	35.0637	29.4128	21.4429	24.8126	15.7872	20.7525	24.6954	18.111	22.7326	9.86788	17.0988
ENSRNOG00000016623	363228	Tmeff2	243.525	0.455482	0.135151	3.37016	0.000751235	0.00697862	207.366	282.971	160.416	183.085	147.334	259.837	200.127	206.712	217.079	225.131	164.377	276.415	245.242	202.635	161.506	242.402	363.457	210.907	313.886	267.076	253.397	212.006	369.405	418.837	299.798
ENSRNOG00000019028	690769	Znrf1	241.253	0.455468	0.0823779	5.52901	3.2205e-08	1.01091e-06	205.032	280.767	210.803	229.614	228.729	217.962	184.275	156.346	246.681	196.01	218.476	199.138	194.936	177.418	314.511	262.687	273.397	307.969	285.098	349.184	295.272	259.947	282.534	240.118	217.724
ENSRNOG00000000486	494520	Ggnbp1	13.3261	0.454427	0.318927	1.42486	0.154197	0.352743	11.4564	15.3657	5.14154	8.09214	3.09093	11.8108	22.7868	5.24651	13.8141	12.3206	5.20182	24.7683	5.38993	19.8132	13.813	14.1993	7.505	22.6233	7.42925	21.6548	10.7372	11.7189	17.8613	17.5429	23.9383
ENSRNOG00000002607	140586	Sox9	42.7258	0.45411	0.189353	2.39822	0.0164748	0.0767267	36.1955	49.8498	63.7551	38.4376	14.4243	32.2111	32.694	31.4791	59.2034	35.8418	27.0494	32.6942	35.0345	31.5209	78.6278	61.8684	53.6072	43.0572	53.8621	59.5507	42.9486	34.0914	47.9009	31.7965	41.037
ENSRNOG00000026504	498366	Fam114a1	463.102	0.453508	0.0701567	6.46422	1.01825e-10	4.69691e-09	393.953	538.537	490.503	331.778	377.094	481.02	403.226	483.728	366.074	356.177	367.248	353.692	347.65	369.245	521.706	549.716	487.825	570.69	507.047	499.865	565.848	574.226	590.236	544.926	511.823
ENSRNOG00000017704	315996	Sema3f	553.506	0.453455	0.0877763	5.16603	2.39118e-07	6.37769e-06	471.577	642.882	332.143	449.114	458.488	432.703	418.087	427.066	493.362	527.546	459.841	498.339	528.213	634.021	534.456	660.268	646.502	755.326	624.986	619.869	638.861	490.063	728.255	816.841	556.279
ENSRNOG00000023851	295325	Igsf3	699.132	0.45324	0.0603888	7.50535	6.12633e-14	4.45761e-12	595.8	811.859	556.315	603.876	520.307	782.731	558.771	539.341	580.193	649.632	555.554	639.023	600.079	563.774	676.836	898.613	777.304	775.76	791.215	861.681	862.193	899.16	775.344	734.609	877.736
ENSRNOG00000043439	362936	Zfp707	43.3383	0.453043	0.15616	2.90115	0.00371798	0.024858	37.0522	50.1959	23.6511	38.4376	32.9699	46.1693	38.6384	27.2818	32.5619	49.2824	44.7356	41.6108	23.3564	45.9305	52.0643	76.0677	40.7414	45.9763	43.6469	38.7982	33.2852	49.0063	52.7721	54.8216	64.9753
ENSRNOG00000042528	691446	Tmem190	12.8553	0.452362	0.283834	1.59376	0.11099	0.286452	10.9	14.9883	7.19816	12.1382	10.3031	10.737	8.91656	7.34511	14.8008	2.24011	16.6458	9.90734	20.6614	9.90658	23.3758	14.1993	9.64929	18.2446	8.35791	9.92512	19.3269	21.3071	17.8613	4.38573	18.2387
ENSRNOG00000008215	690374	Trim47	494.264	0.452353	0.0920592	4.91372	8.9364e-07	2.1029e-05	420.754	574.457	279.7	400.561	383.276	373.649	494.373	460.643	371.008	431.221	462.962	470.599	457.246	463.808	602.459	535.517	602.544	721.026	522.834	609.944	452.034	421.881	551.266	603.037	696.489
ENSRNOG00000001474	288604	Tmem270	21.7208	0.451856	0.233244	1.93726	0.0527132	0.175933	18.734	24.9791	13.368	22.2534	12.3637	15.0319	14.8609	17.8381	17.761	21.281	8.32291	37.6479	19.7631	24.3162	19.1257	24.3417	13.9379	22.6233	22.2878	41.505	34.3589	38.3528	28.4158	24.1215	5.69958
ENSRNOG00000001229	85251	Col18a1	5362.43	0.45102	0.0676243	6.66949	2.56688e-11	1.27903e-09	4566.29	6230.96	3458.2	4024.83	4651.85	4344.21	4386.95	3842.54	4726.4	5193.7	4801.28	4992.31	4939.87	5433.31	5469.94	6779.15	5469	7176.69	5623.94	6310.57	6644.15	5560.09	6179.21	7217.81	6109.95
ENSRNOG00000018266	367298	Slc23a3	39.908	0.45094	0.16086	2.8033	0.00505832	0.0317444	33.7077	46.672	40.104	26.2994	34.0002	38.6534	44.5828	33.5777	30.5884	22.4011	42.6549	27.7406	20.6614	43.2287	40.3764	50.7118	56.8236	32.1105	53.8621	30.6776	66.5703	41.5489	47.089	53.7251	39.8971
ENSRNOG00000017918	308557	Iglon5	54.2374	0.450852	0.142604	3.16156	0.00156925	0.0126164	46.4802	62.6998	29.8209	38.4376	49.4549	55.8327	40.6199	38.8242	34.5353	51.5225	44.7356	62.4162	44.0178	67.5449	54.1894	53.7545	61.1122	78.8166	61.2913	65.8667	83.7498	63.9213	73.0691	46.0501	47.8765
ENSRNOG00000006116	25059	Hk2	73.0016	0.450158	0.140519	3.20354	0.00135751	0.0112201	62.2067	84.7777	75.0665	45.5183	83.4552	46.1693	66.3788	67.1553	49.3362	70.5635	48.8971	64.3977	56.5943	72.9485	54.1894	107.509	86.8436	81.7357	96.5803	90.2284	50.4646	73.5095	106.356	103.065	82.074
ENSRNOG00000060816	NA	NA	14.9728	0.449468	0.278396	1.61449	0.106421	0.278965	12.7504	17.3973	9.25477	7.08062	8.24248	10.737	19.8146	14.6902	14.8008	17.9209	14.5651	8.91661	14.3731	12.6084	7.43776	23.3274	9.64929	28.4615	18.5731	24.3617	9.66344	6.39213	12.9901	19.7358	30.7778
ENSRNOG00000041746	NA	NA	15.4904	0.449144	0.253715	1.77027	0.0766818	0.226785	13.2364	17.9493	8.22646	8.09214	10.3031	20.4004	11.8887	8.39441	6.90706	17.9209	11.444	23.7776	15.2715	16.2108	17.0006	25.3559	18.2264	7.29783	13.0012	17.1434	25.7692	19.1764	12.9901	17.5429	23.9383
ENSRNOG00000001242	499422	Gstt3	454.143	0.448954	0.0843934	5.31977	1.03896e-07	2.99132e-06	386.194	528.268	355.795	366.169	361.639	323.185	409.171	486.876	462.773	372.978	328.755	414.127	370.109	382.754	549.332	455.392	617.554	472.9	555.337	491.745	492.835	433.6	638.949	664.437	438.868
ENSRNOG00000061690	83820	Sycp2	12.3122	0.448242	0.272659	1.64396	0.100184	0.268691	10.4243	14.3717	14.3963	11.1267	12.3637	7.51593	5.94437	11.5423	9.86723	11.2006	11.444	9.90734	11.6782	8.10538	22.3133	23.3274	15.01	6.56805	9.28657	12.632	4.29486	19.1764	9.74255	18.6393	17.0988
ENSRNOG00000020254	63840	Per2	867.851	0.448166	0.353824	1.26663	0.205286	0.420981	737.055	1010.54	557.343	488.563	718.126	734.414	201.118	189.924	618.675	582.429	992.507	986.771	1404.08	1370.71	313.449	411.78	421.352	634.911	1306.62	1417.49	925.543	801.147	1345.28	1464.83	2073.51
ENSRNOG00000003998	303468	Sgca	119.493	0.447116	0.102023	4.38252	1.17314e-05	0.000205447	101.844	138.747	93.576	90.025	122.607	74.0856	97.0914	139.557	97.6856	88.4843	100.915	113.934	108.697	95.4634	125.379	124.751	124.369	148.876	136.513	123.613	110.593	142.758	162.376	176.525	150.469
ENSRNOG00000010104	311551	Pofut1	472.784	0.446964	0.0623136	7.17281	7.34738e-13	4.65157e-11	403.277	548.61	387.672	405.618	462.609	491.757	358.644	350.467	382.849	392.019	446.316	412.145	384.482	364.742	588.646	561.887	500.691	578.718	482.901	589.191	576.585	580.619	556.949	560.276	458.247
ENSRNOG00000023931	292765	Ggn	35.0515	0.446787	0.21116	2.11587	0.034356	0.130476	29.7478	40.8373	16.4529	28.3225	46.364	16.1056	16.8424	25.1832	29.6017	36.9618	37.4531	41.6108	26.0513	36.0239	66.9399	38.541	22.515	21.8935	30.6457	51.4302	50.4646	38.3528	45.4652	35.0858	47.8765
ENSRNOG00000006051	NA	NA	85.7082	0.446782	0.122523	3.64651	0.000265826	0.00294816	72.2809	100.356	97.6893	62.714	55.6368	84.8227	58.453	67.1553	77.9511	66.0832	72.8254	69.3514	84.4422	70.2467	100.941	81.1389	154.389	73.7081	132.798	101.056	98.7818	90.5552	85.2473	70.1716	115.132
ENSRNOG00000036692	24953	Gcgr	43.3951	0.446417	0.231913	1.92494	0.0542371	0.178928	37.1105	50.251	15.4246	49.5643	40.1821	20.4004	38.6384	74.5004	21.7079	38.0819	42.6549	27.7406	47.611	28.8191	74.3776	94.3239	36.4529	39.4083	27.8597	56.8439	39.7275	29.8299	57.6434	43.8573	52.4362
ENSRNOG00000027924	100360307	Fam83g	10.7618	0.446217	0.289749	1.54001	0.123557	0.30682	9.17869	12.4888	11.3114	6.0691	4.12124	8.58964	10.898	7.34511	5.92034	3.36017	17.6862	16.8425	4.49161	13.509	14.8755	9.12812	17.1543	13.8659	10.2152	12.632	9.66344	13.8496	17.0495	10.9643	7.97942
ENSRNOG00000047988	502367	Bola2	283.654	0.44548	0.118659	3.7543	0.000173829	0.00206341	240.846	330.353	252.964	216.465	249.335	213.667	225.886	295.903	179.584	258.733	224.718	246.693	254.225	271.981	470.704	360.054	537.144	324.754	258.167	266.174	327.483	255.685	255.742	257.661	320.317
ENSRNOG00000004763	25528	Sirpa	1072.17	0.445351	0.0757756	5.87723	4.17185e-09	1.51458e-07	914.337	1244.36	987.176	737.396	860.309	808.5	899.581	763.892	1054.81	1107.73	974.82	984.79	730.336	1062.71	1144.35	1186.66	1120.39	1301.2	1274.12	1089.06	1348.59	1317.84	1409.42	1411.11	1085.2
ENSRNOG00000007552	302819	Arhgap36	967.494	0.445308	0.06842	6.50845	7.59311e-11	3.59794e-09	824.17	1123.85	874.062	870.916	793.339	819.237	919.396	818.455	878.184	669.793	699.124	931.29	839.032	777.216	908.47	1183.61	1305.87	992.505	1210.97	1217.18	1054.39	1215.57	1208.89	907.845	1157.02
ENSRNOG00000003794	287063	Nmral1	134.097	0.444906	0.0909964	4.88927	1.01211e-06	2.36567e-05	114.318	155.674	110.029	118.347	93.7583	137.434	127.804	81.8455	100.646	116.486	107.157	122.851	123.968	131.487	168.943	150.107	194.058	138.659	145.799	159.704	143.878	168.326	145.326	169.947	127.671
ENSRNOG00000018416	316229	Ttbk1	77.7133	0.444734	0.155486	2.86028	0.00423271	0.0275785	66.3671	90.0909	51.4154	42.4837	51.5155	96.6334	65.3881	44.0707	60.1901	64.9632	50.9778	86.1939	97.9171	84.6562	85.003	112.58	69.6893	89.0336	94.723	84.8147	119.182	108.666	97.4255	59.2073	70.6748
ENSRNOG00000015616	114705	Rgs14	27.2794	0.444233	0.181153	2.45226	0.0141963	0.0687098	23.3827	31.5304	16.4529	21.2419	26.7881	28.99	26.7497	24.1339	17.761	29.1214	23.9284	26.7498	19.7631	18.9126	28.6885	45.6406	35.3807	23.3531	34.3603	34.2868	25.7692	25.5685	37.3464	42.7608	13.679
ENSRNOG00000024918	100188933	Fam229b	18.4898	0.443969	0.228521	1.94279	0.0520418	0.174375	15.7964	21.4281	8.22646	15.1728	14.4243	21.4741	12.8795	16.7888	10.854	14.5607	22.888	20.8054	15.2715	16.2108	22.3133	22.3132	34.3086	12.4063	29.717	18.0457	13.9583	34.0914	16.2376	18.6393	13.679
ENSRNOG00000036682	287877	Pycr1	34.7655	0.443963	0.182311	2.4352	0.0148837	0.0711372	29.6708	40.3234	19.5379	22.2534	31.9396	41.8745	13.8702	20.986	43.4158	24.6412	22.888	33.685	37.7295	43.2287	41.439	37.5267	38.5972	43.787	35.289	33.3845	26.8429	49.0063	50.3365	39.4715	47.8765
ENSRNOG00000008168	282582	Wnt5b	11.3183	0.443068	0.344463	1.28626	0.198353	0.411618	9.73034	13.0506	3.08492	3.03455	5.15155	10.737	13.8702	19.9367	11.8407	19.0409	4.16145	7.92587	12.5765	5.40359	10.6254	15.2135	20.3707	13.8659	17.6445	11.7297	1.07372	9.5882	15.4257	12.0607	15.9588
ENSRNOG00000002922	29316	Adora2b	49.8096	0.442925	0.134149	3.30175	0.000960847	0.00851204	42.3761	57.919	29.8209	40.4607	42.2427	34.3586	54.4901	33.5777	59.2034	36.9618	43.6953	35.6664	51.2043	46.8311	52.0643	51.726	47.1743	61.3018	50.1475	44.2119	71.9389	55.3985	65.7622	71.268	66.1152
ENSRNOG00000049236	100911597	Myh9	49.9363	0.442773	0.174458	2.53799	0.0111491	0.0574126	42.5674	57.975	22.6228	52.5989	45.3337	57.9801	43.592	23.0846	42.4291	31.3615	38.4934	43.5923	60.1876	49.5329	69.0649	68.968	26.8036	67.1401	42.7182	44.2119	59.0543	76.7056	59.2672	69.0752	54.716
ENSRNOG00000009565	89813	Pdk4	232.899	0.442291	0.136916	3.23039	0.00123621	0.0104004	198.054	270.913	212.86	194.211	192.668	209.372	167.433	185.726	222.999	173.609	159.176	236.785	225.479	196.33	230.571	246.459	245.521	183.176	174.587	167.825	267.355	270.6	384.831	379.365	429.749
ENSRNOG00000061379	117517	C7	9404.36	0.44228	0.092455	4.78374	1.72065e-06	3.74495e-05	8049.27	10882.6	7586.86	5592.68	7798.42	8117.21	7799.01	9929.54	7122.17	8299.61	5949.84	9404.05	9229.36	9762.48	9028.38	11460.9	9569.95	9767.42	11934.2	10350.1	8759.37	10287.1	14332.1	13310.7	10909
ENSRNOG00000007377	83467	Slit3	985.225	0.440867	0.0884767	4.98285	6.26529e-07	1.53456e-05	844.186	1139.09	578.937	802.133	805.703	891.175	888.683	865.674	764.71	868.043	576.361	839.152	1080.68	1168.98	889.344	1346.91	976.722	1212.17	983.447	1181.09	1049.02	1306.13	1203.2	1162.22	1219.71
ENSRNOG00000022971	102555919	Znf454	74.4558	0.43983	0.114239	3.85009	0.000118074	0.0014944	63.2739	86.6542	63.7551	58.668	59.758	52.6115	66.3788	69.2539	72.0308	61.603	59.3007	66.3792	54.7976	74.7497	78.6278	75.0535	95.4207	68.5996	91.937	82.1078	121.33	76.7056	63.3266	99.7753	100.313
ENSRNOG00000025764	NA	NA	83.9056	0.438811	0.133264	3.2928	0.000991957	0.00873424	71.6509	97.2744	45.2456	82.9444	82.4248	77.3068	67.3695	72.4018	58.2167	63.8431	56.1796	71.3328	108.697	73.8491	106.254	93.3097	95.4207	108.008	85.4364	97.4466	141.73	109.732	74.6929	69.0752	88.9135
ENSRNOG00000024277	100363332	Card11	76.6294	0.438006	0.156987	2.79008	0.00526955	0.0327394	65.5236	88.7448	82.2646	43.4952	98.9098	68.7171	70.3417	64.0074	68.0839	66.0832	52.0182	64.3977	42.2211	65.7437	70.1275	116.637	63.2564	80.2762	78.0072	77.5964	134.214	58.5945	103.921	120.607	72.9547
ENSRNOG00000002110	316729	Fam114a1l1	19.5155	0.436806	0.269912	1.61833	0.105592	0.277714	16.7679	22.5129	24.6794	15.1728	15.4547	19.3267	28.7311	16.7888	13.8141	14.5607	10.4036	9.90734	17.9664	14.4096	14.8755	29.4128	5.36072	30.6509	26.931	17.1434	26.8429	14.915	40.5939	31.7965	9.11934
ENSRNOG00000006144	54279	Cntn3	62.9937	0.436765	0.166002	2.63108	0.00851152	0.0472138	53.6844	73.1492	47.3022	70.8062	54.6065	42.9482	35.6662	23.0846	66.1105	49.2824	70.7447	60.4348	61.0859	62.1413	47.8142	61.8684	67.545	65.6805	63.1487	69.4758	76.2338	69.2481	68.1978	86.6181	128.811
ENSRNOG00000049171	25525	Pspn	19.5182	0.436498	0.232281	1.87918	0.0602199	0.191989	16.7097	22.5821	17.4812	19.2188	19.5759	10.737	19.8146	15.7395	11.8407	22.4011	16.6458	12.8795	16.1698	18.012	12.7505	18.2562	17.1543	16.785	25.0737	36.0913	44.0223	30.8953	19.4851	15.35	12.5391
ENSRNOG00000020687	50545	Dpf1	17.4957	0.436269	0.24549	1.77713	0.0755462	0.224572	14.9693	20.2518	22.6228	12.1382	11.3334	10.737	7.92583	15.7395	20.7212	11.2006	20.8073	5.9444	26.0513	14.4096	30.8136	17.242	28.9479	18.9744	20.4304	15.3388	7.51601	15.9803	21.9207	28.5072	17.0988
ENSRNOG00000049970	361819	RGD1566085	18.4431	0.435638	0.260667	1.67124	0.0946735	0.258712	15.915	21.2011	17.4812	24.2764	8.24248	15.0319	15.8517	18.8874	6.90706	11.2006	20.8073	10.8981	12.5765	28.8191	24.4384	23.3274	18.2264	29.9211	5.57194	32.4822	31.1377	13.8496	19.4851	14.2536	20.5185
ENSRNOG00000032130	NA	NA	42.5124	0.435635	0.167349	2.60315	0.00923707	0.0500569	36.3187	49.2691	42.1606	38.4376	36.0609	33.2849	25.7589	37.7749	47.3627	30.2415	36.4127	33.685	41.3228	33.3221	68.0024	60.8542	46.1022	54.004	51.0761	29.7754	52.612	74.5749	29.2276	44.9537	30.7778
ENSRNOG00000015401	54268	Mapk4	10.2094	0.435206	0.325577	1.33672	0.181314	0.389938	8.71292	11.842	12.3397	9.10365	7.21217	4.29482	7.92583	2.0986	7.89379	16.8008	9.36327	5.9444	14.3731	7.20479	15.9381	7.09965	5.36072	11.6765	20.4304	10.8274	13.9583	3.19607	7.30691	21.9286	12.5391
ENSRNOG00000009482	499380	Emx2	16.5286	0.435146	0.24459	1.77908	0.0752261	0.223864	14.1288	19.1465	19.5379	8.09214	19.5759	6.44223	14.8609	17.8381	15.7876	11.2006	15.6054	20.8054	5.38993	14.4096	19.1257	22.3132	18.2264	21.1637	26.931	19.8502	12.8846	14.915	23.5445	6.57859	25.0782
ENSRNOG00000006591	685169	Fam163b	34.0757	0.434544	0.224328	1.93709	0.052734	0.175933	29.1745	39.4226	28.7926	18.2073	23.6971	39.7271	21.796	12.5916	20.7212	41.442	38.4934	22.7869	45.8144	36.0239	11.6879	35.4983	51.4629	41.5976	35.289	39.7005	61.2018	50.0717	41.4058	38.3751	27.358
ENSRNOG00000005185	59315	Nxph3	309.098	0.434475	0.0842926	5.15436	2.54492e-07	6.72586e-06	264.14	358.142	218.001	282.213	284.366	318.89	203.099	208.811	274.309	241.932	268.414	291.276	281.175	297.197	385.701	346.869	431.002	347.377	309.243	304.07	408.012	354.763	314.197	324.544	413.79
ENSRNOG00000001506	308134	Tmem35a	763.525	0.434105	0.0914989	4.74437	2.09151e-06	4.49585e-05	653.149	883.935	750.665	623.094	669.702	703.277	651.899	716.673	674.919	445.782	542.029	732.152	667.453	660.138	707.65	858.044	1079.65	668.481	995.52	1099.88	765.559	993.976	912.552	706.102	935.872
ENSRNOG00000002381	25667	Bmp3	179.154	0.433855	0.180731	2.40056	0.01637	0.0763611	153.381	207.271	156.303	108.232	192.668	239.436	76.2861	96.5358	123.34	118.726	156.054	186.258	205.716	181.02	80.7529	143.007	184.409	162.012	237.736	213.841	209.374	259.947	266.296	245.601	277
ENSRNOG00000055371	308458	Sptbn4	319.717	0.432718	0.0975446	4.4361	9.16025e-06	0.000164563	273.573	370.057	241.652	262.994	214.305	308.153	230.84	217.205	308.844	204.97	328.755	294.248	371.007	299.899	324.074	351.94	281.974	375.109	364.962	404.223	457.403	352.633	409.187	339.894	409.23
ENSRNOG00000010685	315870	Tbx18	27.5306	0.432645	0.223662	1.93437	0.0530674	0.176654	23.9626	31.4229	16.4529	28.3225	11.3334	27.9163	14.8609	25.1832	27.6283	36.9618	14.5651	26.7498	24.2547	33.3221	38.2514	15.2135	32.1643	24.0828	25.0737	26.1662	19.3269	30.8953	32.4752	72.3645	29.6378
ENSRNOG00000049661	100192314	Inafm1	146.66	0.432351	0.0993016	4.35391	1.33728e-05	0.000230937	125.545	169.696	114.142	122.394	95.8189	99.8546	141.674	122.768	133.208	146.727	149.812	122.851	113.189	144.096	183.819	182.562	211.212	164.931	177.373	182.261	159.984	124.647	123.406	180.911	175.547
ENSRNOG00000023433	29300	Gata6	87.3282	0.432103	0.145094	2.97809	0.00290052	0.0205041	74.8618	100.928	57.5852	66.7601	79.3339	75.1593	85.2026	67.1553	87.8184	68.3234	57.22	99.0734	76.3573	78.352	74.3776	94.3239	79.3386	84.6549	131.869	94.7398	102.003	92.6859	110.416	183.104	62.6954
ENSRNOG00000021510	361697	Tbc1d10c	19.4093	0.43209	0.253329	1.70565	0.0880734	0.247911	16.6544	22.4145	16.4529	17.1958	16.485	19.3267	12.8795	26.2325	20.7212	13.4407	27.0494	13.8703	4.49161	11.7078	9.56284	37.5267	27.8757	20.4339	21.3591	21.6548	25.7692	11.7189	16.2376	36.1822	18.2387
ENSRNOG00000003870	497886	C1qtnf2	491.208	0.431009	0.0840034	5.13085	2.88436e-07	7.5201e-06	420.74	568.081	388.7	407.641	405.942	405.86	420.069	501.566	344.366	351.697	369.329	431.96	525.518	496.23	641.773	545.659	774.087	561.203	602.698	573.852	477.803	490.063	509.048	544.926	527.782
ENSRNOG00000007266	315665	RGD1311251	13.3724	0.430775	0.375393	1.14753	0.251162	0.476304	11.4401	15.4804	14.3963	10.1152	21.6365	17.1793	2.97219	10.493	11.8407	0	10.4036	14.861	12.5765	10.8072	14.8755	18.2562	3.21643	5.83827	8.35791	19.8502	6.44229	20.2417	29.2276	12.0607	31.9177
ENSRNOG00000007951	313878	Galnt14	146.967	0.428423	0.119182	3.5947	0.000324771	0.00348873	126.182	169.642	126.482	140.601	95.8189	143.876	121.86	159.494	118.407	104.165	139.409	154.554	125.765	83.7556	180.631	164.306	248.737	164.931	204.304	144.365	144.952	193.895	144.514	154.597	120.831
ENSRNOG00000012172	366126	Spi1	76.334	0.427251	0.155638	2.74517	0.00604801	0.0363675	65.6131	88.0297	59.6419	42.4837	120.546	50.4641	74.3046	43.0214	75.9777	85.1242	54.0989	58.4533	55.6959	67.5449	62.6897	91.2812	105.07	97.7909	92.8657	61.3553	83.7498	80.967	114.475	108.547	69.5349
ENSRNOG00000045541	687399	LOC687399	24.8814	0.427139	0.217845	1.96074	0.0499089	0.169913	21.3491	28.7349	11.3114	16.1843	20.6062	17.1793	17.8331	31.4791	20.7212	21.281	21.8476	33.685	26.9497	17.1114	30.8136	30.4271	16.0821	26.2722	26.931	18.948	53.6858	24.5032	19.4851	43.8573	25.0782
ENSRNOG00000014465	100365773	LOC100365773	42.3834	0.42627	0.210331	2.02666	0.042697	0.151315	36.6819	48.6032	38.0474	50.5758	18.5456	44.0219	40.6199	68.2046	37.4955	23.5212	23.9284	37.6479	25.153	32.4215	82.8779	30.4271	41.8136	40.8679	55.7194	59.5507	21.4743	42.6142	60.8909	48.243	50.1563
ENSRNOG00000029670	499523	RGD1564606	13.0201	0.426206	0.267166	1.59528	0.110649	0.285919	11.2435	14.9582	7.19816	6.0691	17.5153	7.51593	10.898	11.5423	17.761	13.4407	10.4036	11.8888	9.88154	10.8072	23.3758	19.2705	9.64929	19.7041	12.0725	21.6548	8.58972	5.32678	20.297	12.0607	12.5391
ENSRNOG00000007292	303037	Spdl1	101.151	0.42518	0.121763	3.49187	0.000479647	0.00478821	86.503	117.13	111.057	99.1287	86.5461	84.8227	99.0728	95.4865	82.8848	71.6835	72.8254	95.1105	69.1708	70.2467	104.129	120.694	130.801	108.008	127.226	110.981	180.384	105.47	82.8117	81.1359	136.79
ENSRNOG00000059466	NA	NA	13.0457	0.425042	0.281983	1.50733	0.131725	0.319816	11.0089	15.2676	11.3114	5.05758	11.3334	11.8108	11.8887	15.7395	7.89379	7.84039	11.444	9.90734	15.2715	12.6084	6.37523	10.1424	26.8036	10.9467	16.7158	10.8274	6.44229	14.915	16.2376	12.0607	36.4773
ENSRNOG00000020652	59086	Tgfb1	504.325	0.4248	0.110526	3.84343	0.000121328	0.001529	433.376	581.725	351.681	300.421	456.428	395.123	424.032	288.558	459.813	575.708	414.065	458.71	452.754	623.214	515.331	583.186	663.657	637.101	589.697	570.243	673.219	397.377	605.662	669.92	493.584
ENSRNOG00000003283	360872	Rcsd1	397.455	0.424279	0.0752683	5.63689	1.73146e-08	5.76823e-07	341.262	458.756	286.898	302.444	341.033	357.544	312.079	317.938	400.61	310.255	385.975	382.423	361.125	336.824	365.513	449.307	546.793	453.195	418.824	374.448	492.835	455.972	518.791	531.769	438.868
ENSRNOG00000020304	309458	Pdcd11	1141.31	0.424059	0.0473086	8.96369	3.13982e-19	3.9001e-17	982.088	1315.01	945.015	989.264	1004.55	1079.07	889.674	921.287	941.334	875.883	1092.38	1143.31	939.644	963.64	1249.54	1236.35	1253.34	1442.05	1297.33	1324.55	1298.12	1408.4	1284.39	1461.54	1209.45
ENSRNOG00000014936	114709	Ifitm2	2477.26	0.424016	0.0591405	7.16965	7.51909e-13	4.73757e-11	2126.8	2859.58	2052.5	2130.25	2213.11	2200.02	2163.75	2275.94	2112.57	1703.6	2007.9	2371.82	2255.69	2034.45	3182.3	2844.93	3607.76	2846.15	2494.37	2564.29	3043.98	2870.07	2566.35	2701.61	2733.52
ENSRNOG00000023494	290811	Tti2	193.797	0.423816	0.0688168	6.15862	7.33833e-10	2.97468e-08	166.736	223.318	174.812	165.889	162.789	173.94	178.331	179.431	187.477	151.207	156.054	161.49	157.206	152.201	177.444	222.118	220.861	238.639	238.665	248.128	255.544	215.202	212.712	208.322	218.864
ENSRNOG00000030237	100188937	Cox7c	1405.53	0.423256	0.0856091	4.94405	7.6516e-07	1.82776e-05	1202.93	1626.55	1344	1241.13	1315.71	1290.59	1193.83	1206.7	1191.96	1120.06	1029.96	1159.16	1226.21	1115.84	2146.33	1801.28	2163.58	1397.53	1449.63	1148.61	1833.91	1708.83	1284.39	1295.98	1662
ENSRNOG00000049430	360463	Mpv17	215.602	0.423131	0.0863128	4.90229	9.47251e-07	2.22103e-05	185.66	248.266	192.294	207.361	137.031	187.898	176.35	186.776	174.65	165.768	207.032	185.267	187.749	219.746	259.259	330.641	217.645	291.913	191.303	212.037	230.849	224.79	250.059	249.986	272.44
ENSRNOG00000026702	315610	Jaml	33.6084	0.423128	0.188616	2.24332	0.0248759	0.103096	28.7722	38.8843	42.1606	32.3685	30.9093	26.8426	32.694	44.0707	27.6283	11.2006	20.8073	30.7128	23.3564	22.515	28.6885	35.4983	41.8136	28.4615	37.1463	22.5571	42.9486	39.4181	51.9603	55.918	43.3168
ENSRNOG00000020676	114004	Ppp1r14a	71.9317	0.422943	0.193077	2.19054	0.0284849	0.11411	62.1909	82.5579	33.9342	51.5874	35.0306	63.3486	49.5364	95.4865	58.2167	52.6426	63.4622	80.2495	83.5439	79.2526	138.13	79.1104	123.296	102.17	67.7919	65.8667	47.2435	46.8756	59.2672	100.872	77.5143
ENSRNOG00000008716	24587	Nefh	132.238	0.421903	0.0833073	5.06442	4.09648e-07	1.03845e-05	113.746	152.411	137.793	101.152	111.274	110.592	103.036	101.782	116.433	107.525	121.722	99.0734	119.477	135.09	146.63	165.32	159.749	174.418	129.083	157.9	137.436	128.908	152.633	154.597	169.848
ENSRNOG00000033744	170668	Rasgrp4	54.5936	0.421856	0.151255	2.78904	0.0052864	0.0328206	47.0263	62.8488	47.3022	27.311	40.1821	30.0637	41.6106	44.0707	53.2831	45.9223	60.3411	65.3884	52.1027	56.7377	53.1269	53.7545	63.2564	78.0868	69.6492	66.769	60.1281	50.0717	75.5047	82.2324	38.7572
ENSRNOG00000021198	306945	Hist1h2bq	166.31	0.421611	0.131193	3.21367	0.00131052	0.01092	143.303	191.409	169.671	146.67	147.334	177.161	119.878	135.36	148.995	184.809	98.8345	113.934	154.511	122.481	246.509	260.659	275.541	229.882	146.728	177.75	146.025	175.784	143.703	151.308	151.609
ENSRNOG00000038980	679564	Lypd6	14.688	0.421531	0.363574	1.15941	0.246288	0.470688	12.8167	16.7294	4.11323	16.1843	14.4243	18.253	9.90728	9.44372	7.89379	20.161	10.4036	17.8332	13.4748	11.7078	19.1257	19.2705	7.505	11.6765	0.928657	3.60913	28.9903	45.8103	17.8613	9.86788	19.3786
ENSRNOG00000049983	316507	Shd	134.69	0.421491	0.0988269	4.26494	1.99957e-05	0.000324371	116.251	154.805	117.227	108.232	78.3036	130.992	92.1377	110.177	114.46	155.688	150.853	132.758	97.0187	107.171	126.442	173.434	149.028	147.416	154.157	155.193	179.31	141.692	151.821	156.79	167.568
ENSRNOG00000011214	83503	Polr2f	271.326	0.421292	0.0828607	5.08434	3.68898e-07	9.47583e-06	232.991	313.147	201.548	215.453	254.487	234.068	216.97	268.621	228.92	260.973	204.952	236.785	236.259	236.857	368.701	278.915	428.857	305.779	287.884	234.594	326.409	329.195	276.039	299.326	308.917
ENSRNOG00000011683	361597	Fes	315.586	0.420634	0.0806011	5.21872	1.80164e-07	4.91846e-06	271.82	363.33	205.662	253.891	263.759	241.584	290.283	300.1	237.8	287.854	312.109	321.989	299.141	247.665	329.387	359.04	337.725	375.109	338.031	397.005	431.634	282.319	406.751	406.776	332.856
ENSRNOG00000039544	116695	Kcnd1	150.515	0.420582	0.110518	3.80555	0.000141488	0.00174131	129.022	173.962	134.708	119.359	104.061	119.181	137.711	133.261	104.593	146.727	147.732	163.471	117.68	119.78	162.568	179.52	247.665	162.742	159.729	174.141	221.185	138.496	186.732	105.257	175.547
ENSRNOG00000016883	309390	Entpd7	16.8503	0.420553	0.241713	1.73989	0.0818787	0.236536	14.5947	19.3109	20.5662	17.1958	13.394	23.6215	11.8887	13.6409	14.8008	11.2006	15.6054	18.8239	4.49161	9.90658	17.0006	20.2847	26.8036	21.1637	19.5018	26.1662	15.032	25.5685	13.8019	6.57859	20.5185
ENSRNOG00000047446	171356	Foxc2	99.0276	0.419607	0.111413	3.76623	0.000165731	0.00198217	85.2289	114.081	70.9532	70.8062	79.3339	78.3805	102.045	60.8595	74.991	106.405	87.3905	89.1661	86.2389	116.177	102.004	92.2955	115.791	123.333	117.939	127.222	134.214	82.0324	112.039	127.186	120.831
ENSRNOG00000029001	24994	RT1-S2	39.538	0.419181	0.193155	2.17018	0.0299929	0.118459	34.0791	45.4932	38.0474	25.2879	20.6062	65.496	26.7497	33.5777	45.3893	29.1214	41.6145	22.7869	26.9497	33.3221	68.0024	46.6549	41.8136	51.0848	36.2176	30.6776	40.8012	69.2481	32.4752	51.5323	31.9177
ENSRNOG00000008054	304982	Igsf9	203.539	0.419166	0.113536	3.69192	0.000222566	0.0025683	175.089	234.576	207.718	153.751	178.244	239.436	169.415	120.67	156.889	141.127	224.718	185.267	151.816	172.014	155.13	245.445	238.016	262.722	222.878	182.261	312.451	212.006	286.593	229.154	233.683
ENSRNOG00000021063	24412	Grin2d	48.5271	0.416269	0.162019	2.56926	0.0101915	0.0536734	41.8348	55.8277	40.104	48.5528	34.0002	45.0956	36.657	30.4298	57.2299	35.8418	36.4127	59.444	40.4245	37.8251	32.9387	46.6549	56.8236	59.1124	44.5755	65.8667	81.6024	62.856	49.5246	82.2324	31.9177
ENSRNOG00000010716	500200	Atoh8	171.32	0.416247	0.10963	3.79684	0.000146551	0.00179095	147.444	197.366	88.4345	142.624	171.032	118.108	151.581	111.226	141.101	125.446	174.781	165.453	201.224	178.318	205.07	216.032	151.172	197.041	228.45	197.6	216.89	165.13	219.207	187.49	186.946
ENSRNOG00000000920	29353	Phkg1	16.6531	0.415114	0.307433	1.35026	0.176933	0.384944	14.4808	19.023	22.6228	14.1612	9.27279	10.737	9.90728	35.6763	11.8407	6.72033	2.08073	23.7776	17.9664	9.00598	27.626	24.3417	7.505	17.5148	22.2878	14.4365	20.4006	12.7843	26.792	23.0251	12.5391
ENSRNOG00000014526	361184	Cars2	198.947	0.414961	0.0787715	5.26791	1.37989e-07	3.86415e-06	171.268	229.143	149.105	172.969	190.607	163.203	176.35	184.677	173.663	176.969	185.185	159.508	133.85	189.126	201.882	221.103	279.829	234.99	261.881	196.698	245.881	181.11	248.435	210.515	238.243
ENSRNOG00000062164	NA	NA	54.8419	0.414898	0.163107	2.54371	0.0109683	0.0567336	47.4557	62.8996	35.9908	47.5413	48.4246	64.4223	49.5364	49.3172	35.522	53.7626	46.8163	54.4904	44.0178	39.6263	38.2514	87.2243	79.3386	61.3018	67.7919	62.2576	85.8972	63.9213	62.5147	24.1215	59.2757
ENSRNOG00000003715	317181	Srpx2	22.0336	0.414328	0.25601	1.6184	0.105576	0.277714	19.1261	25.2053	16.4529	16.1843	17.5153	13.9582	19.8146	38.8242	21.7079	23.5212	21.8476	10.8981	11.6782	17.1114	43.564	18.2562	15.01	29.9211	27.8597	38.7982	26.8429	23.4378	32.4752	14.2536	6.8395
ENSRNOG00000058733	314961	Asap1	386.48	0.414253	0.0736671	5.62331	1.87331e-08	6.16986e-07	333.558	444.213	345.511	318.628	344.124	315.669	340.811	250.783	337.459	352.817	350.602	352.701	303.633	389.959	426.078	422.936	438.507	488.225	453.184	450.239	392.98	344.11	534.216	517.516	418.35
ENSRNOG00000006622	299691	Cry1	74.5907	0.414119	0.198355	2.08777	0.0368186	0.137075	64.4687	85.6328	40.104	44.5067	47.3943	50.4641	46.5642	48.2679	53.2831	78.4039	70.7447	85.2031	98.8154	109.873	38.2514	67.9538	76.1222	60.572	108.653	130.831	76.2338	74.5749	90.9304	83.3288	134.51
ENSRNOG00000041870	NA	NA	13.8965	0.414061	0.248194	1.6683	0.0952568	0.259683	11.9674	16.001	11.3114	6.0691	15.4547	17.1793	5.94437	9.44372	5.92034	15.6808	9.36327	14.861	16.1698	16.2108	18.0631	21.299	12.8657	12.4063	12.0725	14.4365	25.7692	10.6536	17.0495	13.1572	18.2387
ENSRNOG00000016488	296371	Pltp	577.613	0.413866	0.0990646	4.17774	2.94423e-05	0.000455517	499.276	663.072	475.078	338.858	438.912	429.482	501.309	500.517	506.189	588.029	448.397	641.005	518.332	605.202	436.703	656.211	675.45	653.156	679.777	641.524	591.617	584.88	818.374	888.109	667.991
ENSRNOG00000049782	652957	Csf2ra	167.906	0.413774	0.101217	4.08798	4.35144e-05	0.000636966	145.018	192.875	133.68	122.394	143.213	152.466	143.656	135.36	134.194	170.248	170.62	145.638	135.647	153.102	185.944	164.306	181.192	205.799	193.161	184.066	244.807	143.823	187.544	285.072	145.909
ENSRNOG00000021748	296865	Las1l	735.193	0.413542	0.0574739	7.19529	6.23264e-13	3.99947e-11	634.243	845.321	716.731	615.002	575.944	540.074	588.493	583.412	685.773	739.236	658.55	693.514	638.707	575.482	752.277	767.777	896.312	898.363	869.223	843.635	835.35	844.827	780.216	853.024	957.53
ENSRNOG00000036674	303747	Cd7	71.8038	0.413517	0.180305	2.29343	0.021823	0.0937507	61.9234	82.5824	79.1797	47.5413	71.0914	67.6434	85.2026	47.2186	74.0042	50.4025	66.5832	62.4162	25.153	66.6443	54.1894	108.523	70.7614	65.6805	70.5779	71.2804	78.3812	77.7709	109.604	146.922	54.716
ENSRNOG00000051264	NA	NA	546.955	0.413487	0.0861656	4.79875	1.5966e-06	3.51192e-05	472.224	628.479	490.503	480.471	457.458	485.315	522.114	475.334	443.039	484.984	354.764	559.765	459.941	453.001	426.078	645.054	582.174	510.848	767.07	587.387	682.883	734.03	610.533	592.073	775.143
ENSRNOG00000010938	114518	Slc7a10	17.7208	0.412855	0.262389	1.57345	0.115615	0.294155	15.3457	20.3119	3.08492	21.2419	10.3031	13.9582	12.8795	13.6409	11.8407	10.0805	13.5247	27.7406	30.5429	15.3102	15.9381	18.2562	20.3707	16.0552	15.7872	24.3617	20.4006	34.0914	29.2276	17.5429	11.3992
ENSRNOG00000025460	690657	Tmem71	50.9155	0.412768	0.135868	3.03801	0.00238149	0.0176531	43.9602	58.503	51.4154	37.4261	45.3337	26.8426	42.6013	41.9721	48.3494	49.2824	54.0989	56.4718	47.611	26.1173	49.9393	63.8969	82.555	57.6529	58.5054	64.9644	51.5383	53.2678	52.7721	53.7251	54.716
ENSRNOG00000007805	296344	Mybl2	10.5185	0.412756	0.321376	1.28434	0.199024	0.412128	9.10584	12.0596	1.02831	16.1843	7.21217	12.8845	9.90728	15.7395	5.92034	6.72033	13.5247	3.96294	9.88154	6.30419	17.0006	12.1708	8.57715	11.6765	10.2152	11.7297	17.1794	2.13071	12.9901	16.4465	12.5391
ENSRNOG00000051825	NA	NA	27.3023	0.412072	0.17406	2.36741	0.017913	0.0815891	23.6911	31.2418	23.6511	30.3455	26.7881	37.5797	20.8053	17.8381	18.7477	15.6808	21.8476	28.7313	19.7631	22.515	34.0012	38.541	28.9479	41.5976	33.4316	27.0685	23.6217	40.4835	24.3564	20.8322	30.7778
ENSRNOG00000060420	NA	NA	12.8551	0.411855	0.300512	1.37051	0.170528	0.37642	11.1047	14.7646	17.4812	4.04607	10.3031	13.9582	12.8795	8.39441	6.90706	17.9209	17.6862	12.8795	2.69497	8.10538	5.31269	21.299	13.9379	6.56805	15.7872	13.5343	11.8109	23.4378	13.8019	17.5429	19.3786
ENSRNOG00000024210	287070	Nlrc3	37.6694	0.411783	0.204826	2.0104	0.0443887	0.155943	32.5012	43.3075	29.8209	33.3801	27.8184	33.2849	47.555	20.986	33.5486	26.8813	34.332	47.5552	33.2379	21.6144	54.1894	52.7403	10.7214	47.4359	35.289	47.821	57.9806	66.052	38.1583	31.7965	34.1975
ENSRNOG00000062091	NA	NA	72.8365	0.411416	0.151416	2.71712	0.00658519	0.0388191	62.7107	83.8828	67.8683	52.5989	28.8487	79.4542	77.2768	38.8242	46.376	61.603	75.9465	85.2031	64.6792	73.8491	76.5027	82.1531	91.1322	67.1401	74.2925	91.1306	113.814	80.967	86.0592	59.2073	100.313
ENSRNOG00000056894	29758	St6galnac3	140.961	0.411171	0.0878027	4.68289	2.82855e-06	5.92633e-05	121.757	161.911	140.878	114.301	125.698	110.592	132.758	142.705	107.553	123.206	117.561	121.86	108.697	115.277	148.755	180.534	181.192	139.389	138.37	165.118	155.689	162.999	157.505	220.383	131.09
ENSRNOG00000007755	313130	Pm20d2	14.2513	0.411068	0.280398	1.46602	0.142644	0.336213	12.3121	16.3668	15.4246	14.1612	11.3334	17.1793	9.90728	17.8381	10.854	4.48022	13.5247	16.8425	4.49161	11.7078	6.37523	15.2135	4.28857	20.4339	9.28657	18.948	8.58972	26.6339	21.1089	25.2179	23.9383
ENSRNOG00000015118	302890	Cpped1	151.958	0.409917	0.100426	4.08177	4.46935e-05	0.000652577	131.302	174.493	165.558	140.601	120.546	104.149	128.795	103.881	153.929	128.806	144.61	105.018	141.935	137.792	174.256	157.207	184.409	166.391	146.728	163.313	180.384	221.594	220.019	182.008	123.111
ENSRNOG00000028390	362781	Hhipl1	44.1965	0.40953	0.178452	2.2949	0.0217386	0.0935033	38.4391	50.4772	37.0191	33.3801	41.2124	31.1374	32.694	49.3172	39.4689	26.8813	30.1705	64.3977	23.3564	52.2347	34.0012	70.9965	24.6593	56.1933	53.8621	76.6941	42.9486	31.9607	54.3959	54.8216	54.716
ENSRNOG00000015076	312495	Cyp26b1	270.062	0.409418	0.198335	2.06428	0.0389915	0.14257	233.601	309.838	180.982	164.877	204.001	117.034	262.543	281.213	311.805	187.049	277.777	215.98	294.65	305.303	325.136	309.342	254.098	526.903	208.948	197.6	429.486	282.319	387.266	335.508	151.609
ENSRNOG00000000036	305096	Klhdc8a	22.2711	0.408942	0.250934	1.62968	0.103169	0.273903	19.1909	25.6314	13.368	35.4031	20.6062	8.58964	30.7126	31.4791	12.8274	11.2006	14.5651	12.8795	26.0513	12.6084	34.0012	43.6121	22.515	29.1913	13.9298	20.7525	16.1057	26.6339	25.1682	31.7965	18.2387
ENSRNOG00000033520	500896	Wdr97	64.0154	0.408928	0.162577	2.51529	0.0118933	0.0602284	55.4591	73.3496	56.5569	50.5758	46.364	88.0438	26.7497	32.5284	62.1636	60.483	65.5429	70.3421	44.0178	62.1413	59.5021	78.0962	109.359	81.0059	72.4352	68.5736	75.1601	61.7906	64.9503	49.3394	86.6337
ENSRNOG00000019819	291978	Dus2	229.079	0.408792	0.0815361	5.01363	5.34117e-07	1.3269e-05	197.899	263.093	234.454	157.797	211.214	188.972	181.303	195.17	209.185	200.49	234.082	213.999	160.8	187.324	297.511	236.317	285.19	308.698	291.598	260.76	227.628	199.221	247.623	251.083	288.399
ENSRNOG00000047800	113959	C5ar1	92.9706	0.40878	0.116598	3.50588	0.000455093	0.00460656	80.4938	106.582	74.0382	60.691	95.8189	98.7808	81.2397	95.4865	93.7387	63.8431	59.3007	79.2587	70.9674	92.7616	97.7535	103.452	96.4929	109.467	104.01	91.1306	75.1601	123.581	144.514	115.125	111.712
ENSRNOG00000048878	100366121	Smim24	18.528	0.408579	0.242831	1.68257	0.0924583	0.25475	16.0601	21.2202	17.4812	19.2188	21.6365	13.9582	6.9351	15.7395	7.89379	22.4011	10.4036	13.8703	17.9664	25.2167	22.3133	22.3132	40.7414	20.4339	19.5018	18.948	28.9903	20.2417	15.4257	14.2536	10.2593
ENSRNOG00000051993	79216	Gdf10	1249.14	0.408492	0.144057	2.83563	0.00457356	0.0294353	1082.1	1431.37	892.571	788.983	1043.7	1187.52	983.793	862.526	1047.9	1173.82	1018.52	1418.73	1257.65	1309.47	723.588	1386.46	1399.15	1267.63	1419.92	1156.73	1642.78	1381.77	2008.59	2234.53	1123.96
ENSRNOG00000033024	NA	NA	13.9888	0.408071	0.257598	1.58414	0.113162	0.289651	12.0989	16.0505	12.3397	15.1728	12.3637	12.8845	17.8331	17.8381	8.88051	13.4407	10.4036	6.93514	6.28825	10.8072	17.0006	8.11389	22.515	14.5957	13.9298	15.3388	26.8429	23.4378	8.11879	17.5429	9.11934
ENSRNOG00000056257	140728	Cacng7	463.688	0.407927	0.0839468	4.85936	1.17768e-06	2.69826e-05	400.341	532.794	342.427	337.847	447.155	488.536	391.338	330.53	395.676	294.574	406.782	442.858	490.484	435.89	461.141	501.033	512.484	532.742	503.332	547.686	680.735	519.893	628.394	464.887	508.403
ENSRNOG00000004398	314917	Pkhd1l1	77.4352	0.407776	0.230505	1.76906	0.0768847	0.227269	66.7754	89.0641	24.6794	85.9789	63.8793	41.8745	50.5271	171.036	55.2565	77.2838	48.8971	41.6108	83.5439	56.7377	80.7529	117.651	68.6172	89.7633	81.7218	155.193	38.6537	100.143	24.3564	129.379	93.4732
ENSRNOG00000017473	303534	Ttc25	27.5687	0.407572	0.196845	2.07052	0.0384037	0.141129	23.9	31.5709	23.6511	19.2188	27.8184	35.4323	17.8331	12.5916	26.6415	22.4011	40.5742	13.8703	25.153	21.6144	37.1888	24.3417	27.8757	37.9487	26.931	24.3617	26.8429	47.941	34.9108	37.2787	21.6584
ENSRNOG00000009506	64046	Mre11	637.993	0.407367	0.0573769	7.09985	1.24896e-12	7.48943e-11	552.946	730.772	575.852	559.369	572.853	652.813	549.854	582.362	524.937	595.869	505.617	528.061	430.296	557.47	750.152	646.068	738.707	686.726	676.991	753.407	751.601	808.605	651.127	839.866	735.246
ENSRNOG00000043007	494125	Rcn3	1208.82	0.407337	0.0709841	5.73842	9.5562e-09	3.32365e-07	1045.84	1386.62	969.694	864.847	895.34	843.932	1152.22	1076.58	1031.13	1280.22	1155.84	1110.61	1024.99	1144.66	1388.74	1303.29	1563.18	1571.95	1357.7	1281.24	1435.56	1223.03	1499.54	1495.53	1133.08
ENSRNOG00000016343	171548	Dkk3	3667.95	0.407182	0.0709555	5.73855	9.54885e-09	3.32365e-07	3170.2	4210.96	3190.84	3333.96	3254.75	3733.27	2792.86	2446.97	3384.46	2603.01	3008.73	3487.38	3428.89	3377.24	3724.19	3980.88	4230.68	3565.72	4505.84	4493.37	4948.75	4855.89	4007.43	3567.79	4439.98
ENSRNOG00000049052	171498	Sgk3	212.457	0.407024	0.0809434	5.02851	4.94313e-07	1.23507e-05	183.71	243.818	176.869	164.877	205.032	199.709	154.554	178.381	188.464	165.768	164.377	198.147	211.106	197.231	210.382	246.459	182.264	220.395	247.951	242.714	240.512	298.299	234.633	263.144	295.238
ENSRNOG00000023566	501126	Vwa3b	12.5468	0.406846	0.312679	1.30116	0.193203	0.405823	10.8182	14.4325	6.16985	3.03455	11.3334	12.8845	8.91656	13.6409	7.89379	12.3206	14.5651	13.8703	10.7799	14.4096	20.1882	14.1993	1.07214	11.6765	12.0725	17.1434	19.3269	4.26142	19.4851	14.2536	25.0782
ENSRNOG00000017149	500102	Fam131b	61.2622	0.406777	0.158245	2.57055	0.0101536	0.0535585	53.1954	70.0622	61.6985	54.6219	24.7275	34.3586	49.5364	74.5004	45.3893	78.4039	58.2603	52.5089	51.2043	53.1353	88.1906	39.5552	61.1122	73.7081	85.4364	81.2055	70.8652	57.5292	68.1978	83.3288	61.5555
ENSRNOG00000051285	NA	NA	14.8604	0.406181	0.276355	1.46978	0.141622	0.334587	12.948	16.9466	1.02831	12.1382	14.4243	12.8845	12.8795	13.6409	9.86723	24.6412	12.4844	9.90734	16.1698	15.3102	17.0006	32.4556	6.43286	16.0552	8.35791	20.7525	19.3269	18.111	18.6732	9.86788	19.3786
ENSRNOG00000007918	24886	Tbxas1	57.2467	0.405906	0.17134	2.36901	0.0178357	0.0813436	49.7539	65.4207	47.3022	44.5067	51.5155	36.506	37.6477	56.6623	39.4689	53.7626	38.4934	73.3143	44.0178	73.8491	55.252	54.7687	131.874	67.8698	41.7895	58.6484	54.7595	68.1827	69.0097	55.918	61.5555
ENSRNOG00000054489	NA	NA	346.814	0.405642	0.117482	3.45279	0.000554817	0.00540519	299.168	398.791	333.172	332.789	344.124	306.006	318.024	282.262	305.884	304.655	217.436	264.526	256.022	325.116	578.02	466.549	526.422	356.864	394.679	401.516	354.326	324.933	239.504	270.819	473.066
ENSRNOG00000060899	NA	NA	27.0356	0.405627	0.333776	1.21527	0.224264	0.443763	23.2873	31.1246	18.5095	11.1267	28.8487	13.9582	12.8795	8.39441	20.7212	22.4011	34.332	32.6942	26.9497	48.6323	14.8755	11.1566	6.43286	27.002	39.9322	65.8667	9.66344	27.6992	40.5939	58.1109	41.037
ENSRNOG00000060528	29717	Cacna1g	550.072	0.405094	0.0883497	4.58511	4.53742e-06	8.8958e-05	476.813	629.992	370.191	500.701	432.73	386.534	487.438	486.876	485.468	560.028	445.275	534.006	544.383	488.124	451.578	805.303	601.472	683.807	452.256	598.214	676.441	551.854	630.83	783.948	694.209
ENSRNOG00000048145	25033	Sstr1	2214.4	0.404938	0.0730141	5.54603	2.92228e-08	9.23973e-07	1916.25	2539.65	1892.09	1973.47	2082.26	2508.17	2230.13	1973.74	1961.61	1555.76	1685.39	1956.7	1689.74	1485.99	2120.83	2584.27	2952.68	2490.02	2476.73	2551.66	2715.43	2522.76	2445.38	2320.05	2756.32
ENSRNOG00000015411	25383	Apobec1	33.0329	0.404002	0.182772	2.21041	0.0270766	0.109835	28.7819	37.6704	26.736	20.2303	23.6971	30.0637	29.7219	44.0707	33.5486	35.8418	13.5247	36.6572	17.0681	34.2227	47.8142	29.4128	43.9579	39.4083	50.1475	25.2639	25.7692	39.4181	34.9108	38.3751	39.8971
ENSRNOG00000033209	679119	Bmp8b	25.308	0.403419	0.196235	2.05579	0.0398028	0.144722	21.8773	29.0506	19.5379	17.1958	18.5456	34.3586	24.7682	16.7888	24.6681	17.9209	28.0898	23.7776	18.8648	18.012	44.6266	41.5837	17.1543	24.0828	44.5755	22.5571	26.8429	23.4378	24.3564	24.1215	26.2181
ENSRNOG00000008130	500356	Rergl	11.6788	0.403319	0.502574	0.802506	0.42226	0.644952	10.1647	13.3305	2.05662	11.1267	1.03031	9.66334	5.94437	23.0846	4.93362	22.4011	2.08073	0.990734	24.2547	14.4096	9.56284	30.4271	19.2986	13.1361	13.9298	9.92512	0	27.6992	7.30691	15.35	0
ENSRNOG00000012546	313244	Frmpd1	124.453	0.403286	0.123718	3.25971	0.00111527	0.00956343	107.888	142.524	98.7176	126.44	95.8189	88.0438	104.026	76.599	99.659	151.207	145.651	106.999	97.0187	104.469	178.506	128.808	130.801	124.063	169.944	119.101	129.92	155.542	150.198	189.683	91.1934
ENSRNOG00000059057	364514	Shld2	164.709	0.402772	0.0913781	4.40775	1.04448e-05	0.000185721	142.546	188.887	152.19	173.981	140.122	148.171	123.841	114.374	128.274	114.246	157.095	141.675	169.783	146.798	173.194	166.335	152.244	151.065	192.232	229.18	199.711	210.94	198.91	190.779	213.164
ENSRNOG00000003452	302666	Asb11	36.7808	0.402465	0.245146	1.64173	0.100645	0.269482	31.7909	42.2243	41.1323	38.4376	17.5153	28.99	26.7497	35.6763	40.4557	12.3206	41.6145	35.6664	43.1194	19.8132	18.0631	47.6691	49.3186	22.6233	36.2176	38.7982	31.1377	73.5095	27.6039	32.8929	86.6337
ENSRNOG00000030515	116690	Nfasc	2466.84	0.402289	0.0695259	5.78617	7.20099e-09	2.56609e-07	2138.26	2825.29	2101.86	2125.2	2130.68	2664.94	2188.52	1623.27	1999.1	1737.21	2277.36	2308.41	2288.03	2214.57	2411.96	2949.4	2527.04	3027.87	2722.82	2838.58	3438.04	3036.26	2879.73	2600.74	2645.75
ENSRNOG00000004754	500707	Tc2n	116.424	0.402125	0.132407	3.03704	0.00238916	0.0176712	100.793	133.476	74.0382	68.7832	94.7886	89.1175	109.971	128.015	89.7918	89.6044	114.44	138.703	111.392	100.867	102.004	181.548	82.555	138.659	139.298	169.629	80.5286	133.169	153.445	168.85	118.551
ENSRNOG00000030712	24974	RT1-A2	465.429	0.402092	0.0655077	6.13808	8.35237e-10	3.36222e-08	403.979	532.465	389.729	398.538	439.943	404.787	386.384	345.22	372.981	481.624	378.692	405.21	402.448	442.194	574.833	494.947	485.681	616.667	485.687	505.279	547.595	451.711	569.939	640.316	484.465
ENSRNOG00000046257	301056	Ctdspl	548.453	0.401997	0.0755963	5.31768	1.05096e-07	3.01797e-06	474.85	628.748	465.824	389.434	462.609	556.179	462.67	376.699	514.083	483.864	480.648	523.108	502.162	480.919	484.517	603.47	676.522	542.959	745.711	715.511	747.306	574.226	570.751	627.159	628.094
ENSRNOG00000010822	500023	Dlx6	174.995	0.400986	0.116018	3.45625	0.000547751	0.00535435	151.879	200.213	121.34	146.67	87.5764	127.771	188.238	140.606	128.274	156.808	142.53	184.277	202.122	196.33	144.505	217.046	183.336	172.959	232.164	199.405	221.185	234.378	215.96	184.2	197.206
ENSRNOG00000046547	690139	Rbm24	38.6315	0.400133	0.223392	1.79117	0.0732662	0.219938	33.1389	44.6234	37.0191	32.3685	29.879	17.1793	42.6013	40.9228	26.6415	24.6412	15.6054	33.685	55.6959	41.4275	53.1269	25.3559	19.2986	21.8935	52.9334	48.7233	82.6761	53.2678	46.2771	40.568	46.7366
ENSRNOG00000050113	NA	NA	43.1488	0.399973	0.157543	2.53881	0.011123	0.0573231	37.6435	49.1545	44.2172	31.357	26.7881	51.5378	26.7497	34.627	28.615	49.2824	23.9284	45.5738	44.9161	44.1293	35.0637	46.6549	63.2564	40.1381	46.4328	46.9187	35.4326	69.2481	56.8315	47.1465	53.5761
ENSRNOG00000011518	306527	Dusp26	57.9372	0.399894	0.168534	2.37278	0.0176546	0.0807101	49.977	66.6212	50.3871	55.6334	41.2124	39.7271	41.6106	41.9721	63.1503	43.6821	37.4531	64.3977	71.8657	48.6323	57.377	35.4983	106.142	70.0592	68.7206	67.6713	82.6761	89.4898	49.5246	37.2787	68.395
ENSRNOG00000016177	364405	Scara3	425.746	0.398987	0.0927028	4.30393	1.67791e-05	0.000278425	369.325	487.296	354.766	309.524	310.123	285.605	460.689	460.643	406.53	301.295	295.463	427.006	432.991	387.257	523.831	512.189	537.144	508.659	447.613	481.819	455.255	397.377	540.711	564.662	390.992
ENSRNOG00000007907	362691	Tmem178a	112.856	0.398559	0.120886	3.29697	0.000977328	0.00861852	97.8243	129.253	95.6326	88.002	84.4855	102.002	83.2212	77.6483	84.8582	77.2838	113.4	130.777	108.697	127.885	91.3782	139.965	164.038	92.6825	105.867	141.659	141.73	120.385	120.158	154.597	149.329
ENSRNOG00000039560	83717	Omd	27.5338	0.398187	0.216901	1.8358	0.0663876	0.205387	23.7881	31.6201	19.5379	13.1497	20.6062	28.99	15.8517	36.7256	23.6814	26.8813	21.8476	18.8239	30.5429	28.8191	24.4384	26.3701	35.3807	22.6233	53.8621	18.948	17.1794	43.6796	44.6533	21.9286	38.7572
ENSRNOG00000011171	65025	Rims3	34.2559	0.39801	0.164545	2.41885	0.0155698	0.0735556	29.7706	39.149	33.9342	17.1958	31.9396	41.8745	29.7219	28.3311	28.615	22.4011	22.888	24.7683	28.7463	46.8311	38.2514	38.541	31.0922	33.57	47.3615	47.821	36.5063	40.4835	51.1484	35.0858	30.7778
ENSRNOG00000046848	684050	PCOLCE2	297.275	0.397483	0.205821	1.93121	0.0534569	0.177396	259.124	338.896	195.379	182.073	172.062	172.866	260.562	278.065	182.544	555.547	274.656	245.702	300.938	289.092	453.704	222.118	393.477	334.241	481.044	368.132	199.711	206.679	358.039	446.248	264.461
ENSRNOG00000003881	289222	Nit1	661.598	0.396996	0.0507348	7.82493	5.07954e-15	4.01514e-13	574.083	757.068	578.937	631.187	601.701	559.4	490.411	514.158	610.782	546.587	582.603	590.477	603.672	579.085	690.649	710.979	895.24	704.241	746.64	770.55	763.412	803.278	733.127	766.406	743.226
ENSRNOG00000025005	498270	Ccdc190	18.4373	0.396844	0.192263	2.06407	0.0390114	0.142613	16.1596	20.922	9.25477	20.2303	15.4547	17.1793	12.8795	17.8381	8.88051	21.281	16.6458	22.7869	14.3731	17.1114	20.1882	30.4271	16.0821	17.5148	23.2164	20.7525	17.1794	20.2417	18.6732	21.9286	23.9383
ENSRNOG00000012008	114216	S100a3	64.6084	0.396806	0.134861	2.94233	0.00325757	0.0224264	56.0754	73.9171	60.6702	76.8753	66.9702	41.8745	48.5457	53.5144	47.3627	52.6426	58.2603	66.3792	61.9842	37.8251	87.1281	60.8542	70.7614	71.5188	68.7206	70.3781	92.3395	107.601	66.5741	62.4966	54.716
ENSRNOG00000021424	287818	Cd300lf	38.8995	0.396373	0.161866	2.44877	0.0143344	0.0692623	33.8166	44.4445	30.8492	23.2649	45.3337	39.7271	26.7497	39.8735	27.6283	30.2415	46.8163	38.6386	24.2547	32.4215	57.377	49.6976	63.2564	45.2466	32.503	36.0913	37.58	51.137	47.9009	36.1822	31.9177
ENSRNOG00000046617	103690149	LOC103690149	73.5703	0.396326	0.149739	2.64678	0.00812612	0.0455555	63.7766	84.2544	87.4062	45.5183	89.637	76.233	53.4993	34.627	61.1768	40.322	61.3814	84.2124	71.8657	59.4395	70.1275	91.2812	84.6993	86.1144	78.0072	64.9644	123.477	100.143	69.8216	64.6895	93.4732
ENSRNOG00000016756	292661	Ptgir	184.98	0.395568	0.0983256	4.02305	5.74499e-05	0.000812239	160.477	211.711	131.623	122.394	164.85	141.729	158.517	109.127	166.756	181.449	187.265	213.008	169.783	179.219	192.319	238.345	226.222	197.771	233.093	184.066	260.913	188.568	207.029	220.383	180.107
ENSRNOG00000000138	298732	Glis1	25.3203	0.395282	0.210022	1.88209	0.0598234	0.191536	21.974	28.9709	13.368	12.1382	28.8487	26.8426	18.8238	15.7395	21.7079	21.281	22.888	21.7961	34.1362	26.1173	18.0631	22.3132	38.5972	34.2998	21.3591	27.9708	42.9486	23.4378	46.2771	26.3144	17.0988
ENSRNOG00000021269	24259	Chgb	6318.44	0.395045	0.0866	4.56172	5.07374e-06	9.83638e-05	5465.99	7248.39	5296.81	4983.74	5956.23	6525.98	4961.57	4345.16	6163.07	4650.47	5814.59	5474.8	6101.4	5318.03	5098.06	6530.67	9456.3	6551.99	7268.6	6051.62	9706.39	7915.59	6764.58	5851.65	8536.84
ENSRNOG00000016873	361286	Msrb2	142.137	0.394688	0.101154	3.90187	9.54519e-05	0.00123966	123.432	162.541	136.765	103.175	156.607	119.181	119.878	143.754	123.34	126.566	95.7134	126.814	101.51	127.885	205.07	160.249	192.986	162.012	169.016	140.756	134.214	197.091	130.713	128.282	167.568
ENSRNOG00000014149	29358	Npy1r	505.754	0.394329	0.0859129	4.58987	4.43513e-06	8.72476e-05	439.592	577.93	479.192	465.298	460.549	386.534	449.791	515.207	429.225	311.375	342.28	538.959	472.517	424.182	462.204	556.816	592.895	494.793	572.981	600.019	528.268	723.376	571.563	564.662	689.65
ENSRNOG00000011503	362513	Shb	262.958	0.393994	0.0882538	4.46433	8.03213e-06	0.000146721	228.561	300.483	202.577	234.672	231.82	232.994	233.812	227.698	186.491	215.051	179.983	261.554	268.598	267.478	259.259	283.986	260.531	299.941	274.882	287.828	416.601	261.012	354.791	286.169	320.317
ENSRNOG00000019718	100360475	Galnt15	128.995	0.392918	0.146801	2.67653	0.00743882	0.042567	112.255	147.257	76.0948	102.163	115.395	81.6016	76.2861	93.3879	98.6723	123.206	157.095	151.582	160.8	110.774	97.7535	99.3951	132.946	213.097	136.513	155.193	125.625	147.019	166.435	189.683	156.169
ENSRNOG00000047085	685472	Lrrtm2	30.1468	0.392836	0.209994	1.8707	0.0613864	0.194637	26.2994	34.344	29.8209	44.5067	23.6971	28.99	18.8238	27.2818	15.7876	14.5607	33.2916	25.7591	24.2547	28.8191	22.3133	46.6549	53.6072	32.1105	46.4328	40.6028	21.4743	35.1567	27.6039	15.35	36.4773
ENSRNOG00000005854	89807	Angpt1	53.8729	0.39262	0.204205	1.92268	0.0545202	0.179634	46.7775	61.6133	33.9342	20.2303	55.6368	35.4323	70.3417	76.599	36.5088	32.4816	39.5338	54.4904	51.2043	54.9365	34.0012	69.9823	28.9479	42.3274	65.006	61.3553	66.5703	75.6402	71.4453	99.7753	62.6954
ENSRNOG00000056756	81634	Actn1	1913.8	0.39241	0.0749713	5.23414	1.65757e-07	4.56095e-06	1667.08	2182.95	1127.03	1531.44	1684.56	1712.56	1725.85	1603.33	1604.41	1668.88	1533.5	1791.25	2076.02	1946.19	1594.87	2273.92	2216.12	2415.58	2370.86	2246.69	2032.54	2063.59	2219.68	2397.9	2180.66
ENSRNOG00000011595	315723	Senp8	52.5272	0.392347	0.157649	2.48873	0.0128199	0.0637147	45.7696	59.8992	62.7268	50.5758	42.2427	69.7908	38.6384	44.0707	34.5353	41.442	33.2916	35.6664	43.1194	53.1353	49.9393	76.0677	43.9579	51.8146	75.2212	53.2347	50.4646	62.856	37.3464	69.0752	88.9135
ENSRNOG00000060905	NA	NA	34.0658	0.39209	0.163126	2.4036	0.0162346	0.075957	29.5978	38.94	27.7643	29.334	37.0912	41.8745	29.7219	35.6763	22.6946	23.5212	34.332	22.7869	22.458	27.9185	29.7511	29.4128	27.8757	36.4892	49.2188	35.1891	47.2435	45.8103	43.0296	29.6036	54.716
ENSRNOG00000056941	NA	NA	13.7132	0.39207	0.272277	1.43997	0.149877	0.346545	11.9336	15.6545	8.22646	11.1267	6.18186	11.8108	8.91656	7.34511	7.89379	19.0409	8.32291	13.8703	23.3564	17.1114	7.43776	10.1424	31.0922	12.4063	16.7158	18.0457	11.8109	17.0457	16.2376	16.4465	14.8189
ENSRNOG00000002361	25523	Prkg2	63.1528	0.391961	0.169594	2.31117	0.0208233	0.0905647	55.2341	71.7913	46.2739	70.8062	45.3337	62.2749	41.6106	98.6344	68.0839	44.8022	38.4934	47.5552	49.4077	49.5329	47.8142	83.1673	68.6172	58.3827	46.4328	57.7461	93.4132	104.405	56.8315	66.8823	106.012
ENSRNOG00000000512	309646	Slc26a8	80.1758	0.391596	0.126465	3.09648	0.00195836	0.0150957	69.7998	91.4951	45.2456	60.691	83.4552	54.7589	72.3232	82.8948	88.8051	67.2033	58.2603	78.268	80.849	64.8431	87.1281	92.2955	106.142	83.1953	80.7931	100.153	78.3812	116.124	115.287	88.8109	58.1358
ENSRNOG00000016855	291212	B3galnt2	715.535	0.391481	0.0617409	6.34071	2.28702e-10	1.00432e-08	621.939	817.641	608.758	606.91	597.58	594.833	732.148	671.553	596.968	667.553	598.209	595.431	697.996	495.329	801.153	772.848	793.386	807.14	844.149	837.319	719.389	709.527	841.107	840.963	1027.07
ENSRNOG00000032994	313625	Myom3	18.8583	0.391184	0.27987	1.39773	0.162193	0.36441	16.4363	21.5005	9.25477	17.1958	19.5759	20.4004	32.694	23.0846	12.8274	13.4407	7.28254	10.8981	15.2715	15.3102	40.3764	16.2278	23.5871	24.0828	13.0012	25.2639	25.7692	24.5032	19.4851	21.9286	2.27983
ENSRNOG00000008931	171151	Slc25a21	22.194	0.39095	0.229783	1.70139	0.0888701	0.249266	19.3022	25.3487	17.4812	12.1382	25.7578	17.1793	16.8424	25.1832	14.8008	28.0014	20.8073	13.8703	24.2547	15.3102	23.3758	43.6121	41.8136	13.1361	20.4304	33.3845	20.4006	14.915	21.1089	30.7001	15.9588
ENSRNOG00000035467	100314002	Mir23b	47.5025	0.390482	0.185756	2.10212	0.0355432	0.133816	41.552	53.9941	24.6794	31.357	37.0912	37.5797	34.6755	35.6763	38.4822	69.4434	54.0989	45.5738	36.8312	53.1353	91.3782	49.6976	49.3186	64.2209	39.9322	55.0393	42.9486	61.7906	72.2572	26.3144	41.037
ENSRNOG00000041170	NA	NA	27.1723	0.390208	0.236364	1.65088	0.098763	0.266195	23.8154	30.8344	31.8775	15.1728	18.5456	17.1793	17.8331	28.3311	14.8008	39.2019	29.1302	18.8239	18.8648	36.0239	17.0006	36.5125	7.505	29.9211	48.2901	36.0913	31.1377	34.0914	41.4058	23.0251	34.1975
ENSRNOG00000000528	309653	Fgd2	89.9469	0.389892	0.11093	3.51477	0.000440134	0.00447861	78.5568	102.373	48.3305	83.9559	91.6976	76.233	89.1656	83.9441	74.0042	88.4843	81.1483	87.1846	62.8825	75.6502	97.7535	128.808	112.575	105.089	93.7943	91.1306	78.3812	92.6859	107.98	139.247	78.6543
ENSRNOG00000061910	24484	Igfbp3	23948	0.38975	0.132024	2.95211	0.00315613	0.0219102	20865.7	27310.6	19502.9	16640.5	18481.7	23586.1	18450.3	16232.7	19606.2	24101.3	17373	29692.3	22377.2	24344.1	15438.7	24879.2	32558.8	20735.3	31247.4	25699.7	27163.9	20941.7	34270.2	33275.6	34205.5
ENSRNOG00000003300	29619	Btg2	545.267	0.389659	0.168757	2.309	0.0209438	0.0908941	474.248	622.742	361.964	405.618	438.912	351.101	456.726	496.32	339.433	390.899	416.145	483.478	891.135	659.238	858.53	906.727	519.989	470.71	485.687	457.458	516.457	524.155	652.751	696.234	761.464
ENSRNOG00000050205	688283	Afmid	45.3838	0.389609	0.160532	2.42698	0.0152252	0.0723603	39.4007	51.9109	32.9059	38.4376	50.4852	27.9163	38.6384	64.0074	27.6283	49.2824	47.8567	32.6942	34.1362	28.8191	62.6897	55.783	67.545	36.4892	39.0036	45.1142	63.3492	49.0063	41.4058	55.918	54.716
ENSRNOG00000028016	364018	Ncf2	19.1806	0.389148	0.249479	1.55984	0.118797	0.299652	16.8596	21.7126	24.6794	13.1497	21.6365	15.0319	12.8795	28.3311	9.86723	22.4011	12.4844	14.861	9.88154	17.1114	23.3758	33.4698	24.6593	26.2722	32.503	14.4365	7.51601	23.4378	24.3564	20.8322	7.97942
ENSRNOG00000020705	361751	Rnls	91.9323	0.389044	0.116269	3.34607	0.000819657	0.00749019	80.1626	104.772	125.454	69.7947	71.0914	65.496	91.147	68.2046	99.659	73.9236	73.8658	71.3328	86.2389	65.7437	115.817	102.438	92.2043	124.063	108.653	112.785	114.888	108.666	71.4453	92.1002	109.432
ENSRNOG00000029042	26203	ND6	8489.28	0.38886	0.0683989	5.68518	1.30672e-08	4.42099e-07	7370.27	9710.01	8197.67	7857.46	6552.77	6477.66	7082.72	7366.1	7494.16	8747.63	6982.92	7421.59	7527.04	6735.57	10566.9	8494.23	10343	6716.92	11019.4	8934.41	9548.55	10003.7	9334.17	10145.3	11703.5
ENSRNOG00000013744	361624	Akip1	152.64	0.388764	0.0855656	4.54346	5.53393e-06	0.000106103	132.954	174.116	135.737	118.347	100.97	118.108	174.368	160.543	121.367	133.287	152.933	119.879	145.528	114.376	164.693	179.52	146.884	174.418	182.017	163.313	171.794	188.568	185.108	175.429	183.527
ENSRNOG00000013954	25586	Alpl	893.632	0.388162	0.0842321	4.60824	4.06092e-06	8.12651e-05	777.378	1020.45	783.571	831.467	884.006	750.52	667.751	461.693	788.392	829.961	925.923	858.966	726.742	819.544	877.656	1014.24	1088.23	996.884	965.803	916.72	1341.07	968.408	1074.93	1008.72	972.349
ENSRNOG00000017954	690253	Prelid3a	133.9	0.388134	0.0897513	4.32455	1.52845e-05	0.000258055	116.9	152.445	118.255	122.394	94.7886	92.3386	127.804	110.177	123.34	146.727	129.005	114.925	117.68	105.37	143.443	164.306	155.461	183.176	163.444	150.681	161.057	118.254	158.316	156.79	121.971
ENSRNOG00000059653	298002	Rpp25l	122.334	0.388074	0.111919	3.46747	0.000525378	0.00516761	105.905	140.257	107.972	95.0826	116.425	99.8546	102.045	114.374	91.7653	97.4448	76.9869	108.981	136.545	123.382	139.192	125.765	207.996	121.874	126.297	110.981	182.532	116.124	113.663	150.211	148.189
ENSRNOG00000015441	25084	Il4r	2470.08	0.387179	0.0723699	5.35001	8.79497e-08	2.57917e-06	2151.7	2817.4	1979.49	2054.39	2327.47	2695	2028.02	1813.19	2120.47	1762.97	2447.97	2513.49	2137.11	1940.79	2381.15	2757.71	2949.47	2849.8	2557.52	2416.32	3508.9	3107.64	2842.39	2739.98	2880.57
ENSRNOG00000039471	108348771	LOC108348771	41.4179	0.386978	0.158353	2.44377	0.0145348	0.0700361	36.1673	47.1458	33.9342	31.357	39.1518	38.6534	38.6384	52.4651	39.4689	31.3615	30.1705	37.6479	32.3396	28.8191	51.0018	47.6691	28.9479	45.9763	56.6481	47.821	26.8429	58.5945	51.9603	72.3645	30.7778
ENSRNOG00000004155	287637	Samd14	44.0575	0.386972	0.15594	2.48155	0.0130814	0.0647685	38.4586	50.1654	41.1323	37.4261	23.6971	33.2849	49.5364	31.4791	48.3494	32.4816	43.6953	37.6479	32.3396	50.4335	39.3139	58.8257	36.4529	57.6529	44.5755	55.9416	71.9389	41.5489	64.1384	44.9537	36.4773
ENSRNOG00000010196	316033	Glb1	435.622	0.386939	0.0621392	6.22698	4.75513e-10	1.98778e-08	379.273	497.094	319.804	324.697	392.548	319.964	387.375	384.044	420.344	394.259	421.347	425.025	369.21	392.661	485.58	466.549	559.659	460.493	512.618	449.337	453.108	495.39	494.434	575.626	515.242
ENSRNOG00000008816	113955	Gpnmb	139.854	0.386524	0.15926	2.42701	0.015224	0.0723603	122.423	158.869	75.0665	73.8407	95.8189	76.233	130.776	150.05	137.155	204.97	93.6327	123.842	124.867	182.821	201.882	118.666	165.11	146.686	155.086	135.343	161.057	140.627	187.544	219.286	116.272
ENSRNOG00000003266	100361655	LOC100361655	11.2317	0.386476	0.292967	1.31918	0.187108	0.398114	9.65907	12.9474	11.3114	9.10365	8.24248	10.737	2.97219	10.493	8.88051	10.0805	7.28254	8.91661	11.6782	16.2108	12.7505	11.1566	27.8757	10.217	9.28657	9.02284	25.7692	7.45749	12.1782	9.86788	6.8395
ENSRNOG00000018394	308854	Chrdl2	21.2618	0.386353	0.220913	1.74889	0.0803102	0.233388	18.4473	24.3321	22.6228	19.2188	25.7578	13.9582	20.8053	22.0353	17.761	16.8008	8.32291	20.8054	17.0681	16.2108	35.0637	24.3417	25.7314	12.4063	13.9298	19.8502	34.3589	28.7646	21.1089	37.2787	14.8189
ENSRNOG00000008401	315120	Card10	400.316	0.386299	0.0711225	5.43146	5.58953e-08	1.69934e-06	349.45	455.806	299.238	364.146	345.154	336.07	336.848	354.664	346.34	375.218	407.822	310.1	344.057	373.748	525.956	387.438	359.168	519.606	448.541	505.279	464.919	528.416	405.939	489.008	379.592
ENSRNOG00000012175	311658	Nfatc2	40.4913	0.386238	0.203684	1.89626	0.0579256	0.187421	35.2682	46.1892	25.7077	26.2994	34.0002	22.5478	31.7033	20.986	60.1901	50.4025	41.6145	39.6294	43.1194	27.0179	26.5634	33.4698	30.02	55.4635	42.7182	72.1827	38.6537	66.052	58.4553	53.7251	30.7778
ENSRNOG00000043167	685004	Itga9	197.682	0.38608	0.136961	2.8189	0.00481889	0.0306029	172.635	225.006	133.68	144.647	178.244	176.088	159.507	157.395	154.916	192.649	111.319	178.332	229.072	255.77	204.007	258.63	91.1322	237.909	176.445	206.623	217.964	272.731	257.366	302.615	249.642
ENSRNOG00000042717	365871	Ciart	138.063	0.386039	0.551541	0.699927	0.483973	0.695851	120.358	157.379	58.6136	70.8062	108.183	92.3386	11.8887	5.24651	41.4424	67.2033	163.337	160.499	318.904	345.83	31.8761	19.2705	55.7514	47.4359	251.666	221.962	167.5	145.954	239.504	324.544	225.704
ENSRNOG00000012477	24799	Eef1a2	1340.36	0.384832	0.105322	3.65386	0.000258324	0.00288706	1167.67	1528.75	922.392	945.768	1250.8	1440.91	1023.42	727.166	1381.41	1141.34	1182.89	1263.19	1307.96	1424.75	1112.48	1594.38	1736.87	1627.42	1691.08	1474.33	2049.72	1331.69	1675.72	1295.98	1226.55
ENSRNOG00000029500	25217	Tapbp	536.7	0.384761	0.0610537	6.30202	2.93791e-10	1.26155e-08	468.285	611.335	452.456	430.906	517.216	453.103	451.772	393.488	441.065	511.865	503.536	455.738	511.145	497.13	670.461	672.438	605.761	699.132	524.691	573.852	666.777	597.664	555.325	621.677	536.901
ENSRNOG00000011300	307582	Lama3	446.506	0.384644	0.114201	3.36814	0.000756771	0.00702254	389.649	508.532	454.512	508.793	402.851	329.627	441.865	481.63	369.034	395.379	364.127	378.46	298.243	251.267	642.835	706.922	407.414	479.468	362.176	447.533	504.646	650.932	462.771	514.226	414.93
ENSRNOG00000025111	308496	Nfkbid	33.7597	0.38357	0.155975	2.45918	0.0139256	0.0677513	29.5813	38.3181	32.9059	29.334	32.9699	32.2111	33.6848	27.2818	16.7743	38.0819	27.0494	20.8054	26.0513	37.8251	37.1888	46.6549	38.5972	37.2189	33.4316	42.4073	30.064	27.6992	51.1484	39.4715	37.6173
ENSRNOG00000046560	NA	NA	235.339	0.383537	0.0904901	4.23844	2.2508e-05	0.000358109	205.134	268.29	186.124	169.935	213.274	237.289	179.322	183.628	231.88	184.809	178.942	188.239	264.107	244.062	261.384	236.317	295.912	270.75	295.313	340.161	250.176	196.025	273.603	249.986	281.559
ENSRNOG00000046377	684480	Btnl9	50.5163	0.382867	0.225315	1.69925	0.0892714	0.250029	44.157	57.4538	58.6136	60.691	39.1518	39.7271	50.5271	62.9581	48.3494	32.4816	19.7669	56.4718	37.7295	23.4156	91.3782	85.1958	91.1322	76.6272	30.6457	32.4822	52.612	54.3331	29.2276	42.7608	45.5967
ENSRNOG00000024818	362597	Eva1b	281.804	0.382652	0.0890027	4.29933	1.71314e-05	0.000283729	246.16	320.688	168.643	207.361	235.941	222.257	293.256	238.192	263.455	269.933	268.414	267.498	265.903	253.068	333.637	355.997	387.044	342.268	326.887	395.2	279.166	286.581	277.663	274.108	269.02
ENSRNOG00000012160	25155	Syk	82.4969	0.382228	0.169816	2.25084	0.0243955	0.101541	72.0879	93.8523	55.5286	43.4952	103.031	60.1275	95.1099	99.6837	74.0042	81.764	37.4531	66.3792	47.611	100.867	80.7529	119.68	98.6372	101.44	85.4364	77.5964	74.0863	79.9016	90.9304	160.079	63.8353
ENSRNOG00000010635	360622	Igfbp4	4074.19	0.38201	0.0712348	5.36268	8.19952e-08	2.42499e-06	3559.14	4636.06	3310.12	3106.37	3925.48	3254.4	3757.83	3700.89	3490.04	3643.54	2981.68	3738.04	3773.85	4027.48	4377.65	4333.83	5209.54	4607.12	4855.02	4862.41	4492.42	3441.1	4734.88	6062.17	4020.49
ENSRNOG00000016244	365352	Mical2	316.221	0.381887	0.0968463	3.94323	8.03931e-05	0.00107873	276.378	359.687	215.945	241.753	300.851	251.247	354.681	308.495	260.495	256.493	241.364	274.433	288.361	322.414	281.572	418.879	256.242	428.383	334.316	453.849	300.64	323.868	405.128	339.894	413.79
ENSRNOG00000000875	25177	Fhl1	1262.16	0.381774	0.0855958	4.46019	8.18862e-06	0.000149266	1102.89	1435.9	958.383	831.467	1012.8	977.071	1192.84	1355.7	1061.71	1253.34	1038.28	1204.73	1235.19	1113.14	1147.54	1261.71	1474.2	1553.71	1308.48	1433.73	1350.73	1106.9	1717.12	1768.54	1672.26
ENSRNOG00000016374	25022	Fgfr2	189.263	0.381637	0.112927	3.3795	0.000726179	0.00678449	165.334	215.367	140.878	168.923	178.244	161.056	182.294	199.367	166.756	127.686	155.014	176.351	148.223	179.219	137.067	241.388	179.048	229.882	158.8	274.294	161.057	174.718	257.366	309.194	246.222
ENSRNOG00000033694	690820	Klf16	218.565	0.381022	0.0934445	4.07752	4.55181e-05	0.000662393	191.104	248.523	159.388	171.958	216.365	229.773	174.368	178.381	246.681	228.491	173.741	151.582	167.088	195.43	274.135	256.602	225.15	244.477	255.381	216.548	257.692	217.332	255.742	328.929	201.765
ENSRNOG00000036598	685933	LOC685933	25.6416	0.380903	0.192201	1.98179	0.0475027	0.163968	22.3722	29.2082	18.5095	21.2419	18.5456	24.6952	21.796	26.2325	23.6814	19.0409	19.7669	32.6942	26.0513	16.2108	24.4384	34.484	26.8036	20.4339	43.6469	38.7982	44.0223	23.4378	25.9801	16.4465	22.7983
ENSRNOG00000021447	498704	Prr7	80.0633	0.380806	0.132892	2.86554	0.00416304	0.027215	69.4965	91.5908	53.472	61.7025	57.6974	65.496	79.2583	57.7116	72.0308	62.7231	68.664	85.2031	84.4422	85.5568	100.941	61.8684	112.575	91.9527	122.583	114.59	92.3395	71.3788	94.178	49.3394	95.753
ENSRNOG00000007044	311613	L3mbtl1	45.1073	0.380618	0.192888	1.97326	0.0484659	0.16629	39.3829	51.3522	57.5852	40.4607	61.8186	44.0219	31.7033	43.0214	37.4955	19.0409	39.5338	37.6479	29.6446	30.6203	34.0012	40.5694	42.8857	54.004	33.4316	45.1142	88.0446	54.3331	87.6829	46.0501	38.7572
ENSRNOG00000060825	305505	Ccm2	279.981	0.37984	0.074903	5.0711	3.95529e-07	1.01151e-05	244.651	318.521	227.256	200.28	199.88	267.353	258.58	199.367	295.03	234.091	235.122	286.322	244.343	288.191	314.511	313.399	289.479	349.566	322.244	319.408	325.336	279.123	319.068	311.387	360.214
ENSRNOG00000021247	311429	Spef1	212.621	0.379744	0.0909227	4.17656	2.95951e-05	0.000457069	185.564	242.138	192.294	192.188	168.971	170.719	172.387	175.233	194.384	192.649	197.669	224.897	178.766	166.611	274.135	234.289	294.839	246.667	292.527	208.428	232.996	197.091	159.94	274.108	248.502
ENSRNOG00000057834	102553018	LOC102553018	11.7506	0.379718	0.332194	1.14306	0.253014	0.47861	10.2778	13.3574	14.3963	6.0691	5.15155	4.29482	10.898	11.5423	13.8141	8.96044	10.4036	9.90734	8.98322	18.9126	5.31269	14.1993	19.2986	15.3254	9.28657	19.8502	2.14743	3.19607	20.297	18.6393	19.3786
ENSRNOG00000012053	361991	S100a16	794.886	0.379219	0.0848367	4.46999	7.82246e-06	0.000143343	694.032	904.908	611.843	817.306	603.762	632.412	777.722	769.138	719.321	678.753	687.68	688.56	714.166	627.717	1258.04	977.723	1113.96	896.174	703.922	851.756	997.481	802.212	733.127	781.756	837.839
ENSRNOG00000015458	300989	Hemk1	59.8932	0.379209	0.134123	2.82733	0.00469376	0.0300573	52.4393	68.0247	46.2739	51.5874	56.6671	62.2749	52.5086	45.12	60.1901	62.7231	38.4934	54.4904	48.5094	50.4335	66.9399	74.0392	65.4007	79.5464	43.6469	56.8439	107.372	58.5945	63.3266	77.8466	54.716
ENSRNOG00000032947	NA	NA	16.3602	0.378672	0.325984	1.16163	0.245386	0.469696	14.3489	18.5543	15.4246	16.1843	29.879	15.0319	8.91656	9.44372	14.8008	19.0409	9.36327	8.91661	12.5765	12.6084	25.5009	23.3274	10.7214	37.2189	38.0749	17.1434	5.36858	22.3725	12.1782	8.77145	3.41975
ENSRNOG00000031643	308912	Dchs1	796.324	0.378211	0.0893461	4.2331	2.3049e-05	0.000365381	697.416	904.224	483.305	629.164	816.006	823.532	617.224	511.01	631.503	748.197	792.757	772.772	752.794	790.725	706.587	963.524	786.953	1024.62	885.938	888.749	1061.9	877.853	975.067	1024.07	751.205
ENSRNOG00000016541	294674	Enc1	435.296	0.378086	0.0892393	4.23677	2.26759e-05	0.000360452	380.485	495.089	392.814	370.215	431.7	338.217	391.338	347.319	467.707	368.498	346.441	369.544	380.888	361.14	672.586	487.847	462.094	478.738	419.753	451.142	569.069	434.665	473.325	649.087	347.675
ENSRNOG00000029988	NA	NA	55.2058	0.378067	0.18399	2.05482	0.0398966	0.144919	48.2726	62.7693	56.5569	47.5413	42.2427	71.9382	38.6384	48.2679	66.1105	39.2019	39.5338	35.6664	35.0345	58.5389	103.066	76.0677	57.8957	68.5996	59.434	72.1827	82.6761	33.026	30.0395	49.3394	58.1358
ENSRNOG00000046871	681367	LOC681367	74.5358	0.378048	0.134839	2.8037	0.00505192	0.0317273	65.2484	84.6675	54.5003	66.7601	52.5458	64.4223	74.3046	79.7469	74.991	57.1228	75.9465	58.4533	37.7295	86.4574	117.942	79.1104	80.4107	99.2505	74.2925	73.9873	112.74	76.7056	79.5641	72.3645	64.9753
ENSRNOG00000008086	299186	Dpf3	17.1078	0.377781	0.254897	1.48209	0.138316	0.329761	14.9348	19.4783	18.5095	8.09214	13.394	11.8108	18.8238	25.1832	20.7212	6.72033	7.28254	10.8981	17.0681	20.7138	26.5634	11.1566	21.4429	24.8126	29.717	22.5571	8.58972	17.0457	24.3564	12.0607	15.9588
ENSRNOG00000000279	309912	Rtn4ip1	151.251	0.377365	0.0715878	5.27136	1.35414e-07	3.80428e-06	132.609	171.587	142.935	129.474	134.971	132.066	116.906	144.804	110.513	147.847	150.853	141.675	115.883	123.382	174.256	177.491	173.687	167.12	170.873	165.118	173.942	181.11	180.237	175.429	148.189
ENSRNOG00000042889	367308	Alpg	2576.53	0.377284	0.0704614	5.35448	8.58032e-08	2.52047e-06	2254.37	2927.99	2525.52	1943.12	2179.11	2054	2193.47	2397.65	2476.68	2017.22	2576.98	2480.8	2007.75	2200.16	2553.28	3138.05	2451.99	2652.03	3057.14	3075.88	3108.41	2646.34	3327.89	3701.55	2495.28
ENSRNOG00000005723	191573	Grin3a	10.1521	0.377088	0.324177	1.16322	0.244741	0.468934	8.82945	11.5949	9.25477	9.10365	7.21217	8.58964	11.8887	6.29581	17.761	7.84039	4.16145	4.95367	8.0849	10.8072	9.56284	17.242	2.14429	10.217	14.8585	9.02284	12.8846	9.5882	22.7326	2.19286	17.0988
ENSRNOG00000008243	311168	Slc43a1	77.1035	0.377017	0.137796	2.73605	0.00621818	0.0370801	67.4026	87.6863	58.6136	58.668	49.4549	56.9064	62.4159	57.7116	58.2167	77.2838	73.8658	100.064	68.2724	87.358	65.8773	76.0677	95.4207	71.5188	94.723	89.3261	74.0863	90.5552	122.594	64.6895	119.691
ENSRNOG00000010019	311797	Fam166a	11.4555	0.376424	0.327103	1.15078	0.249822	0.474893	9.85214	13.2045	5.14154	15.1728	20.6062	17.1793	6.9351	4.19721	6.90706	6.72033	9.36327	8.91661	9.88154	7.20479	19.1257	13.1851	12.8657	15.3254	20.4304	6.31598	13.9583	1.06536	8.11879	12.0607	22.7983
ENSRNOG00000037360	NA	NA	11.9728	0.37599	0.276678	1.35895	0.174164	0.381294	10.4355	13.6499	13.368	14.1612	9.27279	7.51593	6.9351	6.29581	10.854	4.48022	14.5651	9.90734	18.8648	9.00598	10.6254	4.05694	9.64929	10.9467	12.0725	16.2411	23.6217	18.111	11.3663	18.6393	14.8189
ENSRNOG00000025059	59316	Nxph4	244.975	0.375967	0.106513	3.52977	0.00041592	0.00426717	213.336	279.49	203.605	176.004	291.578	274.868	164.461	118.571	267.402	192.649	224.718	218.952	220.089	207.138	257.134	279.929	354.879	250.316	279.526	230.985	356.473	226.921	294.712	264.24	279.28
ENSRNOG00000002294	689142	Snx29	173.869	0.375944	0.0753414	4.98987	6.04193e-07	1.48194e-05	152.476	197.206	139.85	142.624	157.638	142.803	155.544	158.445	173.663	160.168	162.297	141.675	151.816	143.195	180.631	198.79	147.956	241.558	173.659	203.916	196.49	210.94	211.9	203.936	199.485
ENSRNOG00000049115	117029	Ccr5	88.7739	0.375887	0.167684	2.24164	0.0249847	0.103399	78.1093	100.408	101.802	65.7486	90.6673	85.8964	74.3046	116.472	72.0308	75.0437	42.6549	82.2309	50.306	80.1532	45.6891	131.851	115.791	94.142	121.654	105.567	54.7595	89.4898	137.208	121.704	86.6337
ENSRNOG00000060360	NA	NA	13.4379	0.375716	0.317541	1.18321	0.236727	0.459042	11.7757	15.2513	20.5662	12.1382	14.4243	19.3267	8.91656	7.34511	3.94689	20.161	11.444	5.9444	6.28825	10.8072	4.25015	17.242	16.0821	10.217	15.7872	23.4594	15.032	17.0457	17.8613	28.5072	2.27983
ENSRNOG00000019651	29501	Slc12a4	2032.31	0.375537	0.0593688	6.32551	2.52406e-10	1.10008e-08	1780.52	2307	1607.25	1621.46	1660.86	1613.78	1710.99	1678.88	1694.2	2069.86	1991.26	1706.04	1975.41	2036.25	2130.39	2229.29	2186.1	2719.17	2123.84	2304.43	2147.43	2051.87	2455.12	2644.59	2384.71
ENSRNOG00000000312	309855	Fig4	409.339	0.375395	0.057049	6.58021	4.69773e-11	2.28833e-09	358.422	464.885	412.351	425.849	359.578	323.185	345.764	325.284	401.596	338.257	337.078	365.581	318.006	348.532	449.453	435.107	447.084	461.953	455.042	473.699	428.412	500.717	498.494	474.755	489.024
ENSRNOG00000042201	289280	Efcab2	58.4488	0.374931	0.142912	2.62351	0.00870283	0.0479273	51.1064	66.4586	34.9625	58.668	58.7277	47.243	55.4808	61.9088	66.1105	54.8827	36.4127	62.4162	34.1362	42.3281	80.7529	63.8969	81.4829	47.4359	73.3639	68.5736	50.4646	67.1174	54.3959	59.2073	84.3539
ENSRNOG00000007439	192177	Unc13d	203.16	0.374931	0.0719898	5.20811	1.90772e-07	5.15944e-06	177.3	231.372	160.416	154.762	202.971	182.53	162.479	181.529	162.809	163.528	190.386	190.221	190.444	185.523	219.945	222.118	248.737	229.152	245.165	198.502	285.608	196.025	209.465	224.768	265.601
ENSRNOG00000001391	360816	Sdsl	57.7309	0.374597	0.137865	2.71713	0.00658498	0.0388191	50.6459	65.46	64.7834	40.4607	48.4246	51.5378	51.5179	49.3172	39.4689	43.6821	75.9465	44.583	53.8993	44.1293	53.1269	98.3809	70.7614	80.2762	68.7206	55.0393	69.7915	50.0717	60.8909	53.7251	59.2757
ENSRNOG00000047741	684111	E2f2	22.2182	0.374578	0.216738	1.72825	0.083943	0.240172	19.4692	25.2172	12.3397	13.1497	15.4547	15.0319	26.7497	28.3311	15.7876	24.6412	16.6458	17.8332	26.0513	21.6144	21.2508	36.5125	21.4429	25.5424	21.3591	37.8959	9.66344	18.111	22.7326	24.1215	38.7572
ENSRNOG00000019854	60575	Napsa	75.254	0.374277	0.156817	2.38671	0.0169999	0.0785617	65.9798	85.3713	71.9816	60.691	109.213	55.8327	66.3788	78.6976	68.0839	64.9632	69.7043	44.583	54.7976	46.8311	74.3776	94.3239	93.2765	69.3294	81.7218	83.0101	79.4549	56.4638	90.9304	153.5	62.6954
ENSRNOG00000002831	287631	Wfikkn2	276.472	0.374177	0.0894417	4.18348	2.87086e-05	0.00044655	241.905	314.181	238.567	225.568	189.577	239.436	235.793	219.304	246.681	181.449	218.476	307.128	282.971	317.911	256.072	289.057	336.653	318.915	313.886	268.881	362.916	321.737	360.474	304.808	322.596
ENSRNOG00000020845	361537	Tyrobp	159.929	0.373846	0.108837	3.4349	0.00059277	0.00572046	139.841	181.843	134.708	114.301	181.335	123.476	166.442	155.297	145.048	101.925	132.126	163.471	123.07	136.891	179.569	208.933	216.573	145.957	195.018	155.193	120.256	156.607	186.732	230.251	205.185
ENSRNOG00000017858	360494	Tsr3	86.8535	0.373796	0.112577	3.32035	0.000899034	0.00806718	76.1142	98.5691	70.9532	60.691	66.9702	82.6753	62.4159	65.0567	86.8316	76.1637	92.5923	86.1939	71.8657	90.9604	79.6903	107.509	98.6372	116.765	96.5803	73.085	126.698	106.536	80.376	114.029	84.3539
ENSRNOG00000026616	362344	Ndufb2	430.959	0.373587	0.0758495	4.92537	8.42013e-07	1.99491e-05	376.294	490.593	417.493	416.745	384.306	367.207	376.477	393.488	358.181	350.577	373.49	361.618	367.414	348.532	500.455	487.847	722.624	508.659	511.69	426.78	477.803	454.907	431.108	365.112	509.543
ENSRNOG00000020484	365391	Trpm5	11.7901	0.37344	0.28275	1.32074	0.186587	0.397301	10.3805	13.3279	8.22646	11.1267	6.18186	5.36852	6.9351	8.39441	17.761	14.5607	20.8073	9.90734	5.38993	9.90658	10.6254	11.1566	16.0821	16.785	12.0725	16.2411	18.2532	11.7189	20.297	7.67502	5.69958
ENSRNOG00000036562	100314088	Mir374b	10.4609	0.373385	0.342393	1.09051	0.275487	0.503072	9.09934	11.9462	12.3397	8.09214	3.09093	7.51593	3.96291	6.29581	0.986723	8.96044	16.6458	8.91661	14.3731	18.012	9.56284	10.1424	8.57715	13.8659	3.71463	21.6548	15.032	14.915	4.87127	14.2536	14.8189
ENSRNOG00000028266	311171	Lrrc55	197.776	0.373326	0.098723	3.78156	0.000155852	0.00188343	173.151	224.64	171.727	152.739	191.638	202.93	148.609	124.867	176.623	151.207	199.75	186.258	192.241	179.219	156.193	185.605	189.769	219.665	222.878	206.623	261.987	282.319	228.138	249.986	267.88
ENSRNOG00000014082	300260	Sp7	41.4285	0.372953	0.182023	2.04893	0.0404685	0.146389	36.4643	46.8441	31.8775	39.4492	31.9396	27.9163	43.592	16.7888	32.5619	48.1624	15.6054	52.5089	37.7295	59.4395	26.5634	52.7403	49.3186	41.5976	53.8621	41.505	44.0223	52.2024	48.7127	60.3037	44.4568
ENSRNOG00000016193	500795	RGD1562114	167.406	0.372506	0.0919319	4.05198	5.07857e-05	0.000729887	146.809	189.875	151.161	124.417	128.789	152.466	144.646	181.529	127.287	118.726	157.095	203.1	155.41	117.078	184.882	199.804	212.284	183.176	172.73	184.968	211.522	188.568	178.613	218.19	153.889
ENSRNOG00000056656	NA	NA	80.4995	0.372459	0.162188	2.29647	0.0216492	0.0932377	70.5185	91.3878	45.2456	53.6104	91.6976	107.37	62.4159	40.9228	53.2831	51.5225	63.4622	74.305	97.9171	104.469	87.1281	116.637	67.545	89.7633	80.7931	92.0329	109.519	121.45	86.871	95.3895	58.1358
ENSRNOG00000009225	360611	Copz2	350.633	0.372419	0.064788	5.74828	9.01544e-09	3.1545e-07	306.991	398.243	312.606	298.397	274.063	300.637	320.005	303.248	286.15	316.976	298.584	322.979	347.65	302.601	376.138	383.381	526.422	416.706	405.823	381.666	345.736	333.456	417.306	385.944	408.09
ENSRNOG00000005826	314532	RGD1562420	254.958	0.372365	0.116982	3.18309	0.00145714	0.0118854	220.784	292.239	230.341	237.706	195.759	183.604	248.673	183.628	196.358	252.012	229.92	251.646	250.632	189.126	337.887	250.516	522.134	229.882	321.315	230.082	259.839	262.077	211.089	218.19	371.613
ENSRNOG00000016218	171063	Gtf3c1	1551.95	0.372221	0.0427917	8.69844	3.36468e-18	3.90079e-16	1360.85	1760.43	1319.32	1313.96	1453.77	1488.15	1283.98	1215.09	1335.04	1263.42	1403.45	1431.61	1471.45	1350.9	1636.31	1865.18	1667.18	1893.06	1564.79	1777.5	1777	1729.07	1834.85	1854.07	1765.73
ENSRNOG00000025370	303537	Zfp385c	15.6458	0.372092	0.303019	1.22795	0.219466	0.437724	13.515	17.9703	13.368	16.1843	9.27279	8.58964	8.91656	15.7395	13.8141	8.96044	6.24218	18.8239	23.3564	18.9126	19.1257	27.3844	6.43286	30.6509	7.42925	18.0457	4.29486	8.52284	14.6138	38.3751	22.7983
ENSRNOG00000035613	100314148	Mir7a1	22.3793	0.372004	0.246715	1.50783	0.131599	0.319713	19.3676	25.6647	12.3397	23.2649	16.485	20.4004	13.8702	13.6409	28.615	36.9618	14.5651	10.8981	22.458	18.9126	12.7505	21.299	41.8136	18.2446	33.4316	26.1662	46.1698	20.2417	22.7326	10.9643	28.4979
ENSRNOG00000002204	289502	Ccdc158	15.9462	0.371732	0.248162	1.49794	0.134148	0.323871	13.8741	18.2067	10.2831	15.1728	14.4243	18.253	15.8517	7.34511	14.8008	7.84039	14.5651	12.8795	19.7631	15.3102	17.0006	21.299	25.7314	13.1361	8.35791	18.0457	26.8429	24.5032	22.7326	4.38573	18.2387
ENSRNOG00000001425	114203	Sh2b2	56.5279	0.37169	0.160378	2.31758	0.0204719	0.0895389	49.5692	64.1192	49.3588	33.3801	50.4852	31.1374	61.4252	40.9228	52.2963	44.8022	68.664	53.4996	44.9161	63.9425	55.252	66.9396	42.8857	58.3827	60.3627	62.2576	65.4966	76.7056	88.4948	93.1967	35.3374
ENSRNOG00000003510	246245	Fmo2	820.278	0.371595	0.290475	1.27927	0.200803	0.414443	716.906	933.047	446.286	423.826	642.914	677.508	489.42	481.63	602.888	561.148	873.905	993.706	1209.14	1200.5	283.698	387.438	733.346	720.296	1473.78	1359.74	516.457	533.743	1160.18	1265.28	1829.57
ENSRNOG00000033361	362812	Slc39a5	153.629	0.371536	0.108091	3.43724	0.00058767	0.0056807	134.132	174.898	99.7459	133.52	134.971	109.518	120.869	100.733	131.234	161.288	150.853	136.721	150.918	179.219	160.443	153.15	228.366	164.931	209.876	151.584	201.858	136.365	140.455	184.2	192.646
ENSRNOG00000047191	NA	NA	18.7843	0.371502	0.263446	1.41016	0.158491	0.358688	16.4232	21.3601	9.25477	14.1612	22.6668	20.4004	10.898	7.34511	26.6415	32.4816	10.4036	5.9444	17.0681	19.8132	20.1882	27.3844	22.515	16.785	10.2152	15.3388	21.4743	17.0457	26.792	23.0251	34.1975
ENSRNOG00000054709	NA	NA	92.0175	0.37131	0.110008	3.37529	0.000737378	0.00686456	81.0247	104.01	67.8683	74.8523	72.1217	95.5597	47.555	95.4865	83.8715	79.5239	87.3905	88.1753	89.8322	90.0598	89.2532	121.708	95.4207	132.821	84.5078	105.567	107.372	94.8166	103.921	83.3288	125.391
ENSRNOG00000057291	NA	NA	13.1086	0.371096	0.257741	1.4398	0.149924	0.346547	11.4155	14.9557	7.19816	10.1152	10.3031	7.51593	17.8331	4.19721	14.8008	14.5607	5.20182	12.8795	16.1698	16.2108	11.6879	10.1424	20.3707	11.6765	19.5018	14.4365	13.9583	23.4378	14.6138	9.86788	14.8189
ENSRNOG00000007437	296953	Irf5	74.6583	0.370309	0.165826	2.23311	0.0255415	0.10489	65.4794	84.6717	42.1606	46.5298	75.2127	35.4323	66.3788	73.4511	86.8316	89.6044	78.0272	54.4904	61.9842	75.6502	44.6266	99.3951	62.1843	65.6805	106.796	76.6941	85.8972	73.5095	113.663	114.029	88.9135
ENSRNOG00000047635	679651	Tmem178b	198.349	0.370152	0.112737	3.28333	0.00102588	0.00896001	174.13	224.77	182.011	148.693	149.395	272.721	147.619	158.445	175.637	137.767	223.678	183.286	156.308	154.002	206.132	207.918	177.976	216.746	236.807	231.887	226.554	314.28	199.722	182.008	272.44
ENSRNOG00000032569	690755	Lingo3	28.6803	0.369756	0.210585	1.75586	0.0791129	0.2313	25.3766	32.2843	24.6794	33.3801	25.7578	33.2849	35.6662	17.8381	21.7079	29.1214	23.9284	26.7498	6.28825	26.1173	41.439	31.4413	22.515	39.4083	35.289	40.6028	39.7275	30.8953	38.1583	20.8322	14.8189
ENSRNOG00000056826	305367	Arap2	271.833	0.369581	0.112262	3.29214	0.000994297	0.00875042	238.229	308.492	311.577	279.179	181.335	195.414	217.96	260.227	223.986	229.611	248.647	236.785	230.869	243.162	338.949	242.402	219.789	226.233	355.675	401.516	326.409	322.803	239.504	294.94	425.189
ENSRNOG00000055259	308431	Phldb3	70.9921	0.369542	0.158346	2.33376	0.0196084	0.0870198	62.411	80.3534	64.7834	41.4722	61.8186	82.6753	53.4993	65.0567	39.4689	82.8841	90.5116	52.5089	48.5094	65.7437	68.0024	81.1389	119.008	86.1144	100.295	90.2284	97.7081	71.3788	61.7028	57.0144	51.2963
ENSRNOG00000049828	171499	Crlf2	118.704	0.369439	0.0984345	3.75314	0.000174632	0.00206869	104.326	134.388	101.802	101.152	77.2733	90.1912	99.0728	98.6344	98.6723	113.126	106.117	114.925	126.663	124.283	120.067	125.765	160.821	166.391	143.942	135.343	137.436	106.536	147.762	130.475	103.732
ENSRNOG00000033496	363081	Igdcc4	26.8272	0.369106	0.210204	1.75594	0.0790981	0.231296	23.5726	30.3776	15.4246	16.1843	23.6971	19.3267	27.7404	25.1832	36.5088	22.4011	20.8073	29.722	21.5597	24.3162	29.7511	38.541	21.4429	35.0296	38.0749	27.0685	50.4646	23.4378	31.6633	30.7001	7.97942
ENSRNOG00000000781	171387	Rnf39	50.1085	0.369013	0.160055	2.30553	0.0211368	0.0914804	44.0555	56.7117	49.3588	38.4376	28.8487	69.7908	27.7404	33.5777	30.5884	47.0423	55.1393	45.5738	39.5262	63.0419	68.0024	46.6549	77.1943	54.7337	56.6481	60.453	50.4646	40.4835	56.0196	49.3394	63.8353
ENSRNOG00000023434	308868	Lrtomt	29.3395	0.368843	0.157794	2.33749	0.0194136	0.0863955	25.7637	33.2403	27.7643	22.2534	23.6971	25.7689	27.7404	22.0353	21.7079	31.3615	20.8073	25.7591	27.848	32.4215	22.3133	30.4271	33.2364	43.0572	26.0024	31.5799	33.2852	33.026	27.6039	38.3751	46.7366
ENSRNOG00000012196	114104	Asah2	87.3292	0.368199	0.119203	3.08885	0.00200934	0.0154135	76.7348	98.8867	103.859	83.9559	66.9702	104.149	66.3788	93.3879	74.991	66.0832	61.3814	68.3606	73.6624	57.6383	91.3782	127.794	97.565	84.6549	104.01	80.3032	81.6024	90.5552	118.534	103.065	108.292
ENSRNOG00000002418	81809	Tgfb2	844.623	0.367282	0.1025	3.58322	0.000339379	0.00360526	740.896	957.779	829.845	887.1	654.247	645.297	704.408	667.356	752.87	674.273	700.164	839.152	859.694	676.349	910.595	978.738	800.891	591.854	731.781	858.072	1244.44	1141	887.384	1139.19	1251.63
ENSRNOG00000007637	313339	Acer2	1063.58	0.367117	0.0890117	4.12437	3.71748e-05	0.000556343	932.781	1206.26	839.099	805.167	978.795	857.89	914.442	778.582	900.878	1036.05	1130.87	1148.26	933.356	869.978	1040.22	921.94	1387.35	1114.38	1327.05	1221.69	1026.47	934.317	1443.52	1612.85	1239.09
ENSRNOG00000016322	287005	Camk2n1	448.766	0.3664	0.0845948	4.33124	1.48275e-05	0.000252789	393.262	509.317	341.398	344.927	368.851	461.693	301.181	325.284	469.68	460.343	406.782	375.488	419.516	443.995	478.142	438.15	617.554	449.546	542.335	545.882	604.502	459.168	443.286	452.826	571.098
ENSRNOG00000010911	300967	Tmem108	40.1269	0.366384	0.183727	1.99418	0.0461326	0.160559	35.0774	45.6354	50.3871	48.5528	32.9699	38.6534	16.8424	23.0846	38.4822	31.3615	44.7356	34.6757	22.458	38.7257	44.6266	57.8114	70.7614	39.4083	52.9334	24.3617	52.612	41.5489	43.0296	37.2787	37.6173
ENSRNOG00000018516	282636	Impa2	89.1719	0.366262	0.117748	3.11055	0.00186736	0.0145425	78.3127	101.018	64.7834	81.9329	105.092	98.7808	90.1563	60.8595	67.0972	72.8036	83.2291	69.3514	90.7305	54.9365	107.316	130.836	106.142	102.17	99.3663	77.5964	104.15	102.274	85.2473	114.029	82.074
ENSRNOG00000014904	691447	Ppp1r3e	14.707	0.365908	0.265024	1.38066	0.167383	0.37174	12.9039	16.6739	17.4812	9.10365	19.5759	15.0319	12.8795	15.7395	2.96017	12.3206	14.5651	10.8981	9.88154	14.4096	15.9381	15.2135	21.4429	15.3254	10.2152	18.948	34.3589	10.6536	11.3663	20.8322	9.11934
ENSRNOG00000025110	293449	Vwa3a	37.0044	0.365733	0.15942	2.29414	0.0217823	0.0936684	32.5535	41.8599	23.6511	33.3801	28.8487	30.0637	35.6662	20.986	45.3893	38.0819	36.4127	30.7128	37.7295	29.7197	28.6885	40.5694	43.9579	49.6253	46.4328	43.3096	62.2755	41.5489	47.089	29.6036	27.358
ENSRNOG00000016545	100362124	Ift140	897.836	0.365649	0.0586939	6.22977	4.67122e-10	1.96214e-08	790.077	1015.39	709.532	792.018	753.157	803.131	686.575	720.87	815.033	861.322	909.277	786.643	800.405	842.96	877.656	906.727	881.302	1205.6	977.875	1093.57	1113.44	1036.59	1097.66	1035.03	943.851
ENSRNOG00000006283	100359922	LOC100359922	646.669	0.365382	0.0804603	4.54115	5.59481e-06	0.000107034	566.53	734.093	556.315	596.795	536.792	560.474	584.53	650.567	591.047	491.704	484.809	561.746	634.215	549.365	915.907	780.962	1000.31	684.537	684.42	682.126	707.578	664.782	573.998	575.626	804.781
ENSRNOG00000051056	NA	NA	197.378	0.365333	0.0994462	3.67367	0.000239088	0.00270686	173.044	223.925	202.577	164.877	158.668	159.982	162.479	131.163	181.557	235.212	162.297	161.49	162.596	193.629	261.384	168.363	248.737	234.26	227.521	182.261	201.858	168.326	232.197	281.783	256.481
ENSRNOG00000059485	60396	Cdkl3	62.0809	0.365154	0.140904	2.59152	0.00955534	0.0512546	54.5889	70.2539	61.6985	59.6795	40.1821	44.0219	39.6291	72.4018	65.1237	60.483	47.8567	81.2402	41.3228	41.4275	79.6903	60.8542	90.06	71.5188	59.434	66.769	84.8235	62.856	72.2572	50.4358	74.0946
ENSRNOG00000031313	NA	NA	103.837	0.365154	0.161839	2.25628	0.0240529	0.100596	90.6538	118.219	124.425	102.163	82.4248	95.5597	80.249	94.4372	82.8848	63.8431	59.3007	92.1383	126.663	83.7556	194.444	157.207	166.182	99.2505	102.152	79.401	148.173	110.797	88.4948	75.6538	78.6543
ENSRNOG00000024603	29285	Rps15	2811.84	0.364955	0.0720917	5.06237	4.14082e-07	1.04816e-05	2468.97	3185.87	2366.14	2427.64	2273.9	2338.53	2560.04	2524.62	2570.41	2421.56	2412.6	2601.67	2566.51	2564	4093.96	3421.02	4273.56	3297.16	2863.05	3061.45	2806.69	3019.22	2598.82	2525.08	3084.62
ENSRNOG00000029966	309995	Xrcc4	106.563	0.364853	0.126644	2.88093	0.00396501	0.0261477	93.2643	121.071	120.312	107.221	82.4248	83.749	102.045	120.67	77.9511	80.644	59.3007	95.1105	111.392	78.352	137.067	115.623	183.336	103.629	128.155	85.7169	97.7081	108.666	112.851	137.054	121.971
ENSRNOG00000001201	25308	Cstb	659.606	0.363909	0.0650754	5.59212	2.24315e-08	7.18387e-07	578.229	748.382	666.344	643.325	496.61	534.705	579.576	554.031	596.968	563.388	549.312	562.737	608.164	583.588	929.72	672.438	901.672	689.645	819.075	706.488	666.777	755.337	643.008	652.377	795.662
ENSRNOG00000013791	54410	Enpp3	467.437	0.363683	0.130855	2.77928	0.00544798	0.0335602	411.237	528.747	558.371	483.505	421.397	359.691	467.624	517.306	378.902	489.464	318.351	354.683	292.853	292.694	887.219	472.634	477.104	550.257	446.684	433.096	569.069	585.945	460.335	596.459	337.415
ENSRNOG00000017156	361122	Ankle1	12.8026	0.362848	0.321575	1.12835	0.259173	0.486142	11.5933	14.1219	6.16985	15.1728	6.18186	4.29482	9.90728	9.44372	5.92034	39.2019	5.20182	7.92587	8.0849	21.6144	2.12508	21.299	13.9379	17.5148	12.0725	20.7525	4.29486	13.8496	10.5544	24.1215	14.8189
ENSRNOG00000019987	362252	Scand1	451.275	0.362646	0.0747319	4.85262	1.2184e-06	2.77693e-05	396.574	510.948	351.681	379.319	353.397	415.524	367.56	332.629	408.503	481.624	423.428	404.219	415.025	425.983	617.334	508.132	567.164	518.146	561.837	553.1	478.877	405.9	444.91	414.451	550.58
ENSRNOG00000051307	29473	Aoc3	1587.77	0.362579	0.0747794	4.84865	1.24307e-06	2.82576e-05	1397.86	1794.94	1180.5	1302.83	1281.71	1225.1	1585.17	1665.24	1452.46	1484.07	1263	1344.43	1476.84	1513	1395.11	1844.9	1826.93	1752.94	1821.1	1789.23	1507.5	1488.3	2045.12	2193.96	2079.21
ENSRNOG00000011321	501095	Rftn1	659.433	0.362545	0.0768875	4.71527	2.41393e-06	5.11306e-05	580.588	745.446	541.918	485.528	542.974	544.368	597.409	564.524	548.618	539.867	447.356	716.301	736.624	701.566	575.895	842.83	745.139	718.836	745.711	802.13	705.431	727.638	742.869	809.166	784.263
ENSRNOG00000022704	363120	Esyt3	39.7296	0.36253	0.187822	1.93017	0.0535853	0.177538	34.9997	44.8895	28.7926	28.3225	47.3943	34.3586	29.7219	31.4791	42.4291	40.322	15.6054	40.6201	40.4245	40.5269	48.8767	47.6691	32.1643	45.2466	62.22	69.4758	18.2532	34.0914	34.0989	51.5323	50.1563
ENSRNOG00000018943	290561	Tnnc1	22.2365	0.362109	0.232878	1.55493	0.119962	0.301054	19.5946	25.1186	21.5945	13.1497	8.24248	27.9163	14.8609	22.0353	25.6548	25.7613	19.7669	13.8703	17.9664	24.3162	36.1263	18.2562	8.57715	22.6233	17.6445	20.7525	39.7275	24.5032	23.5445	39.4715	25.0782
ENSRNOG00000052761	NA	NA	12.4188	0.362074	0.338598	1.06933	0.28492	0.513326	10.8882	14.0885	9.25477	6.0691	10.3031	21.4741	16.8424	8.39441	20.7212	10.0805	3.12109	10.8981	3.59329	9.90658	13.813	15.2135	10.7214	11.6765	21.3591	21.6548	3.22115	31.9607	9.74255	8.77145	6.8395
ENSRNOG00000017403	499264	Apobr	82.0077	0.361831	0.112276	3.2227	0.00126989	0.0106323	72.0233	92.8998	79.1797	60.691	72.1217	80.5279	80.249	78.6976	77.9511	58.2429	69.7043	68.3606	54.7976	83.7556	89.2532	99.3951	72.9057	74.4379	93.7943	83.0101	122.404	88.4245	81.9998	122.8	93.4732
ENSRNOG00000018293	362012	Strip1	1111.15	0.361657	0.0479406	7.54387	4.56243e-14	3.36189e-12	978.217	1256.17	978.949	979.148	1032.37	1073.7	980.821	950.667	937.387	934.126	1064.29	946.151	929.763	931.219	1168.79	1389.5	1293	1327.48	1330.76	1157.63	1345.37	1145.26	1263.28	1334.36	1062.4
ENSRNOG00000049761	64354	Htr6	17.7792	0.361318	0.266397	1.35632	0.174999	0.382315	16.0741	19.6394	12.3397	19.2188	8.24248	33.2849	9.90728	7.34511	10.854	16.8008	4.16145	25.7591	21.5597	23.4156	18.0631	22.3132	19.2986	21.8935	21.3591	17.1434	17.1794	25.5685	30.8514	10.9643	11.3992
ENSRNOG00000019296	365901	Gnat2	13.1493	0.360254	0.260939	1.3806	0.1674	0.37174	11.5905	14.8498	7.19816	7.08062	12.3637	9.66334	14.8609	16.7888	16.7743	14.5607	11.444	14.861	7.18657	6.30419	17.0006	18.2562	13.9379	8.7574	26.0024	16.2411	12.8846	20.2417	12.1782	9.86788	7.97942
ENSRNOG00000051023	288559	Sap25	152.057	0.360187	0.127627	2.82218	0.0047698	0.0303612	133.668	172.119	141.906	81.9329	131.88	133.139	120.869	107.029	151.955	150.087	173.741	130.777	114.985	165.71	127.505	151.121	195.13	239.369	192.232	132.636	213.669	106.536	198.91	174.333	161.868
ENSRNOG00000045543	679110	Frat2	28.2931	0.359546	0.188114	1.91133	0.0559628	0.183172	24.8904	32.0051	18.5095	23.2649	15.4547	20.4004	32.694	31.4791	29.6017	23.5212	16.6458	17.8332	26.0513	43.2287	24.4384	25.3559	24.6593	31.3807	25.0737	32.4822	34.3589	46.8756	26.792	36.1822	44.4568
ENSRNOG00000001037	298712	Gpalpp1	273.98	0.359454	0.0826542	4.34889	1.36827e-05	0.000235998	241.527	309.383	269.417	223.545	230.79	222.257	255.608	307.445	215.106	262.093	226.799	252.637	222.784	209.839	316.636	307.313	335.581	309.428	323.173	302.265	200.785	336.652	300.395	298.229	372.753
ENSRNOG00000007256	64169	Necab1	55.2406	0.359099	0.201104	1.78564	0.0741572	0.221748	48.5622	62.5261	51.4154	34.3916	40.1821	42.9482	50.5271	51.4158	62.1636	50.4025	29.1302	40.6201	53.8993	75.6502	46.7517	47.6691	39.6693	34.2998	104.01	101.056	48.3172	53.2678	45.4652	64.6895	102.593
ENSRNOG00000005731	78971	Birc3	64.8081	0.3587	0.152087	2.35851	0.0183482	0.082882	57.158	73.1536	75.0665	62.714	58.7277	46.1693	57.4622	56.6623	63.1503	69.4434	40.5742	62.4162	60.1876	33.3221	83.9405	94.3239	85.7715	83.9251	69.6492	52.3324	81.6024	78.8363	81.9998	58.1109	34.1975
ENSRNOG00000001792	266733	Slc12a8	14.7716	0.357545	0.256566	1.39358	0.163446	0.366042	12.9398	16.7699	14.3963	21.2419	12.3637	16.1056	10.898	6.29581	10.854	0	17.6862	14.861	17.9664	12.6084	14.8755	23.3274	18.2264	14.5957	21.3591	14.4365	17.1794	9.5882	19.4851	13.1572	18.2387
ENSRNOG00000017804	293507	Septin1	57.1116	0.357391	0.131522	2.71735	0.00658072	0.0388191	50.4045	64.4283	41.1323	56.6449	46.364	54.7589	63.4066	57.7116	37.4955	34.7217	43.6953	56.4718	48.5094	63.9425	49.9393	66.9396	84.6993	56.1933	52.9334	62.2576	71.9389	63.9213	73.0691	78.9431	47.8765
ENSRNOG00000054795	NA	NA	310.132	0.35714	0.0889473	4.01519	5.93988e-05	0.00083302	273.174	350.45	299.238	327.731	242.123	279.163	336.848	277.016	304.897	254.252	269.454	265.517	212.004	209.839	365.513	369.182	398.837	316.726	280.454	330.236	416.601	323.868	283.346	412.258	357.934
ENSRNOG00000020274	294018	Taf5	172.812	0.357101	0.0986489	3.61992	0.000294696	0.00321907	152.076	195.433	152.19	158.808	139.092	169.645	156.535	184.677	163.796	134.407	138.368	157.527	123.968	145.897	206.132	166.335	209.068	175.148	198.733	185.87	136.362	178.98	203.782	192.972	296.378
ENSRNOG00000011068	294103	Papss2	156.876	0.356835	0.119011	2.99834	0.00271453	0.0194743	138.127	177.329	133.68	108.232	140.122	105.223	144.646	141.656	182.544	119.846	141.489	138.703	127.562	173.815	163.631	128.808	196.202	147.416	198.733	182.261	149.246	147.019	227.326	268.626	141.35
ENSRNOG00000005807	246781	Ptpn7	38.8291	0.3563	0.146651	2.42958	0.0151163	0.0720002	34.3745	43.6887	29.8209	23.2649	30.9093	40.8008	30.7126	41.9721	32.5619	44.8022	41.6145	26.7498	24.2547	45.0299	45.6891	56.7972	33.2364	37.9487	43.6469	46.0165	39.7275	37.2874	42.2177	58.1109	39.8971
ENSRNOG00000017893	106146145	Baiap3	166.295	0.356113	0.128659	2.76788	0.00564215	0.0344754	146.277	188.133	107.972	117.336	131.88	146.024	134.739	130.113	124.327	117.606	172.7	201.119	172.478	199.032	155.13	191.691	213.356	172.959	158.8	147.072	256.618	129.973	255.742	215.997	172.127
ENSRNOG00000030160	308561	Zfp819	21.5587	0.355035	0.250338	1.41823	0.156125	0.355508	19.0972	24.244	29.8209	11.1267	16.485	41.8745	12.8795	14.6902	16.7743	8.96044	17.6862	23.7776	12.5765	22.515	17.0006	11.1566	23.5871	32.8402	16.7158	20.7525	35.4326	35.1567	29.2276	19.7358	25.0782
ENSRNOG00000016695	81686	Mmp2	1562.79	0.354451	0.111658	3.17443	0.00150131	0.0121942	1380.22	1761.96	1295.67	969.033	1051.95	1113.43	1568.32	2180.45	1565.93	1316.06	1105.91	1318.67	1480.43	1596.76	2144.2	1616.69	1838.73	1819.35	2041.19	1828.93	1213.3	1459.54	1860.83	2070.06	1488.73
ENSRNOG00000008543	290354	Pdlim2	175.43	0.354387	0.116634	3.03846	0.00237789	0.0176339	154.76	197.979	160.416	123.405	123.637	109.518	157.526	220.353	169.716	187.049	115.48	144.647	179.664	165.71	241.196	224.146	217.645	167.85	231.236	214.743	143.878	145.954	207.029	202.84	181.247
ENSRNOG00000035568	100526631	Mir3074	255.963	0.35433	0.0982518	3.60635	0.000310531	0.00335829	226.069	288.574	237.539	202.303	162.789	222.257	205.081	225.6	258.521	207.21	288.181	282.359	192.241	228.752	281.572	357.011	296.984	321.834	282.312	299.558	344.663	307.888	213.524	218.19	250.782
ENSRNOG00000024931	293698	Ccdc88b	98.6076	0.354316	0.113603	3.1189	0.0018153	0.0142519	87.2708	110.975	74.0382	58.668	91.6976	100.928	85.2026	102.832	90.7785	100.805	95.7134	89.1661	72.7641	84.6562	88.1906	127.794	146.884	124.793	97.5089	125.417	117.035	83.0977	109.604	120.607	79.7942
ENSRNOG00000048450	691312	Cyp4f37	17.9859	0.354244	0.228276	1.55182	0.120704	0.302415	15.9781	20.1762	25.7077	12.1382	23.6971	12.8845	21.796	11.5423	17.761	10.0805	21.8476	10.8981	12.5765	10.8072	9.56284	16.2278	22.515	22.6233	15.7872	17.1434	37.58	23.4378	14.6138	21.9286	20.5185
ENSRNOG00000016930	292588	Ube2s	885.707	0.354228	0.0577906	6.1295	8.81571e-10	3.50813e-08	779.995	1001.03	773.288	725.258	739.763	857.89	742.056	757.596	808.126	739.236	679.357	782.68	938.746	815.942	1114.6	1074.08	1213.67	973.531	1004.81	899.577	991.039	901.291	962.888	873.856	1001.99
ENSRNOG00000027990	691657	Crip1	1473.37	0.354027	0.111992	3.16119	0.00157128	0.0126211	1301.55	1660.8	1074.58	1315.98	1117.89	1126.32	1388.01	1688.33	1211.7	1422.47	976.901	1219.59	1627.76	1449.06	2469.34	1721.16	2294.39	1883.57	1353.05	1530.27	1256.25	1408.4	1238.93	1427.55	1685.94
ENSRNOG00000008862	300664	Abcg4	63.7888	0.354021	0.133855	2.64482	0.00817355	0.0457624	56.585	71.6475	45.2456	56.6449	66.9702	77.3068	51.5179	51.4158	47.3627	49.2824	54.0989	60.4348	54.7976	63.9425	60.5646	90.267	49.3186	85.3846	94.723	93.8375	78.3812	67.1174	68.1978	57.0144	43.3168
ENSRNOG00000019017	499688	Gstm6	27.6935	0.353831	0.201716	1.75411	0.0794125	0.231861	24.3484	31.3427	28.7926	36.4146	36.0609	24.6952	11.8887	12.5916	27.6283	34.7217	22.888	17.8332	23.3564	15.3102	44.6266	28.3986	18.2264	27.7318	26.931	26.1662	37.58	30.8953	35.7227	26.3144	42.1769
ENSRNOG00000061484	287899	Adamts2	888.227	0.353799	0.0809	4.37329	1.22388e-05	0.000213047	784.671	1001.2	694.108	657.486	760.369	704.35	843.11	948.569	872.263	797.479	686.64	756.921	777.048	917.71	1032.79	977.723	1087.15	1142.11	1086.53	904.99	882.594	771.317	1020.53	1300.37	807.061
ENSRNOG00000012181	24539	Lpl	501.909	0.353546	0.0758953	4.65834	3.18765e-06	6.54467e-05	442.831	566.359	418.521	395.503	450.246	382.239	404.217	506.813	426.264	414.42	465.042	517.163	505.755	427.784	502.58	460.463	612.194	499.901	555.337	725.436	491.762	559.311	602.414	553.698	666.851
ENSRNOG00000005284	81677	Itpka	37.9849	0.353526	0.15497	2.28126	0.0225332	0.0960657	33.5724	42.7985	42.1606	23.2649	44.3034	38.6534	27.7404	29.3804	20.7212	29.1214	48.8971	35.6664	32.3396	30.6203	35.0637	45.6406	31.0922	44.5168	45.5042	38.7982	51.5383	43.6796	57.6434	33.9894	43.3168
ENSRNOG00000018951	363457	Col4a5	1310.39	0.353476	0.0908408	3.89116	9.97662e-05	0.0012905	1160.6	1473.79	973.808	719.189	1143.64	1187.52	1026.39	1204.6	1089.34	1501.99	1006.03	1336.5	1273.82	1464.37	1048.72	1528.45	1290.86	1528.17	1500.71	1521.25	1516.09	1405.2	1663.54	1758.68	1449.97
ENSRNOG00000052549	24258	Chga	6947.02	0.353414	0.0904711	3.90637	9.36923e-05	0.00122287	6118.67	7850.68	6232.57	5690.79	6072.65	7148.73	5450	4710.32	6310.09	4833.04	6884.08	6821.2	7020.38	6250.15	6170.16	7813.67	10251.8	8152.41	8113.67	7691.07	9804.09	8406.72	6730.48	5135.68	8087.71
ENSRNOG00000008553	362657	Mthfr	204.998	0.35334	0.0811062	4.35651	1.32151e-05	0.000228439	181.318	230.832	173.784	194.211	187.517	202.93	204.09	146.902	154.916	237.452	177.902	161.49	159.901	174.716	272.01	258.63	246.593	239.369	225.664	223.766	192.195	250.358	219.207	205.033	206.325
ENSRNOG00000015303	363563	Fbll1	217.991	0.352425	0.116492	3.02532	0.00248374	0.0182015	191.607	246.774	146.02	197.246	196.789	234.068	174.368	152.149	196.358	132.166	197.669	182.295	262.31	227.851	275.197	231.246	370.962	240.099	252.595	214.743	271.65	268.47	185.92	169.947	233.683
ENSRNOG00000029141	689914	Trabd2b	40.1335	0.35227	0.191968	1.83505	0.0664987	0.205566	35.4742	45.2164	32.9059	30.3455	58.7277	41.8745	39.6291	31.4791	19.7345	29.1214	23.9284	40.6201	50.306	27.0179	41.439	46.6549	41.8136	64.2209	52.9334	42.4073	32.2115	35.1567	48.7127	70.1716	21.6584
ENSRNOG00000000257	94338	Smpd3	2771.46	0.352264	0.0770546	4.57161	4.83997e-06	9.4252e-05	2447.75	3124.6	2095.69	2413.48	2562.38	3047.17	2190.5	1888.74	2504.3	2030.66	2361.62	2756.22	2920.44	2601.83	2437.46	3071.11	3102.78	3015.46	3250.3	3245.51	3709.69	3420.86	3436.68	2832.08	2848.65
ENSRNOG00000005930	300691	Nnmt	57.0222	0.352027	0.172078	2.04574	0.0407819	0.146923	50.6035	64.0244	53.472	51.5874	41.2124	71.9382	50.5271	60.8595	47.3627	56.0028	45.776	37.6479	41.3228	49.5329	87.1281	40.5694	71.8336	72.2485	78.0072	78.4987	23.6217	46.8756	51.9603	95.3895	58.1358
ENSRNOG00000014872	310843	Sec24d	770.566	0.351774	0.0521584	6.74433	1.53732e-11	7.88612e-10	681.039	868.232	661.202	650.405	752.127	688.245	682.612	687.293	743.989	655.232	642.944	722.245	662.063	624.115	778.84	815.446	886.662	897.633	838.577	835.515	795.623	963.081	990.492	975.824	772.864
ENSRNOG00000026604	296616	Cercam	207.498	0.351759	0.100614	3.49614	0.000472047	0.0047331	183.427	233.758	141.906	142.624	147.334	184.677	201.118	162.642	231.88	196.01	212.234	201.119	188.648	190.927	263.509	218.061	236.944	251.045	260.953	265.271	169.647	198.156	261.425	271.915	174.407
ENSRNOG00000012573	116681	Dlgap2	12.5181	0.351741	0.287305	1.22427	0.220849	0.439374	11.0165	14.1562	11.3114	15.1728	9.27279	18.253	5.94437	13.6409	8.88051	3.36017	6.24218	15.8517	18.8648	5.40359	4.25015	20.2847	9.64929	18.9744	11.1439	17.1434	17.1794	24.5032	11.3663	10.9643	10.2593
ENSRNOG00000029071	362049	Unc5c	2085.96	0.351409	0.0903379	3.88994	0.00010027	0.00129547	1845.36	2348.44	1872.55	2053.38	2055.47	2486.7	1577.24	1551.92	1655.72	1333.99	1671.86	2152.86	1918.82	1813.8	1747.87	2343.9	2189.32	1895.98	2467.44	2638.28	2273.06	3010.69	2385.3	2216.98	2663.99
ENSRNOG00000050735	652929	Cd99	723.603	0.351291	0.0824498	4.26066	2.03821e-05	0.000329913	638.22	816.749	645.777	598.818	533.701	552.958	650.909	648.468	599.928	741.476	680.398	618.218	644.995	742.994	959.471	798.204	1120.39	883.038	861.793	811.153	759.117	569.965	720.949	746.67	753.485
ENSRNOG00000021096	308593	Tmem143	96.1486	0.350473	0.122666	2.85714	0.00427476	0.0278074	84.8153	108.512	81.2363	80.9214	95.8189	76.233	93.1285	100.733	70.0573	76.1637	85.3098	88.1753	81.7473	88.2586	115.817	136.922	78.2664	84.6549	106.796	87.5215	157.836	83.0977	90.9304	146.922	104.872
ENSRNOG00000017198	64345	Hif3a	40.3544	0.350402	0.334363	1.04797	0.294654	0.5227	35.6714	45.463	16.4529	15.1728	39.1518	35.4323	14.8609	14.6902	30.5884	32.4816	56.1796	62.4162	56.5943	54.0359	10.6254	12.1708	27.8757	37.9487	77.0785	73.085	13.9583	35.1567	60.079	73.4609	78.6543
ENSRNOG00000001217	246773	Lrrc3	68.9873	0.349712	0.151951	2.30148	0.0213642	0.0922812	61.2669	77.4096	46.2739	68.7832	72.1217	79.4542	56.4715	57.7116	65.1237	57.1228	43.6953	63.407	57.4926	67.5449	63.7523	73.025	50.3907	95.6016	61.2913	99.2512	125.625	99.078	82.8117	48.243	52.4362
ENSRNOG00000008336	25341	Tnfrsf11b	57.3699	0.349577	0.16836	2.07636	0.0378604	0.139845	50.7318	64.6115	48.3305	46.5298	59.758	37.5797	73.3139	86.0427	38.4822	47.0423	35.3724	44.583	44.9161	46.8311	55.252	103.452	69.6893	51.0848	48.2901	74.8895	41.8749	59.6599	61.7028	55.918	88.9135
ENSRNOG00000055078	24307	Cyp4b1	214.283	0.348801	0.199607	1.74744	0.0805616	0.233845	189.731	241.066	150.133	135.543	177.213	176.088	120.869	122.768	156.889	204.97	242.405	343.785	230.869	215.243	102.004	199.804	235.871	211.637	202.447	166.922	370.432	269.535	290.653	331.122	271.3
ENSRNOG00000056678	315297	Nckap5l	469.92	0.348783	0.0848213	4.11198	3.92286e-05	0.000580598	415.991	528.751	303.351	358.077	376.063	499.273	451.772	363.058	407.517	440.182	526.424	396.294	391.668	478.218	454.766	537.545	466.382	612.288	585.054	522.422	596.986	417.619	526.098	590.977	506.123
ENSRNOG00000011901	83521	Rrad	114.499	0.348741	0.146344	2.38303	0.017171	0.0791841	101.259	128.942	73.0099	133.52	127.759	59.0538	115.915	129.064	85.8449	101.925	81.1483	101.055	126.663	80.1532	114.754	188.648	169.399	144.497	119.797	155.193	100.929	92.6859	87.6829	122.8	121.971
ENSRNOG00000047125	687553	Foxl1	11.2304	0.348528	0.287959	1.21034	0.226149	0.44625	10.1373	12.4228	8.22646	9.10365	6.18186	8.58964	11.8887	13.6409	5.92034	7.84039	4.16145	21.7961	7.18657	17.1114	13.813	15.2135	3.21643	13.8659	13.9298	11.7297	17.1794	20.2417	12.9901	8.77145	5.69958
ENSRNOG00000047873	687022	Sec22c	83.3082	0.348308	0.116213	2.99715	0.00272518	0.0195346	73.6489	93.8456	80.208	67.7716	65.9399	84.8227	79.2583	50.3665	61.1768	86.2442	87.3905	61.4255	88.0355	71.1473	108.379	106.495	66.4729	86.8442	108.653	101.958	88.0446	103.339	92.5542	64.6895	104.872
ENSRNOG00000000857	294252	Msh5	38.0553	0.348275	0.159952	2.17737	0.029453	0.117012	33.741	42.7617	25.7077	40.4607	29.879	23.6215	25.7589	34.627	43.4158	47.0423	39.5338	23.7776	31.4413	39.6263	37.1888	56.7972	50.3907	45.9763	55.7194	37.8959	35.4326	27.6992	46.2771	41.6644	35.3374
ENSRNOG00000020836	368158	Rorc	10.3553	0.348068	0.301759	1.15346	0.24872	0.473598	9.04425	11.7854	11.3114	13.1497	22.6668	9.66334	7.92583	5.24651	9.86723	4.48022	2.08073	5.9444	6.28825	9.90658	21.2508	8.11389	13.9379	7.29783	15.7872	12.632	9.66344	8.52284	8.93067	10.9643	12.5391
ENSRNOG00000001336	304496	Orai1	139.824	0.347593	0.0923556	3.76364	0.00016746	0.00200008	123.877	157.221	81.2363	124.417	104.061	134.213	142.665	141.656	108.54	112.006	134.207	142.666	123.968	136.891	198.695	163.292	175.831	150.335	141.156	173.238	142.804	147.019	148.574	141.44	147.049
ENSRNOG00000016071	297595	P3h3	1695.55	0.347517	0.0652841	5.32314	1.01989e-07	2.95106e-06	1501.3	1907.46	1357.37	1344.31	1502.19	1474.2	1357.3	1316.87	1562.97	1814.49	1747.81	1524.74	1426.53	1586.85	1631	1968.63	1818.35	2240.43	1913.03	1912.84	2074.42	1525.59	1906.29	2167.64	1823.87
ENSRNOG00000002072	360695	Eva1c	100.532	0.34744	0.126395	2.74884	0.00598062	0.0360745	89.1101	112.993	78.1514	96.0941	66.9702	85.8964	70.3417	115.423	111.5	108.645	98.8345	78.268	82.6456	76.5508	91.3782	80.1246	140.451	122.604	98.4376	149.779	96.6344	99.078	118.534	94.2931	151.609
ENSRNOG00000011160	117556	Sv2b	51.5415	0.347295	0.226821	1.53114	0.125735	0.310613	45.5641	58.0624	59.6419	37.4261	27.8184	42.9482	42.6013	81.8455	52.2963	14.5607	46.8163	34.6757	52.1027	54.0359	86.0655	55.783	28.9479	62.0316	58.5054	39.7005	42.9486	70.3134	70.6335	98.6788	25.0782
ENSRNOG00000016952	690848	Uqcr11	658.341	0.347127	0.0836079	4.15184	3.29806e-05	0.000499594	581.045	742.663	637.551	543.185	542.974	636.707	672.705	598.102	547.631	557.787	532.666	601.376	542.586	559.271	997.723	750.535	970.29	796.923	649.131	646.937	747.306	735.095	640.572	510.937	723.847
ENSRNOG00000014658	94188	Zfp423	294.974	0.347117	0.081673	4.25008	2.13697e-05	0.000341248	261.231	331.785	264.275	279.179	269.941	238.362	269.478	187.825	252.601	290.094	285.06	285.331	282.073	230.553	250.759	375.267	342.014	391.894	286.026	354.597	351.105	341.979	364.534	320.158	271.3
ENSRNOG00000011585	191571	Fat3	15.0724	0.346988	0.287424	1.20724	0.227341	0.44747	13.269	17.0397	8.22646	14.1612	24.7275	19.3267	11.8887	20.986	12.8274	3.36017	14.5651	3.96294	8.0849	17.1114	8.5003	28.3986	18.2264	13.8659	7.42925	17.1434	16.1057	27.6992	15.4257	17.5429	17.0988
ENSRNOG00000039902	683626	Lbh	636.857	0.346631	0.0696622	4.97589	6.49484e-07	1.58302e-05	564.669	715.608	572.768	651.417	583.156	593.759	521.123	560.327	557.499	679.873	480.648	493.386	532.705	549.365	771.402	818.488	524.278	646.588	608.27	747.993	812.802	806.474	663.305	735.705	736.386
ENSRNOG00000018992	25418	Dpysl3	2480.76	0.346629	0.0716786	4.83588	1.32561e-06	2.99381e-05	2198.5	2788.67	2023.71	2160.6	2308.93	2632.72	2209.32	2376.67	2136.26	1709.2	1850.81	2386.68	2324.86	2262.3	2468.27	2733.37	2367.29	2787.04	2566.81	3196.79	2877.56	3655.23	3133.04	2450.52	2439.42
ENSRNOG00000028630	288691	Ksr2	28.6079	0.346322	0.237003	1.46125	0.143946	0.338455	25.3781	32.1313	12.3397	31.357	41.2124	45.0956	21.796	22.0353	13.8141	8.96044	22.888	34.6757	27.848	22.515	35.0637	36.5125	34.3086	39.4083	17.6445	46.9187	10.7372	33.026	29.2276	30.7001	39.8971
ENSRNOG00000053557	102553386	LOC102553386	98.8686	0.346266	0.108767	3.18356	0.00145474	0.0118714	87.6433	111.114	85.3496	107.221	91.6976	103.076	88.1748	84.9934	114.46	90.7245	64.5025	71.3328	83.5439	66.6443	119.004	112.58	81.4829	117.495	102.152	120.906	127.772	131.039	116.099	87.7145	106.012
ENSRNOG00000014352	685634	Smim12	132.696	0.346103	0.0968621	3.57315	0.000352713	0.00371964	117.582	149.184	119.284	120.371	105.092	137.434	119.878	102.832	112.486	101.925	91.552	134.74	113.189	152.201	111.566	165.32	205.851	146.686	138.37	145.268	156.762	145.954	144.514	135.957	144.769
ENSRNOG00000000848	415064	Gpank1	249.961	0.345512	0.0807062	4.28111	1.85964e-05	0.00030394	220.854	281.714	260.162	174.992	195.759	224.404	232.821	165.79	228.92	224.011	236.162	236.785	226.377	244.062	258.197	251.531	343.086	305.779	275.811	284.219	309.23	286.581	249.247	215.997	319.177
ENSRNOG00000017800	364706	Foxc1	392.749	0.344097	0.0898503	3.82967	0.000128314	0.00160531	348.046	441.516	249.879	310.536	336.912	287.753	367.56	339.974	348.313	390.899	310.028	407.192	410.533	416.977	397.389	477.705	392.404	351.756	398.394	452.044	456.329	436.796	388.89	536.155	568.819
ENSRNOG00000042137	498840	Sting1	66.3618	0.34387	0.12749	2.69724	0.00699173	0.0405017	58.8747	74.5296	80.208	43.4952	59.758	48.3167	55.4808	69.2539	65.1237	60.483	61.3814	60.4348	42.2211	60.3401	62.6897	102.438	76.1222	72.9783	57.5767	93.8375	54.7595	66.052	83.6235	75.6538	74.0946
ENSRNOG00000016361	140693	Plcd4	205.616	0.34364	0.080718	4.25729	2.06923e-05	0.000333184	182.062	231.312	194.35	172.969	145.274	197.562	178.331	151.099	183.531	150.087	221.597	222.915	165.291	201.734	204.007	208.933	217.645	235.72	247.951	220.157	282.387	232.247	233.821	232.443	229.123
ENSRNOG00000052296	59312	Shank3	1526.72	0.34329	0.0823258	4.16989	3.04745e-05	0.000467741	1353.83	1715.34	1035.51	1248.21	1296.13	1540.77	1369.19	1009.43	1213.67	1438.15	1542.86	1492.05	1528.05	1531.92	1600.18	1589.31	1440.96	2168.92	1680.87	1687.27	2055.09	1394.55	1672.47	1788.28	1790.81
ENSRNOG00000058003	64456	Spon1	560.066	0.342924	0.0746813	4.59183	4.39369e-06	8.66285e-05	495.693	630.29	489.475	410.676	500.731	452.03	444.837	464.841	489.415	441.302	524.343	499.33	623.435	607.904	532.331	654.182	619.699	528.363	565.552	681.224	692.546	556.115	677.919	709.391	715.868
ENSRNOG00000017955	361692	Nudt8	60.5691	0.342811	0.144257	2.37638	0.0174832	0.0802411	53.1634	68.648	39.0757	52.5989	56.6671	40.8008	52.5086	58.7609	97.6856	40.322	43.6953	41.6108	55.6959	58.5389	71.19	35.4983	76.1222	67.8698	91.0084	60.453	77.3075	52.2024	77.9404	66.8823	78.6543
ENSRNOG00000047817	306038	Enox1	166.769	0.342682	0.0970644	3.53046	0.000414843	0.00426114	147.836	187.424	139.85	114.301	167.941	152.466	133.748	126.966	170.703	141.127	146.691	165.453	168.884	145.897	160.443	143.007	143.667	174.418	224.735	219.255	198.637	217.332	226.514	194.068	159.588
ENSRNOG00000059421	NA	NA	12.4495	0.342458	0.346911	0.987163	0.323563	0.552703	10.7792	14.2717	1.02831	9.10365	5.15155	8.58964	6.9351	9.44372	13.8141	7.84039	12.4844	10.8981	26.9497	17.1114	19.1257	11.1566	2.14429	8.02762	15.7872	13.5343	30.064	10.6536	19.4851	8.77145	18.2387
ENSRNOG00000019219	25624	Vamp1	1396.67	0.342391	0.0642472	5.32927	9.86094e-08	2.85803e-06	1236.22	1571.71	1245.28	1203.71	1187.95	1308.85	1230.48	1145.84	1219.59	1000.21	1424.26	1372.17	1110.33	1386.02	1365.36	1281.99	1535.31	1409.94	1581.5	1527.57	1811.36	1707.76	1823.48	1572.28	1672.26
ENSRNOG00000025094	679975	Gpr183	64.618	0.342168	0.154028	2.22147	0.0263192	0.107332	57.3232	72.5759	70.9532	44.5067	60.7883	47.243	65.3881	92.3386	67.0972	50.4025	33.2916	51.5182	46.7127	57.6383	38.2514	77.0819	72.9057	54.004	73.3639	83.0101	70.8652	74.5749	95.8017	85.5216	72.9547
ENSRNOG00000048050	690137	Tmem120b	53.8065	0.341746	0.140113	2.43907	0.0147251	0.070601	47.6742	60.4962	39.0757	38.4376	46.364	39.7271	67.3695	45.12	40.4557	68.3234	58.2603	52.5089	40.4245	36.0239	77.5652	46.6549	73.9779	63.4911	52.0048	72.1827	66.5703	43.6796	60.8909	53.7251	54.716
ENSRNOG00000019990	306348	Rex1bd	126.113	0.341615	0.101958	3.35055	0.000806505	0.00738942	111.349	142.219	121.34	120.371	86.5461	106.297	122.85	90.24	111.5	94.0846	135.247	122.851	114.985	109.873	174.256	145.036	182.264	130.631	140.227	156.997	165.352	88.4245	127.465	126.09	127.671
ENSRNOG00000025231	502201	Lrrc29	19.9763	0.341276	0.225437	1.51384	0.130066	0.317186	17.7223	22.4353	13.368	26.2994	25.7578	19.3267	23.7775	14.6902	20.7212	22.4011	12.4844	15.8517	8.98322	9.00598	19.1257	25.3559	23.5871	19.7041	25.0737	13.5343	24.6954	39.4181	17.0495	16.4465	22.7983
ENSRNOG00000013889	300888	Tmed3	506.723	0.340917	0.0761675	4.47588	7.60956e-06	0.000140032	447.966	570.822	453.484	422.814	329.699	477.799	528.058	504.714	468.694	426.741	484.809	456.728	433.889	388.158	603.521	558.844	770.871	470.71	548.836	577.461	564.774	462.364	576.434	555.891	589.337
ENSRNOG00000014923	293617	Ifitm5	19.1815	0.340643	0.240609	1.41575	0.156848	0.356702	17.0675	21.4877	17.4812	23.2649	25.7578	13.9582	11.8887	11.5423	10.854	21.281	22.888	19.8147	15.2715	10.8072	9.56284	20.2847	31.0922	32.8402	19.5018	14.4365	15.032	36.2221	20.297	13.1572	23.9383
ENSRNOG00000000394	56782	Srgn	746.974	0.340583	0.070881	4.805	1.5475e-06	3.41511e-05	663.153	838.416	620.07	809.214	626.429	612.012	642.983	759.694	573.286	618.27	610.693	726.208	723.149	635.822	933.971	948.311	914.538	699.132	680.705	774.159	825.687	889.572	735.562	849.734	971.209
ENSRNOG00000011494	81769	Rpl36al	817.253	0.340452	0.0913669	3.72621	0.00019438	0.00227474	722.481	920.641	673.542	846.64	703.702	710.793	784.657	712.476	710.441	641.792	680.398	759.893	717.759	727.683	1249.54	949.325	1329.46	833.412	887.796	842.733	920.174	838.435	617.84	724.741	933.592
ENSRNOG00000003207	287746	Fmnl1	277.642	0.340052	0.0905886	3.75381	0.00017417	0.00206464	246.714	311.381	251.935	193.2	250.365	249.1	256.599	245.537	249.641	276.654	253.849	289.294	197.631	246.764	240.133	379.324	298.056	324.754	314.815	288.731	352.179	292.973	344.237	385.944	204.045
ENSRNOG00000028627	289094	Hmcn1	814.196	0.340043	0.0764939	4.44536	8.77443e-06	0.000158615	724.806	911.713	723.929	952.849	758.309	704.35	720.26	798.519	684.786	648.512	574.281	888.688	568.638	674.548	921.22	1034.52	744.067	1021.7	795.859	838.221	772.001	991.846	1018.1	1144.67	746.646
ENSRNOG00000026953	64443	Gpr88	92.8589	0.339838	0.184486	1.84208	0.0654631	0.203283	82.4538	104.21	103.859	56.6449	85.5158	90.1912	82.2305	66.106	72.0308	106.405	71.7851	69.3514	78.154	107.171	74.3776	110.552	144.739	84.6549	106.796	109.176	61.2018	41.5489	137.208	196.261	79.7942
ENSRNOG00000025067	311655	Mocs3	106.68	0.338882	0.0926968	3.65581	0.00025637	0.00286706	94.6214	119.834	111.057	104.186	95.8189	82.6753	70.3417	84.9934	79.9246	112.006	93.6327	82.2309	100.612	117.978	116.879	115.623	122.224	121.144	119.797	119.101	136.362	100.143	121.782	114.029	131.09
ENSRNOG00000018268	291936	Hhip	24.9246	0.338557	0.327307	1.03437	0.300963	0.528929	22.0691	28.0397	8.22646	15.1728	35.0306	11.8108	36.657	14.6902	27.6283	26.8813	2.08073	12.8795	30.5429	43.2287	25.5009	45.6406	18.2264	16.0552	13.0012	27.9708	26.8429	13.8496	41.4058	53.7251	26.2181
ENSRNOG00000008170	296345	Jph2	71.6187	0.338329	0.151465	2.2337	0.0255025	0.104812	63.542	80.4296	39.0757	55.6334	104.061	55.8327	71.3324	78.6976	58.2167	54.8827	43.6953	54.4904	83.5439	63.0419	76.5027	91.2812	95.4207	99.2505	50.1475	88.4238	82.6761	69.2481	69.0097	63.593	99.1728
ENSRNOG00000000187	171081	Csf2rb	58.7877	0.338292	0.242973	1.39231	0.16383	0.366572	52.0855	66.0992	38.0474	34.3916	96.8492	38.6534	62.4159	68.2046	61.1768	33.6017	54.0989	48.546	46.7127	42.3281	82.8779	77.0819	37.525	120.414	49.2188	48.7233	26.8429	30.8953	81.9998	130.475	41.037
ENSRNOG00000012886	366960	Maff	200.949	0.337592	0.14468	2.33336	0.019629	0.0870533	177.913	226.078	112.086	139.589	187.517	195.414	155.544	159.494	181.557	160.168	201.83	161.49	255.123	225.15	221.008	171.406	233.727	259.803	206.162	259.858	168.573	123.581	203.782	243.408	395.551
ENSRNOG00000017306	NA	NA	58.467	0.337421	0.129922	2.59711	0.00940125	0.0506693	51.6668	65.8855	34.9625	33.3801	73.152	40.8008	67.3695	53.5144	51.3096	47.0423	55.1393	54.4904	52.1027	56.7377	70.1275	72.0108	77.1943	54.7337	65.006	68.5736	70.8652	62.856	51.9603	49.3394	82.074
ENSRNOG00000028207	289081	Colgalt2	141.629	0.336748	0.119165	2.82591	0.00471472	0.0301524	125.781	158.918	160.416	122.394	142.183	106.297	135.73	116.472	123.34	124.326	132.126	114.925	116.782	114.376	164.693	149.093	146.884	180.986	111.439	119.101	177.163	181.11	167.247	247.793	102.593
ENSRNOG00000021015	292793	Sbsn	45.2728	0.336691	0.143769	2.3419	0.0191861	0.0856381	40.116	50.8985	32.9059	40.4607	35.0306	48.3167	35.6662	33.5777	38.4822	40.322	59.3007	33.685	44.0178	39.6263	71.19	42.5979	75.05	50.355	49.2188	55.0393	38.6537	46.8756	41.4058	42.7608	46.7366
ENSRNOG00000004598	690308	Tsen54	226.854	0.336452	0.0794273	4.23598	2.2756e-05	0.000361394	201.522	254.488	198.463	169.935	214.305	213.667	165.452	173.135	195.371	197.13	254.889	253.628	185.054	197.231	241.196	236.317	271.252	280.967	257.238	230.082	296.345	229.051	243.564	277.397	235.963
ENSRNOG00000013877	308708	Ttc23	193.096	0.336268	0.0795094	4.22929	2.34431e-05	0.000370614	171.438	216.723	177.897	149.705	158.668	162.129	176.35	192.022	159.849	166.888	181.023	158.517	172.478	201.734	231.633	231.246	187.625	193.393	172.73	241.812	208.301	187.503	214.336	255.469	259.901
ENSRNOG00000011101	85489	Twist1	75.1962	0.335955	0.159752	2.10298	0.0354672	0.133617	66.7933	84.363	34.9625	65.7486	80.3642	73.0119	75.2954	73.4511	84.8582	57.1228	31.2109	55.4811	79.0523	90.9604	80.7529	82.1531	117.936	71.5188	93.7943	102.86	53.6858	64.9867	94.9898	85.5216	79.7942
ENSRNOG00000031912	367195	LOC367195	11.1392	0.335396	0.330846	1.01375	0.310701	0.539392	9.92118	12.4679	6.16985	6.0691	17.5153	8.58964	9.90728	2.0986	9.86723	5.60028	12.4844	12.8795	17.9664	9.90658	14.8755	14.1993	8.57715	13.1361	13.0012	4.51142	7.51601	31.9607	13.8019	9.86788	5.69958
ENSRNOG00000038835	56822	Cd86	32.664	0.335379	0.201275	1.66628	0.0956585	0.26037	29.0354	36.6225	42.1606	24.2764	20.6062	33.2849	31.7033	37.7749	29.6017	30.2415	27.0494	36.6572	21.5597	13.509	29.7511	51.726	42.8857	31.3807	31.5743	23.4594	52.612	24.5032	52.7721	41.6644	20.5185
ENSRNOG00000000465	294281	Slc39a7	1680.24	0.334985	0.042361	7.90787	2.61827e-15	2.13764e-13	1493.14	1884.36	1407.75	1413.09	1546.5	1555.8	1589.13	1543.52	1444.56	1411.27	1521.01	1504.92	1417.55	1562.54	2010.32	1866.19	2038.14	1952.17	1822.95	1810.88	2134.55	1805.78	1816.99	1838.72	1631.22
ENSRNOG00000029971	26202	ND5	33744.5	0.334982	0.0728702	4.59697	4.28681e-06	8.48095e-05	30018	37809.7	30812.2	28845.4	25935	26210.2	29077.9	33670	29865.2	36214.7	31421.1	30797	29046.3	28321.1	42667.3	38051.1	25311.2	30613.7	39840.3	40613.6	36513.8	40326.9	39854.3	40097.6	42017.3
ENSRNOG00000014087	307644	Kifc3	293.693	0.334813	0.101086	3.31218	0.000925728	0.00827493	261.872	328.406	252.964	225.568	240.062	193.267	226.877	265.473	218.066	407.7	286.1	280.378	259.615	286.39	425.015	321.513	272.324	405.759	304.599	313.092	318.893	273.796	326.375	368.401	282.699
ENSRNOG00000023465	500300	Depp1	294.03	0.334636	0.205098	1.63159	0.102766	0.273352	259.548	331.647	203.605	265.017	302.911	269.5	244.71	279.114	161.823	218.411	226.799	265.517	386.278	290.893	333.637	410.766	340.942	196.312	206.162	194.893	294.198	348.371	250.871	276.301	795.662
ENSRNOG00000005902	362187	Ccdc34	125.361	0.334487	0.110239	3.0342	0.00241178	0.0177942	111.195	140.814	126.482	114.301	115.395	79.4542	106.999	134.311	104.593	140.007	111.319	90.1568	123.968	87.358	174.256	160.249	144.739	130.631	160.658	110.079	135.288	152.346	94.9898	124.993	160.728
ENSRNOG00000001243	288661	Zcchc8	756.177	0.334011	0.056033	5.96098	2.50734e-09	9.43779e-08	672.566	847.39	666.344	682.774	633.641	708.645	680.63	651.616	694.653	766.118	706.407	645.959	637.808	596.196	716.15	795.161	754.789	907.121	907.298	858.974	933.059	741.487	850.037	883.724	973.489
ENSRNOG00000046333	NA	NA	402.839	0.333867	0.0852961	3.91421	9.0699e-05	0.00118948	358.677	451.015	346.54	399.549	302.911	275.942	417.097	368.305	354.234	491.704	344.36	337.84	317.108	348.532	514.268	443.221	404.198	417.436	371.463	450.239	414.454	439.992	412.435	596.459	497.004
ENSRNOG00000032959	171178	Adh7	16.8813	0.333455	0.366079	0.910882	0.362357	0.590647	15.0343	18.8963	7.19816	10.1152	20.6062	15.0319	17.8331	9.44372	12.8274	26.8813	18.7265	13.8703	16.1698	11.7078	51.0018	16.2278	9.64929	36.4892	15.7872	13.5343	7.51601	8.52284	16.2376	32.8929	0
ENSRNOG00000025484	304735	Tmem177	48.5195	0.333427	0.155127	2.14939	0.0316037	0.122923	43.2131	54.3082	53.472	48.5528	32.9699	50.4641	53.4993	46.1693	26.6415	29.1214	46.8163	53.4996	39.5262	37.8251	70.1275	58.8257	56.8236	51.0848	46.4328	44.2119	39.7275	55.3985	64.9503	76.7502	33.0576
ENSRNOG00000004932	360945	Sel1l3	36.8358	0.33342	0.166806	1.99884	0.0456253	0.15929	32.7849	41.2549	38.0474	27.311	29.879	49.3904	35.6662	24.1339	31.5751	25.7613	45.776	33.685	16.1698	36.0239	30.8136	30.4271	34.3086	39.4083	43.6469	48.7233	45.096	53.2678	34.0989	43.8573	50.1563
ENSRNOG00000060472	NA	NA	26.026	0.333415	0.204353	1.63157	0.10277	0.273352	23.1521	29.1612	25.7077	18.2073	20.6062	18.253	18.8238	36.7256	19.7345	28.0014	27.0494	28.7313	15.2715	20.7138	18.0631	22.3132	39.6693	24.8126	45.5042	20.7525	39.7275	24.5032	33.287	36.1822	15.9588
ENSRNOG00000020720	301015	Fbxw12	25.2838	0.333357	0.231411	1.44054	0.149714	0.34635	22.5044	28.3159	32.9059	26.2994	20.6062	20.4004	32.694	39.8735	14.8008	11.2006	26.0091	22.7869	15.2715	7.20479	22.3133	22.3132	38.5972	34.2998	27.8597	19.8502	36.5063	28.7646	24.3564	38.3751	18.2387
ENSRNOG00000059903	681309	Thbs3	305.62	0.333265	0.0952209	3.49991	0.000465418	0.00468923	272.873	341.343	297.181	257.937	192.668	250.173	277.404	277.016	256.548	379.699	189.346	300.192	309.921	286.39	328.324	306.299	337.725	459.763	327.816	371.741	332.852	282.319	361.286	308.097	338.555
ENSRNOG00000006548	498011	Mrc2	557.245	0.333224	0.0873053	3.81677	0.000135212	0.00168073	496.163	623.879	452.456	362.123	487.337	473.504	470.596	448.052	526.91	511.865	466.083	576.607	534.501	643.928	449.453	678.524	581.102	633.452	605.484	690.247	621.681	601.926	785.899	724.741	490.164
ENSRNOG00000004660	282581	Fzd6	453.989	0.333089	0.0803296	4.14653	3.37548e-05	0.000509267	403.457	509.115	383.559	465.298	362.669	326.406	410.162	362.009	401.596	404.34	400.54	479.515	462.636	382.754	464.329	544.645	420.28	413.057	490.331	529.64	587.322	547.593	440.85	501.069	661.152
ENSRNOG00000042607	690130	Rhof	46.9469	0.332856	0.137555	2.41981	0.0155288	0.0734901	41.9733	52.3727	43.1889	36.4146	48.4246	33.2849	28.7311	52.4651	40.4557	42.5621	39.5338	49.5367	30.5429	58.5389	47.8142	43.6121	43.9579	52.5444	44.5755	71.2804	44.0223	52.2024	62.5147	67.9787	45.5967
ENSRNOG00000049442	NA	NA	12.5026	0.332212	0.272327	1.2199	0.222501	0.4416	11.1688	13.9577	13.368	9.10365	5.15155	17.1793	13.8702	11.5423	3.94689	13.4407	7.28254	14.861	14.3731	9.90658	22.3133	22.3132	11.7936	14.5957	12.0725	14.4365	11.8109	6.39213	12.9901	6.57859	18.2387
ENSRNOG00000020699	29185	Cd37	71.7823	0.331938	0.143699	2.30995	0.0208909	0.0908007	63.8909	80.3911	69.9249	29.334	59.758	74.0856	64.3973	80.7962	70.0573	57.1228	69.7043	77.2772	56.5943	57.6383	80.7529	87.2243	105.07	67.8698	98.4376	73.9873	54.7595	83.0977	97.4255	85.5216	50.1563
ENSRNOG00000020117	293668	Brms1	46.8856	0.331847	0.142651	2.32629	0.020003	0.0881532	41.5912	52.6614	30.8492	44.5067	54.6065	44.0219	40.6199	37.7749	39.4689	34.7217	46.8163	46.5645	43.1194	36.0239	64.8148	36.5125	60.04	59.8422	59.434	35.1891	46.1698	58.5945	35.7227	61.4002	61.5555
ENSRNOG00000028713	25237	Acvrl1	1833.03	0.331725	0.0623831	5.31756	1.05169e-07	3.01797e-06	1629.66	2054.88	1377.93	1468.72	1702.07	1530.03	1622.81	1308.48	1681.38	1687.92	1821.68	1842.77	1845.15	1667.01	1801	2008.19	2114.27	2147.02	1893.53	2025.63	2193.6	1721.61	2102.77	2185.19	2410.92
ENSRNOG00000004731	311287	Ano3	23.4975	0.331619	0.212967	1.55714	0.119438	0.30035	20.8632	26.3713	22.6228	13.1497	17.5153	21.4741	34.6755	17.8381	9.86723	28.0014	20.8073	15.8517	30.5429	18.012	19.1257	18.2562	24.6593	24.8126	26.0024	22.5571	31.1377	35.1567	19.4851	44.9537	23.9383
ENSRNOG00000022283	294303	Lhfpl5	484.716	0.33135	0.0758888	4.36626	1.26392e-05	0.000218919	430.832	543.498	415.436	404.607	466.731	534.705	417.097	354.664	490.401	321.456	448.397	444.84	405.143	466.51	483.455	562.901	600.4	515.957	533.978	533.25	648.524	600.86	544.771	424.319	530.061
ENSRNOG00000005825	25211	Lyz2	5087.65	0.3313	0.0917412	3.61125	0.000304729	0.00330582	4530.32	5695.65	4236.63	3356.21	3935.79	3926.54	5102.25	5526.67	4372.17	3999.72	4256.13	5530.28	4417.05	5704.39	4788.86	6056	7125.46	4699.8	5571.01	4971.58	4521.41	5424.79	6900.16	6601.61	5991.4
ENSRNOG00000051006	102550903	Ufsp1	256.587	0.331031	0.0864689	3.82832	0.000129019	0.00161297	228.086	287.68	199.492	221.522	236.971	270.574	189.229	178.381	226.946	191.529	242.405	265.517	268.598	245.863	264.572	281.958	370.962	306.509	281.383	262.565	340.368	236.509	276.039	290.554	253.062
ENSRNOG00000042414	361500	Nat14	82.2098	0.330607	0.120352	2.74701	0.00601415	0.0362266	73.3202	91.9075	71.9816	96.0941	49.4549	71.9382	73.3139	76.599	67.0972	68.3234	66.5832	79.2587	81.7473	77.4514	130.692	104.466	99.7093	86.1144	102.152	91.1306	61.2018	93.7513	71.4453	103.065	67.2551
ENSRNOG00000008246	298845	Emilin1	1784.89	0.330601	0.0750446	4.40539	1.05595e-05	0.000187378	1589.66	1997.86	1338.86	1412.08	1688.68	1789.87	1523.74	1130.1	1673.48	1718.16	1544.94	1685.24	1797.54	1773.28	1531.12	2239.43	1999.55	2251.38	1912.1	1846.97	2363.25	1918.7	1994.79	1979.06	1940.14
ENSRNOG00000028892	501795	Prr36	125.089	0.330169	0.135173	2.44256	0.0145835	0.0701931	111.473	139.943	80.208	88.002	131.88	122.402	60.4344	95.4865	104.593	100.805	130.045	148.61	147.325	127.885	130.692	135.908	143.667	171.499	154.157	139.854	148.173	88.4245	172.93	146.922	107.152
ENSRNOG00000005711	313278	Ptprd	948.3	0.330159	0.118535	2.78533	0.00534728	0.0331158	847.576	1058.18	779.457	648.382	754.187	794.542	920.387	946.47	812.073	995.729	585.725	1139.34	820.168	974.447	680.024	1084.22	814.829	862.604	1263.9	1234.32	785.96	995.042	1242.17	1082.18	1594.74
ENSRNOG00000036833	685474	Zfp385a	181.199	0.330135	0.123972	2.66297	0.00774542	0.0438948	161.507	202.682	115.17	107.221	163.819	155.687	161.489	129.064	165.77	193.77	199.75	159.508	166.19	220.647	172.131	198.79	176.904	251.045	266.524	194.893	243.733	164.065	204.593	229.154	127.671
ENSRNOG00000048738	84581	Hdac6	14.3498	0.329997	0.32738	1.00799	0.313458	0.541955	13.173	15.6336	6.16985	18.2073	5.15155	25.7689	20.8053	12.5916	8.88051	21.281	10.4036	19.8147	1.79664	7.20479	20.1882	32.4556	7.505	13.1361	7.42925	10.8274	28.9903	13.8496	9.74255	16.4465	11.3992
ENSRNOG00000020277	84008	Cntnap1	240.273	0.329893	0.0965018	3.41851	0.000629643	0.00601951	214.608	268.271	164.529	172.969	210.183	253.394	217.96	173.135	205.238	248.652	237.203	236.785	181.461	273.782	232.696	267.758	269.108	320.375	232.164	260.76	336.073	221.594	272.791	325.64	212.025
ENSRNOG00000020038	316533	Chpf	891.746	0.329456	0.0663654	4.96427	6.89601e-07	1.67488e-05	794.265	998.09	692.051	631.187	697.52	792.394	783.666	746.054	902.852	819.88	803.16	829.244	889.338	943.827	1024.29	1004.09	1085.01	1155.25	968.589	1025.9	937.353	799.016	1047.32	976.92	955.25
ENSRNOG00000054765	81759	Renbp	302.322	0.329268	0.086294	3.81565	0.000135824	0.00168593	268.796	338.895	294.096	202.303	212.244	275.942	309.107	249.734	258.521	248.652	273.616	331.896	253.327	316.11	334.699	336.726	362.384	358.324	313.886	265.271	439.15	324.933	374.276	307.001	311.197
ENSRNOG00000003787	498385	Lcorl	174.971	0.32917	0.117277	2.80677	0.00500405	0.0315063	156.102	195.555	113.114	136.555	188.547	240.51	160.498	142.705	150.969	113.126	146.691	168.425	165.291	146.798	138.13	181.548	150.1	202.15	233.093	264.369	161.057	210.94	220.019	205.033	184.667
ENSRNOG00000037845	114099	Cysltr1	33.9528	0.329155	0.195171	1.68649	0.0917015	0.253487	30.2812	37.9581	32.9059	24.2764	29.879	21.4741	44.5828	49.3172	35.522	26.8813	23.9284	28.7313	21.5597	24.3162	45.6891	42.5979	28.9479	40.1381	28.7884	30.6776	13.9583	45.8103	53.584	39.4715	47.8765
ENSRNOG00000021338	338474	Tmem132a	702.193	0.328873	0.0760021	4.32716	1.51044e-05	0.00025601	626.867	784.367	506.956	567.461	593.459	621.675	648.927	573.968	591.047	805.32	653.348	587.505	622.537	750.198	850.03	836.745	726.913	1006.37	707.636	724.534	847.161	636.017	808.631	809.166	674.831
ENSRNOG00000021693	361153	Fam149a	596.277	0.32859	0.0793321	4.14196	3.44348e-05	0.00051846	531.536	666.904	465.824	476.424	427.579	510.01	534.003	529.897	513.096	614.91	588.846	603.357	535.4	579.085	593.959	564.929	643.286	599.152	757.784	731.752	575.511	529.482	765.602	798.202	776.283
ENSRNOG00000004461	108352059	NEWGENE_6497122	64.1727	0.328322	0.129029	2.54457	0.0109414	0.0566619	57.0955	71.8932	46.2739	71.8177	49.4549	46.1693	66.3788	54.5637	63.1503	50.4025	42.6549	68.3606	64.6792	61.2407	73.3151	77.0819	96.4929	75.8975	59.434	77.5964	71.9389	54.3331	86.871	46.0501	71.8148
ENSRNOG00000002599	363616	Grap	113.831	0.328137	0.122847	2.67111	0.00756007	0.0430624	101.341	127.456	110.029	125.428	128.789	70.8645	119.878	70.3032	116.433	95.2047	100.915	110.962	89.8322	77.4514	170.006	165.32	127.585	134.28	106.796	89.3261	149.246	109.732	126.653	123.897	99.1728
ENSRNOG00000033663	360526	P4ha2	631.04	0.328032	0.0713738	4.59597	4.30737e-06	8.50228e-05	562.133	706.211	503.871	479.459	533.701	593.759	507.253	488.975	579.207	607.07	599.249	616.237	596.486	640.325	547.207	621.727	773.015	756.055	752.212	749.798	678.588	600.86	786.711	667.727	834.419
ENSRNOG00000014197	500578	Tmem51	282.132	0.327957	0.0815366	4.02221	5.76556e-05	0.000814485	251.427	315.629	176.869	266.029	235.941	230.847	297.219	278.065	275.296	236.332	230.961	252.637	288.361	248.565	278.385	429.022	276.613	307.239	280.454	336.552	325.336	301.496	284.158	328.929	323.736
ENSRNOG00000003755	685504	Clgn	25.9157	0.327779	0.215056	1.52416	0.127469	0.312914	22.9236	29.1797	24.6794	25.2879	18.5456	17.1793	25.7589	17.8381	32.5619	12.3206	15.6054	27.7406	28.7463	28.8191	17.0006	30.4271	33.2364	22.6233	26.0024	22.5571	31.1377	46.8756	30.0395	12.0607	49.0164
ENSRNOG00000010816	156873	Kcnk15	114.041	0.32737	0.136165	2.40422	0.0162069	0.0759059	101.433	127.794	100.774	88.002	87.5764	140.655	100.064	66.106	107.553	136.647	95.7134	106.999	85.3406	101.768	95.6284	115.623	191.914	134.28	143.942	122.711	172.868	103.339	90.9304	94.2931	140.21
ENSRNOG00000019336	85471	Gata3	62.476	0.327313	0.155071	2.11073	0.0347955	0.1318	55.7307	69.8345	61.6985	44.5067	51.5155	65.496	41.6106	28.3311	52.2963	66.0832	70.7447	61.4255	48.5094	76.5508	45.6891	60.8542	77.1943	58.3827	67.7919	73.085	83.7498	55.3985	89.3067	100.872	55.8559
ENSRNOG00000030644	26193	ND1	69756.1	0.326826	0.0573161	5.70217	1.18292e-08	4.03354e-07	62121.9	78084.4	62518	61950.4	55484.3	55000.5	59657.7	70123.8	61539	68379.4	63798.2	61150.1	66576.4	59285.5	86471.4	72662.9	74814.1	60559.6	77602.3	78877.6	75837.6	81755.4	75445.5	79014.3	95887.5
ENSRNOG00000003969	303635	Fam20a	211.959	0.326777	0.10526	3.10447	0.00190619	0.0147655	189.205	236.781	151.161	210.396	146.304	136.361	239.756	199.367	202.278	202.73	205.992	238.767	146.426	190.927	238.008	271.815	288.407	290.454	208.019	196.698	264.134	202.417	197.287	217.093	230.263
ENSRNOG00000051298	NA	NA	28.4963	0.326689	0.203063	1.60881	0.107659	0.281232	25.423	31.849	19.5379	29.334	43.273	23.6215	8.91656	34.627	17.761	23.5212	28.0898	28.7313	26.9497	20.7138	20.1882	35.4983	30.02	22.6233	36.2176	32.4822	21.4743	38.3528	25.1682	43.8573	44.4568
ENSRNOG00000009157	60670	Fut4	206.097	0.326385	0.0853783	3.82282	0.000131936	0.00164352	183.308	230.958	131.623	152.739	200.911	168.572	172.387	177.332	219.053	189.289	205.992	164.462	212.902	204.436	255.009	230.232	207.996	194.852	241.451	230.985	217.964	186.437	234.633	270.819	270.16
ENSRNOG00000009967	84573	Otof	20.0685	0.325835	0.269819	1.2076	0.227199	0.447249	17.7884	22.556	12.3397	15.1728	6.18186	17.1793	17.8331	14.6902	38.4822	8.96044	33.2916	17.8332	9.88154	21.6144	12.7505	27.3844	43.9579	20.4339	20.4304	18.0457	31.1377	18.111	26.792	14.2536	14.8189
ENSRNOG00000021100	310663	Tnfaip8l2	98.9706	0.32563	0.131232	2.48133	0.0130892	0.0647755	88.1432	110.782	94.6043	61.7025	83.4552	63.3486	114.924	124.867	62.1636	81.764	88.4309	107.99	97.9171	76.5508	105.191	145.036	119.008	78.0868	112.367	89.3261	102.003	103.339	111.227	144.729	108.292
ENSRNOG00000061186	NA	NA	35.5596	0.325578	0.192275	1.6933	0.0903988	0.251726	31.6531	39.8211	42.1606	21.2419	27.8184	30.0637	39.6291	23.0846	47.3627	29.1214	37.4531	29.722	21.5597	30.6203	29.7511	51.726	57.8957	35.7594	30.6457	38.7982	21.4743	30.8953	34.0989	32.8929	74.0946
ENSRNOG00000004198	362734	Stxbp6	56.7718	0.325088	0.185967	1.74809	0.0804478	0.233593	50.9693	63.1019	41.1323	69.7947	49.4549	31.1374	43.592	89.1907	50.3229	72.8036	36.4127	39.6294	38.6278	49.5329	99.8785	77.0819	39.6693	60.572	52.0048	53.2347	64.4229	35.1567	55.2078	67.9787	88.9135
ENSRNOG00000056617	361004	Zswim8	32.2172	0.324539	0.196623	1.65057	0.0988265	0.266304	28.7082	36.0452	29.8209	23.2649	23.6971	33.2849	36.657	40.9228	35.522	21.281	21.8476	18.8239	25.153	34.2227	40.3764	59.8399	19.2986	36.4892	17.6445	28.8731	53.6858	40.4835	31.6633	35.0858	33.0576
ENSRNOG00000009033	25356	Cntn2	43.6331	0.324504	0.239273	1.35621	0.175034	0.382343	38.9077	48.7882	21.5945	37.4261	41.2124	20.4004	55.4808	43.0214	54.2698	44.8022	56.1796	37.6479	31.4413	23.4156	45.6891	46.6549	36.4529	64.2209	36.2176	39.7005	41.8749	54.3331	74.6929	87.7145	9.11934
ENSRNOG00000035474	100314036	Mir145	61.2733	0.324252	0.168987	1.91879	0.0550103	0.180837	54.9099	68.2152	30.8492	75.8638	35.0306	41.8745	55.4808	48.2679	41.4424	66.0832	59.3007	74.305	65.5775	64.8431	74.3776	113.594	55.7514	54.004	48.2901	53.2347	74.0863	60.7252	47.089	73.4609	95.753
ENSRNOG00000007202	246262	Sema3d	256.933	0.3242	0.11476	2.82504	0.00472753	0.0301805	230.206	286.09	215.945	183.085	190.607	213.667	247.682	259.178	217.079	232.971	158.135	345.766	228.174	270.179	244.384	312.385	212.284	208.718	248.88	326.627	207.227	376.07	367.781	351.954	290.679
ENSRNOG00000029260	304474	Pitpnm2	532.871	0.324147	0.0849137	3.81737	0.000134883	0.00167903	475.712	595.227	403.097	501.712	445.094	390.829	442.856	384.044	484.481	527.546	551.393	466.636	544.383	566.476	562.082	562.901	451.372	656.075	573.91	671.299	710.799	479.41	561.008	724.741	593.897
ENSRNOG00000042080	688622	Il31ra	493.973	0.324116	0.218926	1.48048	0.138745	0.330246	442.002	550.669	354.766	269.064	395.639	628.117	297.219	263.375	355.22	416.66	464.002	683.606	642.3	534.055	227.383	353.968	441.723	572.15	705.779	833.71	373.653	434.665	643.008	640.316	830.999
ENSRNOG00000043513	246767	Cyp4x1	119.124	0.324046	0.148895	2.17634	0.0295299	0.117197	106.175	133.249	98.7176	108.232	99.9401	89.1175	93.1285	72.4018	117.42	131.046	136.288	111.953	114.087	101.768	52.0643	114.609	144.739	122.604	125.369	118.199	152.468	103.339	146.95	198.454	186.946
ENSRNOG00000011441	294900	Tpd52	891.163	0.323956	0.0486563	6.65804	2.77503e-11	1.37879e-09	794.744	996.346	728.042	785.949	776.854	862.185	709.362	729.265	850.555	810.92	827.089	794.569	853.406	808.737	869.156	953.382	1062.49	910.769	1067.96	980.782	1083.38	1039.79	1091.17	930.87	970.069
ENSRNOG00000032063	501023	Gfral	34.8984	0.323543	0.199575	1.62116	0.104983	0.276979	31.0392	39.1084	37.0191	26.2994	20.6062	36.506	52.5086	38.8242	15.7876	39.2019	21.8476	31.7035	26.9497	25.2167	28.6885	49.6976	58.9679	29.1913	28.7884	27.0685	48.3172	40.4835	35.7227	27.4108	55.8559
ENSRNOG00000027213	293498	Asphd1	135.498	0.323418	0.120062	2.69376	0.0070652	0.0409137	121.014	151.3	112.086	105.198	134.971	190.046	107.989	90.24	106.566	120.966	113.4	108.981	137.443	124.283	123.254	222.118	174.759	153.254	131.869	117.297	175.016	160.869	119.346	133.765	152.749
ENSRNOG00000033153	313017	Sfn	17.7225	0.323072	0.238104	1.35685	0.174828	0.382087	15.8445	19.7713	16.4529	13.1497	10.3031	23.6215	18.8238	11.5423	8.88051	12.3206	33.2916	13.8703	16.1698	11.7078	21.2508	20.2847	15.01	22.6233	16.7158	23.4594	31.1377	9.5882	16.2376	25.2179	15.9588
ENSRNOG00000020060	282840	Atf5	1248.65	0.323046	0.0702201	4.60048	4.21517e-06	8.38075e-05	1114.63	1394.85	898.741	1067.15	1091.1	1010.36	1183.92	1186.76	1015.34	1286.94	1015.39	1120.52	1334.01	1165.37	1704.31	1398.63	1584.63	1493.87	1339.12	1403.05	1362.54	1063.22	1313.62	1396.85	1283.55
ENSRNOG00000009425	29348	Fgf7	279.038	0.322975	0.0981513	3.29058	0.000999823	0.00877723	249.077	311.722	210.803	271.087	226.668	197.562	262.543	250.783	236.814	220.651	172.7	306.137	332.379	300.8	289.01	293.114	323.787	270.02	289.741	340.161	281.313	257.816	359.662	361.822	362.494
ENSRNOG00000021209	690254	Polr3gl	348.695	0.322864	0.0715193	4.51436	6.35068e-06	0.000120042	310.401	390.47	252.964	326.72	310.123	347.88	306.135	296.952	325.619	284.494	337.078	319.016	345.854	271.981	388.889	387.438	419.208	380.217	442.041	352.793	382.243	361.155	333.682	331.122	516.382
ENSRNOG00000029212	114122	Vcan	197.146	0.322626	0.16664	1.93607	0.0528592	0.17613	176.717	219.432	110.029	196.234	179.274	163.203	212.016	269.671	150.969	178.089	124.844	158.517	192.241	185.523	278.385	373.239	172.615	180.256	178.302	219.255	127.772	141.692	156.693	210.515	375.033
ENSRNOG00000017686	301489	Pi15	245.636	0.322001	0.15541	2.07195	0.0382703	0.140851	219.825	273.793	189.209	209.384	194.729	194.341	235.793	318.988	192.411	226.251	144.61	215.98	290.158	226.05	218.883	291.086	105.07	199.231	218.234	284.219	227.628	387.789	334.494	326.737	418.35
ENSRNOG00000026217	499470	Armc2	30.6889	0.32158	0.192164	1.67346	0.0942359	0.258032	27.3045	34.3809	24.6794	22.2534	23.6971	26.8426	34.6755	25.1832	19.7345	31.3615	28.0898	22.7869	37.7295	30.6203	20.1882	45.6406	71.8336	28.4615	27.8597	32.4822	28.9903	28.7646	26.792	30.7001	36.4773
ENSRNOG00000019943	307811	Slc7a6	601.13	0.321408	0.0712262	4.51249	6.40716e-06	0.000120735	537.487	670.559	514.154	504.747	538.852	563.695	431.958	541.44	487.441	539.867	619.016	562.737	561.451	584.488	549.332	631.869	621.843	667.022	716.923	786.791	594.838	614.71	617.84	699.523	875.456
ENSRNOG00000014828	171386	Avpi1	163.058	0.321306	0.0895573	3.58771	0.000333595	0.00356121	145.516	182.195	160.416	128.463	142.183	153.54	156.535	151.099	129.261	131.046	160.216	145.638	156.308	131.487	232.696	157.207	230.511	183.176	151.371	205.721	143.878	170.457	152.633	192.972	183.527
ENSRNOG00000009369	311795	Tor4a	226.635	0.321292	0.0907016	3.5423	0.000396655	0.00409853	202.451	253.018	180.982	213.43	243.153	147.098	173.377	163.691	238.787	204.97	214.315	207.063	216.496	226.05	249.696	293.114	202.635	279.507	244.237	223.766	254.471	223.725	260.613	323.447	227.983
ENSRNOG00000016589	312709	Mlf2	1669.53	0.321189	0.0473845	6.77835	1.21555e-11	6.29117e-10	1490.32	1865.02	1333.72	1365.55	1531.04	1571.9	1507.89	1353.6	1538.3	1470.63	1344.15	1494.03	1652.91	1720.14	1930.63	1757.67	2060.66	1875.54	1827.6	1800.96	2041.13	1765.29	1866.51	1847.49	1741.79
ENSRNOG00000022155	500258	RGD1560289	29.2543	0.321161	0.185547	1.73089	0.083472	0.239283	26.2454	32.5367	23.6511	36.4146	11.3334	15.0319	34.6755	17.8381	17.761	35.8418	26.0091	40.6201	26.9497	28.8191	29.7511	42.5979	34.3086	35.7594	26.931	32.4822	22.548	36.2221	30.0395	28.5072	38.7572
ENSRNOG00000033835	140694	Dnm1	1227.09	0.320905	0.0742108	4.32423	1.53064e-05	0.000258175	1097.41	1368.56	979.977	962.964	941.704	1193.96	1099.71	1081.83	1273.86	1129.02	1129.83	1014.51	976.476	1385.12	1164.54	1317.49	1273.71	1498.97	1630.72	1398.54	1517.16	1227.29	1592.09	1323.39	1110.28
ENSRNOG00000042886	691531	Rps28	781.48	0.320733	0.106677	3.00657	0.00264214	0.019073	695.636	875.127	677.655	693.901	658.368	683.95	744.037	755.497	733.135	677.633	547.231	699.458	794.116	682.653	1135.85	944.254	1475.27	821.006	770.785	724.534	698.989	788.363	614.592	692.945	959.81
ENSRNOG00000016248	311723	Sox18	665.282	0.319912	0.0987101	3.24092	0.00119145	0.0101168	594.689	742.292	545.003	627.14	604.792	482.093	535.984	436.51	692.68	582.429	692.882	626.144	613.554	697.063	586.521	615.641	753.717	909.31	942.587	962.737	856.825	616.841	614.592	687.462	618.975
ENSRNOG00000008577	287836	Fbf1	645.96	0.319723	0.0707106	4.52157	6.13817e-06	0.000116659	577.702	720.424	474.05	554.311	559.459	624.896	534.003	445.953	569.339	623.871	663.752	638.033	661.165	583.588	691.712	721.122	725.841	887.416	668.633	709.195	839.645	642.409	697.404	671.016	670.271
ENSRNOG00000046383	NA	NA	11.6294	0.319625	0.277093	1.15349	0.248709	0.473598	10.3286	13.0484	7.19816	12.1382	12.3637	6.44223	14.8609	17.8381	10.854	3.36017	11.444	4.95367	9.88154	12.6084	17.0006	10.1424	20.3707	15.3254	6.5006	10.8274	15.032	14.915	6.49503	10.9643	15.9588
ENSRNOG00000028743	499302	Gal3st3	12.513	0.319528	0.308213	1.03671	0.29987	0.528075	11.1314	14.0203	12.3397	7.08062	6.18186	13.9582	12.8795	12.5916	13.8141	2.24011	18.7265	14.861	3.59329	15.3102	12.7505	19.2705	11.7936	9.48718	3.71463	12.632	20.4006	13.8496	8.93067	19.7358	21.6584
ENSRNOG00000023485	290629	Ushbp1	421.487	0.319362	0.0849132	3.76104	0.000169206	0.00201817	377.169	469.834	275.587	353.019	372.972	332.849	411.152	398.735	378.902	449.142	466.083	372.516	355.735	359.339	523.831	487.847	400.982	578.718	436.469	452.946	547.595	403.77	397.821	544.926	393.271
ENSRNOG00000019734	301250	Mrpl14	178.527	0.319271	0.0871106	3.66512	0.000247221	0.00278624	159.93	198.816	139.85	184.096	152.486	142.803	151.581	159.494	163.796	172.488	151.893	181.304	137.443	181.921	185.944	196.762	255.17	197.041	204.304	182.261	210.448	257.816	175.366	162.272	159.588
ENSRNOG00000009571	259242	Wipf3	206.465	0.319097	0.103083	3.09552	0.00196467	0.0151376	185.764	229.049	147.048	245.799	149.395	162.129	174.368	205.663	165.77	271.053	177.902	188.239	169.783	172.014	259.259	206.904	165.11	253.965	220.092	232.789	259.839	184.306	189.98	283.976	263.321
ENSRNOG00000016866	63839	Fhl2	476.538	0.318902	0.110644	2.88223	0.00394876	0.0260603	426.55	531.071	343.455	282.213	458.488	401.566	486.448	492.123	424.291	407.7	467.123	551.839	348.549	454.802	335.762	640.997	461.022	607.909	455.97	525.129	589.47	388.855	618.652	588.784	629.234
ENSRNOG00000021091	316022	Trank1	50.2458	0.318642	0.153498	2.07587	0.0379058	0.139894	44.9491	56.0241	38.0474	35.4031	70.0611	41.8745	43.592	48.2679	36.5088	29.1214	42.6549	49.5367	58.3909	45.9305	65.8773	61.8684	39.6693	62.0316	45.5042	76.6941	71.9389	54.3331	53.584	47.1465	37.6173
ENSRNOG00000011774	362650	Fblim1	143.694	0.318443	0.143209	2.22362	0.0261741	0.106977	128.598	160.163	82.2646	86.9905	162.789	102.002	137.711	180.48	83.8715	142.247	107.157	125.823	189.546	142.295	99.8785	173.434	166.182	191.203	132.798	178.652	134.214	135.3	189.98	202.84	157.309
ENSRNOG00000015366	316326	Neurl3	29.0859	0.318427	0.188012	1.69365	0.0903312	0.251681	25.9801	32.4741	15.4246	19.2188	39.1518	17.1793	30.7126	37.7749	32.5619	28.0014	24.9687	21.7961	23.3564	21.6144	17.0006	44.6264	41.8136	26.2722	28.7884	35.1891	38.6537	27.6992	26.792	36.1822	34.1975
ENSRNOG00000001030	498545	Tsc22d1	6356.71	0.318377	0.0628176	5.06828	4.0143e-07	1.02209e-05	5674.04	7101.45	5635.13	5319.57	5994.35	6302.65	5213.21	5141.58	5723.98	4617.99	5609.64	6135.62	6445.46	5949.35	6081.97	5936.32	7866.31	6065.96	7292.74	7317.52	7769.4	7593.85	6721.55	6857.08	8613.21
ENSRNOG00000054603	29704	Pacsin1	112.326	0.318098	0.130525	2.43707	0.0148068	0.0708647	100.472	125.257	112.086	90.025	91.6976	136.361	92.1377	70.3032	94.7254	73.9236	99.8749	117.897	123.07	103.569	80.7529	137.936	139.379	140.848	150.442	113.688	162.131	157.673	110.416	88.8109	95.753
ENSRNOG00000052873	686753	Npnt	63.7113	0.318045	0.149467	2.12786	0.0333489	0.127719	56.728	71.3294	77.1231	41.4722	41.2124	45.0956	68.3603	57.7116	56.2432	56.0028	59.3007	50.5274	78.154	49.5329	55.252	98.3809	61.1122	86.1144	49.2188	89.3261	62.2755	66.052	56.8315	103.065	56.9958
ENSRNOG00000060051	NA	NA	45.3701	0.317902	0.145501	2.18488	0.028898	0.115287	40.5465	50.6322	33.9342	43.4952	31.9396	45.0956	49.5364	47.2186	49.3362	43.6821	34.332	29.722	34.1362	44.1293	40.3764	63.8969	35.3807	38.6785	45.5042	67.6713	44.0223	62.856	36.5346	55.918	66.1152
ENSRNOG00000001158	85264	Abcg1	426.274	0.317746	0.108564	2.9268	0.00342471	0.0232639	380.934	475.736	431.889	375.273	417.276	421.966	315.052	262.325	377.915	341.617	356.845	401.247	424.008	445.796	289.01	380.338	487.825	432.761	624.986	571.145	567.995	544.397	398.633	399.101	536.901
ENSRNOG00000004307	304884	Tor3a	225.748	0.317715	0.0798559	3.9786	6.93222e-05	0.000948477	202.261	251.37	172.756	215.453	171.032	207.225	200.127	204.614	190.438	256.493	212.234	248.674	176.071	172.014	280.51	249.502	287.334	254.694	231.236	235.496	256.618	200.287	255.742	241.215	272.44
ENSRNOG00000004414	116479	F11r	552.269	0.317389	0.0554321	5.72572	1.02997e-08	3.56087e-07	494.24	615.574	531.635	497.666	476.003	468.135	488.429	528.848	528.884	507.385	472.325	464.654	484.195	482.721	707.65	609.556	672.234	684.537	524.691	586.484	637.787	565.704	613.78	649.087	519.802
ENSRNOG00000058604	NA	NA	14.8188	0.317251	0.268261	1.18262	0.236959	0.459337	13.2909	16.4856	9.25477	8.09214	17.5153	22.5478	10.898	19.9367	19.7345	12.3206	15.6054	11.8888	4.49161	7.20479	13.813	20.2847	15.01	15.3254	11.1439	23.4594	26.8429	7.45749	15.4257	12.0607	20.5185
ENSRNOG00000000064	140608	Atp5me	571.998	0.317168	0.0989016	3.20691	0.00134171	0.0111212	508.743	641.004	572.768	482.494	567.701	484.241	577.595	522.552	500.269	453.622	389.096	482.487	560.553	511.54	777.778	646.068	1062.49	589.665	585.054	498.061	607.723	612.579	471.702	498.876	701.049
ENSRNOG00000018916	293514	Bcl7c	171.264	0.317164	0.117483	2.69966	0.00694098	0.0403691	153.443	190.705	140.878	161.843	111.274	162.129	158.517	166.839	176.623	176.969	126.924	142.666	138.342	178.318	270.947	234.289	264.819	162.012	176.445	194.893	150.32	132.104	150.198	191.875	169.848
ENSRNOG00000039876	681410	LOC681410	409.992	0.317125	0.0871614	3.63837	0.000274372	0.00303134	367.245	456.624	274.558	338.858	400.791	390.829	372.514	364.108	382.849	396.499	300.665	299.202	404.245	481.82	589.708	499.004	383.827	488.225	424.396	452.044	510.015	427.207	429.484	447.344	371.613
ENSRNOG00000009620	295669	Cybrd1	582.912	0.317049	0.0721144	4.39647	1.10027e-05	0.000194646	522.668	648.633	546.032	454.171	498.67	606.643	525.086	628.532	448.959	461.463	393.257	588.496	567.739	552.967	572.708	626.798	608.977	586.016	741.997	692.954	565.848	675.435	708.77	715.97	639.493
ENSRNOG00000000917	360799	Nupr2	33.5644	0.316909	0.187793	1.68755	0.0914979	0.253212	29.9179	37.5424	25.7077	25.2879	34.0002	25.7689	37.6477	28.3311	32.5619	34.7217	26.0091	8.91661	35.9329	44.1293	60.5646	27.3844	40.7414	40.1381	42.7182	33.3845	41.8749	39.4181	33.287	31.7965	21.6584
ENSRNOG00000050401	681825	Vbp1	554.394	0.316644	0.0601545	5.26385	1.41068e-07	3.93136e-06	495.82	618.293	414.408	485.528	467.761	501.42	481.494	493.172	545.658	479.384	527.464	500.321	538.993	514.242	592.896	622.741	737.634	704.241	627.772	621.673	622.755	536.939	595.107	499.973	639.493
ENSRNOG00000013742	361368	Large1	486.234	0.316402	0.0652878	4.84627	1.25807e-06	2.85611e-05	435.161	541.95	501.814	364.146	430.67	461.693	375.486	378.798	441.065	416.66	395.338	488.432	477.009	490.826	434.578	519.289	576.813	565.582	584.125	558.514	567.995	510.305	577.246	544.926	522.082
ENSRNOG00000002456	690286	Hlf	40.7741	0.316302	0.268158	1.17953	0.238186	0.46115	36.4695	45.47	38.0474	25.2879	31.9396	50.4641	16.8424	16.7888	42.4291	22.4011	36.4127	44.583	53.8993	58.5389	11.6879	18.2562	28.9479	27.7318	49.2188	61.3553	36.5063	68.1827	69.0097	74.5573	54.716
ENSRNOG00000020700	100361939	Rnaseh2c	73.3856	0.315843	0.141374	2.2341	0.0254763	0.104736	66.2034	81.2207	57.5852	65.7486	60.7883	93.4123	68.3603	54.5637	56.2432	96.3247	36.4127	67.3699	62.8825	74.7497	88.1906	98.3809	96.4929	98.5207	68.7206	87.5215	63.3492	64.9867	78.7523	49.3394	99.1728
ENSRNOG00000003869	25352	Sod3	1684.67	0.315843	0.0699325	4.5164	6.29011e-06	0.000119156	1509.52	1875.75	1297.72	1254.28	1357.95	1283.08	1726.84	1647.4	1468.24	1592.72	1346.23	1749.64	1672.67	1717.44	1786.13	2044.7	1814.07	1920.06	1835.95	1802.76	1755.52	1514.94	2002.91	2297.02	1859.2
ENSRNOG00000005935	171553	A3galt2	1062.6	0.315799	0.0676055	4.67121	2.99434e-06	6.20563e-05	951.679	1183.6	801.052	899.239	1057.1	1156.38	988.747	920.238	933.44	726.916	858.3	1104.67	1082.48	891.592	1161.35	1220.13	1198.66	1294.64	1081.88	1196.43	1006.07	1307.19	1182.91	1138.1	1232.25
ENSRNOG00000011784	301221	Mocs1	241.379	0.315494	0.0638608	4.94034	7.79865e-07	1.85779e-05	216.21	268.835	174.812	237.706	217.396	213.667	207.062	231.896	226.946	179.209	198.709	245.702	231.767	229.653	291.135	275.872	274.469	283.886	240.522	268.881	282.387	258.881	272.791	259.854	248.502
ENSRNOG00000007613	315598	C1qtnf5	588.05	0.315345	0.0774169	4.07334	4.63436e-05	0.000673279	526.681	654.997	458.625	425.849	491.458	575.506	471.587	565.574	527.897	502.905	457.76	663.792	575.824	603.401	595.021	626.798	900.6	641.479	671.419	626.185	641.008	598.73	639.761	608.519	655.452
ENSRNOG00000020849	474146	Hcst	10.1116	0.315248	0.356418	0.884488	0.376433	0.603505	8.96861	11.3585	5.14154	3.03455	12.3637	10.737	8.91656	10.493	4.93362	5.60028	15.6054	21.7961	1.79664	7.20479	21.2508	13.1851	4.28857	8.7574	12.0725	5.4137	15.032	4.26142	13.8019	12.0607	14.8189
ENSRNOG00000010821	362957	Ankrd54	164.886	0.314942	0.104118	3.02486	0.0024875	0.0182138	147.66	183.678	143.963	135.543	144.243	184.677	126.813	125.916	157.876	122.086	204.952	150.592	128.46	146.798	144.505	152.135	168.326	186.824	177.373	209.33	251.249	154.477	182.673	222.576	170.988
ENSRNOG00000002930	302934	Ppl	178.067	0.314761	0.248115	1.26861	0.204581	0.420031	159.817	197.976	76.0948	112.278	167.941	112.739	131.767	172.085	86.8316	243.052	229.92	141.675	225.479	217.945	219.945	124.751	191.914	178.797	290.67	339.259	86.9709	102.274	246.811	267.529	128.811
ENSRNOG00000050869	25695	Cebpd	227.934	0.31465	0.158949	1.97957	0.0477518	0.164567	202.745	255.414	153.218	148.693	304.972	195.414	197.155	246.586	237.8	247.532	142.53	131.768	203.919	223.348	447.328	252.545	209.068	257.613	188.517	192.186	184.679	148.084	292.276	257.661	379.592
ENSRNOG00000018915	308097	Tagap	32.778	0.314375	0.200978	1.56422	0.117765	0.297925	29.2307	36.6477	22.6228	20.2303	35.0306	25.7689	38.6384	36.7256	39.4689	42.5621	16.6458	21.7961	21.5597	29.7197	26.5634	35.4983	28.9479	35.0296	33.4316	22.5571	36.5063	31.9607	70.6335	30.7001	51.2963
ENSRNOG00000022239	360576	Trarg1	147.14	0.313938	0.15151	2.07206	0.03826	0.140843	131.995	163.662	102.831	98.1171	118.486	88.0438	135.73	203.565	147.022	162.408	106.117	114.925	160.8	145.897	145.568	116.637	201.563	222.584	146.728	175.945	166.426	152.346	164.811	232.443	75.2345
ENSRNOG00000047783	498987	Tmem200a	457.408	0.313847	0.105216	2.98289	0.00285539	0.0202668	408.401	510.87	341.398	390.446	473.943	575.506	361.616	334.727	438.105	314.735	458.8	438.895	383.583	389.058	328.324	400.623	595.039	459.034	559.051	459.262	695.767	539.07	576.434	478.044	528.921
ENSRNOG00000015382	316327	Arid5a	242.369	0.313672	0.122178	2.56733	0.0102485	0.0539082	217.552	269.443	132.652	230.626	194.729	188.972	244.71	231.896	200.305	220.651	191.427	266.507	273.09	235.056	311.324	353.968	285.19	295.562	156.943	259.858	216.89	182.176	250.871	339.894	311.197
ENSRNOG00000007049	305589	Bcl11a	99.7566	0.313556	0.135252	2.31831	0.0204323	0.0894556	89.3416	111.118	73.0099	97.1056	97.8795	135.287	58.453	62.9581	118.407	54.8827	72.8254	106.999	93.4255	100.867	94.5658	102.438	112.575	91.9527	124.44	112.785	129.92	137.431	102.297	96.486	117.411
ENSRNOG00000047300	25245	Bdkrb2	222.596	0.313422	0.122725	2.55386	0.0106536	0.0555415	199.363	247.941	201.548	146.67	261.699	157.835	241.738	185.726	178.597	210.57	195.588	203.1	192.241	217.044	285.823	144.022	248.737	297.752	247.023	231.887	157.836	207.744	277.663	354.147	274.72
ENSRNOG00000020194	316626	Hes6	241.342	0.313336	0.0686507	4.5642	5.01402e-06	9.74232e-05	215.933	269.06	208.747	251.868	201.941	240.51	230.84	199.367	237.8	191.529	197.669	180.314	231.767	218.845	252.884	254.573	328.076	266.371	279.526	259.858	255.544	281.254	237.881	259.854	283.839
ENSRNOG00000047739	60337	Npff	62.2732	0.313167	0.146282	2.14084	0.0322868	0.124808	54.9633	70.2477	56.5569	56.6449	54.6065	41.8745	46.5642	48.2679	55.2565	50.4025	53.0585	71.3328	74.5607	50.4335	92.4408	69.9823	112.575	56.1933	67.7919	49.6256	66.5703	41.5489	51.9603	60.3037	103.732
ENSRNOG00000001261	89833	Ftcd	23.254	0.313096	0.322245	0.971607	0.331246	0.559586	20.5009	26.2574	11.3114	42.4837	50.4852	15.0319	6.9351	15.7395	3.94689	19.0409	24.9687	22.7869	16.1698	17.1114	19.1257	17.242	45.03	33.57	28.7884	19.8502	27.9166	17.0457	29.2276	6.57859	44.4568
ENSRNOG00000004870	304775	Dyrk3	30.4041	0.313086	0.200532	1.56128	0.118458	0.299113	27.3442	33.7422	22.6228	39.4492	12.3637	45.0956	22.7868	30.4298	29.6017	29.1214	15.6054	20.8054	35.9329	24.3162	42.5015	30.4271	36.4529	22.6233	20.4304	24.3617	41.8749	46.8756	30.8514	40.568	34.1975
ENSRNOG00000061779	360955	Man2b2	25.142	0.313017	0.20967	1.4929	0.135463	0.325725	22.5129	28.0102	24.6794	20.2303	11.3334	19.3267	13.8702	22.0353	38.4822	24.6412	29.1302	27.7406	16.1698	22.515	34.0012	22.3132	18.2264	23.3531	39.0036	30.6776	27.9166	21.3071	17.8613	44.9537	28.4979
ENSRNOG00000013922	290361	Dok2	55.5705	0.312383	0.131314	2.3789	0.0173642	0.0798062	49.8424	61.8194	47.3022	55.6334	51.5155	51.5378	48.5457	53.5144	60.1901	59.3629	38.4934	36.6572	42.2211	53.1353	48.8767	79.1104	79.3386	59.1124	53.8621	69.4758	53.6858	43.6796	56.0196	55.918	80.9341
ENSRNOG00000022555	497899	LOC497899	30.0316	0.312328	0.19029	1.64132	0.10073	0.269659	26.9039	33.4436	20.5662	24.2764	29.879	34.3586	22.7868	31.4791	16.7743	15.6808	49.9374	26.7498	29.6446	20.7138	25.5009	21.299	43.9579	42.3274	29.717	27.0685	32.2115	31.9607	30.0395	42.7608	41.037
ENSRNOG00000032639	313558	Foxo6	40.2189	0.312277	0.226622	1.37797	0.168213	0.372809	36.1133	44.6977	18.5095	27.311	19.5759	32.2111	60.4344	27.2818	35.522	32.4816	17.6862	43.5923	49.4077	69.3461	34.0012	32.4556	23.5871	61.3018	68.7206	44.2119	44.0223	59.6599	38.1583	55.918	29.6378
ENSRNOG00000023318	309174	Tigd3	44.5	0.312062	0.132065	2.36295	0.0181301	0.0822334	39.9038	49.5141	45.2456	36.4146	29.879	42.9482	42.6013	35.6763	41.4424	33.6017	44.7356	33.685	57.4926	35.1233	38.2514	41.5837	45.03	56.9231	45.5042	56.8439	57.9806	44.7449	52.7721	53.7251	51.2963
ENSRNOG00000013090	291005	Gadd45g	420.182	0.311366	0.0859328	3.62337	0.000290791	0.00318338	375.515	468.909	400.012	334.812	379.154	394.05	341.801	291.706	330.552	319.216	393.257	442.858	441.974	436.79	537.644	551.744	567.164	445.898	400.251	420.464	527.194	396.312	422.989	365.112	523.222
ENSRNOG00000059507	311862	Lamc3	1770.59	0.310931	0.10604	2.9322	0.00336566	0.0229777	1588.36	1969.38	1340.91	1368.58	1698.98	1880.06	1235.44	1062.94	1677.43	1458.31	1996.46	1698.12	1727.47	1915.57	1281.42	2036.59	1742.23	2484.91	1839.67	1970.59	2691.8	2087.03	2007.78	1754.29	1766.87
ENSRNOG00000017365	308850	Klhl35	12.4895	0.31064	0.281986	1.10161	0.270629	0.498117	11.2586	13.8323	4.11323	12.1382	9.27279	9.66334	11.8887	10.493	15.7876	17.9209	11.444	9.90734	16.1698	6.30419	9.56284	16.2278	8.57715	22.6233	7.42925	17.1434	12.8846	4.26142	18.6732	14.2536	20.5185
ENSRNOG00000004311	29307	Gpr182	41.8888	0.310605	0.179462	1.73076	0.0834945	0.239283	37.4804	46.698	40.104	20.2303	36.0609	28.99	35.6662	30.4298	35.522	38.0819	41.6145	49.5367	53.001	40.5269	55.252	26.3701	49.3186	57.6529	38.0749	54.137	54.7595	22.3725	34.0989	65.7859	55.8559
ENSRNOG00000021292	NA	NA	95.2626	0.310531	0.105132	2.95373	0.00313955	0.0218387	85.4806	105.934	77.1231	84.9674	80.3642	79.4542	87.1841	105.979	85.8449	85.1242	81.1483	82.2309	67.3741	108.972	110.504	126.779	99.7093	93.4122	130.941	81.2055	126.698	101.209	88.4948	115.125	91.1934
ENSRNOG00000053334	79423	Stmn4	239.303	0.31031	0.0945913	3.28054	0.00103609	0.00902234	214.534	266.325	206.69	176.004	227.699	221.183	202.109	231.896	198.331	225.131	179.983	245.702	209.309	250.366	242.259	266.744	320.571	229.152	322.244	323.018	258.765	252.489	241.128	168.85	304.358
ENSRNOG00000019885	245903	Magi3	606.046	0.310051	0.0490572	6.32019	2.61238e-10	1.13573e-08	543.952	673.784	494.616	516.885	539.883	534.705	509.234	621.187	594.994	545.467	568.038	551.839	521.027	529.552	760.777	638.969	586.462	688.186	653.774	663.178	696.841	653.063	680.355	735.705	654.312
ENSRNOG00000058430	363001	Bcdin3d	58.3382	0.310033	0.151467	2.04687	0.0406706	0.146818	52.2895	64.9368	35.9908	43.4952	44.3034	71.9382	46.5642	54.5637	52.2963	43.6821	71.7851	49.5367	61.9842	51.3341	59.5021	94.3239	65.4007	58.3827	51.0761	57.7461	41.8749	49.0063	59.2672	88.8109	88.9135
ENSRNOG00000015618	64566	Wnt5a	115.858	0.309929	0.123644	2.50663	0.0121888	0.061279	104.309	128.458	75.0665	66.7601	125.698	110.592	108.98	101.782	76.9644	122.086	80.108	151.582	105.104	126.984	132.817	129.822	103.998	123.333	114.225	105.567	150.32	126.777	144.514	169.947	111.712
ENSRNOG00000007307	362842	Syde1	466.906	0.309713	0.0766656	4.03978	5.35003e-05	0.000762598	419.028	519.137	302.323	405.618	468.791	376.87	452.763	406.08	419.357	472.663	421.347	412.145	481.5	408.872	465.391	557.83	433.146	580.907	463.4	482.722	571.216	439.992	529.345	634.834	551.72
ENSRNOG00000061630	NA	NA	14.3884	0.309498	0.333406	0.928291	0.353257	0.582453	12.9397	15.9688	18.5095	30.3455	9.27279	4.29482	19.8146	14.6902	7.89379	14.5607	7.28254	7.92587	10.7799	9.90658	29.7511	16.2278	22.515	13.8659	11.1439	24.3617	1.07372	9.5882	13.8019	21.9286	11.3992
ENSRNOG00000026293	24516	Jun	1325.52	0.309292	0.156509	1.97619	0.0481334	0.165488	1190.27	1473.06	1022.14	1078.28	1105.52	1059.75	1496.99	1466.92	953.175	1108.85	965.457	1165.1	1460.67	1400.43	2371.58	2186.69	1230.82	1169.11	1217.47	1471.62	890.11	951.362	1412.67	1640.26	1662
ENSRNOG00000046216	303666	Cd300c2	15.2756	0.308723	0.269324	1.14629	0.251677	0.476767	13.8109	16.8735	17.4812	2.02303	27.8184	11.8108	12.8795	14.6902	13.8141	14.5607	16.6458	7.92587	14.3731	11.7078	17.0006	23.3274	12.8657	13.8659	20.4304	18.948	13.9583	17.0457	19.4851	24.1215	4.55967
ENSRNOG00000009888	64372	Timm8b	106.595	0.308501	0.098128	3.14386	0.00166735	0.013258	95.6744	118.508	110.029	85.9789	89.637	107.37	107.989	118.571	83.8715	75.0437	93.6327	86.1939	98.8154	90.9604	131.755	122.723	142.595	137.929	121.654	108.274	100.929	122.516	114.475	83.3288	117.411
ENSRNOG00000023172	680216	Dnajb3	15.7905	0.308218	0.21421	1.43886	0.15019	0.346853	14.1587	17.5708	17.4812	11.1267	19.5759	9.66334	13.8702	12.5916	16.7743	12.3206	16.6458	12.8795	17.0681	9.90658	19.1257	17.242	31.0922	16.785	17.6445	15.3388	9.66344	22.3725	13.8019	14.2536	15.9588
ENSRNOG00000005465	29747	Kcnmb1	43.8809	0.307834	0.191557	1.60701	0.108053	0.281884	39.5083	48.6511	28.7926	40.4607	36.0609	23.6215	49.5364	68.2046	34.5353	43.6821	20.8073	46.5645	47.611	34.2227	57.377	68.968	28.9479	41.5976	28.7884	34.2868	62.2755	52.2024	58.4553	65.7859	36.4773
ENSRNOG00000014117	24451	Hmox1	152.336	0.307736	0.101261	3.03903	0.0023734	0.0176252	136.167	169.974	130.595	127.451	151.456	136.361	118.887	124.867	128.274	132.166	161.256	155.545	131.155	135.99	151.943	156.192	191.914	158.363	126.297	130.831	257.692	160.869	155.881	168.85	210.885
ENSRNOG00000021270	311441	Trmt6	247.011	0.307516	0.0727099	4.22936	2.34359e-05	0.000370614	222.007	274.287	189.209	251.868	174.122	240.51	226.877	226.649	210.172	232.971	196.629	224.897	252.428	237.758	269.885	274.858	253.026	234.99	296.241	241.812	278.092	295.103	324.752	285.072	263.321
ENSRNOG00000024239	309170	Fam89b	442.488	0.307498	0.0681294	4.51344	6.37858e-06	0.000120438	396.443	492.719	370.191	346.95	351.336	341.438	427.995	399.784	481.521	400.98	365.167	439.886	390.77	441.293	568.458	440.178	574.669	461.223	512.618	507.083	460.624	414.423	551.266	480.237	449.127
ENSRNOG00000003439	25670	Il15	142.349	0.306805	0.12559	2.44292	0.0145691	0.0701432	127.857	158.158	126.482	98.1171	111.274	126.697	120.869	112.275	118.407	182.569	112.359	153.564	120.375	151.3	131.755	174.449	200.491	139.389	209.876	175.945	133.141	100.143	129.901	133.765	210.885
ENSRNOG00000022523	361810	Fkbp5	697.272	0.306589	0.277381	1.1053	0.26903	0.496736	626.24	774.761	408.238	417.756	584.186	639.928	405.208	400.833	551.578	510.745	894.712	963.984	883.949	853.767	272.01	332.669	731.202	709.349	1561.07	1433.73	446.666	437.861	868.71	894.688	834.419
ENSRNOG00000008868	311151	Dusp19	90.4902	0.306425	0.11961	2.56187	0.010411	0.0545651	81.3863	100.422	70.9532	86.9905	87.5764	103.076	74.3046	67.1553	97.6856	82.8841	87.3905	79.2587	91.6288	47.7317	100.941	97.3667	95.4207	124.793	97.5089	93.8375	68.7178	117.189	99.0492	84.4252	125.391
ENSRNOG00000056226	NA	NA	14.4834	0.306403	0.241834	1.26699	0.205157	0.420817	13.0139	16.0865	17.4812	14.1612	17.5153	12.8845	11.8887	17.8381	10.854	12.3206	11.444	10.8981	12.5765	6.30419	26.5634	11.1566	11.7936	20.4339	7.42925	19.8502	13.9583	20.2417	9.74255	17.5429	18.2387
ENSRNOG00000001091	81917	Hip1r	859.269	0.306298	0.0604277	5.06883	4.00268e-07	1.02062e-05	771.839	954.646	702.334	786.96	753.157	783.805	726.204	689.391	851.542	642.912	827.089	840.142	856.101	802.433	944.596	963.524	867.364	1093.22	896.154	1040.33	1103.78	804.343	971.007	896.881	919.913
ENSRNOG00000056135	83514	Tsc22d3	2525.75	0.306146	0.223374	1.37055	0.170514	0.37642	2258.55	2817.24	1602.1	1740.82	2548.99	2419.06	1494.02	1589.69	1983.31	2010.5	2493.75	2852.32	3215.09	3152.99	1537.49	1464.56	2350.14	2055.8	3287.44	3164.31	1726.53	2046.55	3458.6	3756.37	6141.87
ENSRNOG00000013452	362182	Rcn1	1359.99	0.306095	0.037558	8.14992	3.64163e-16	3.32585e-14	1221.63	1510.92	1255.56	1216.85	1194.13	1123.1	1196.8	1326.32	1293.59	1311.58	1095.5	1196.81	1172.31	1277.05	1553.43	1466.59	1543.89	1548.6	1507.21	1488.77	1571.92	1405.2	1521.46	1430.84	1582.2
ENSRNOG00000016603	308410	Rtn2	253.969	0.305298	0.094412	3.23368	0.00122208	0.0103015	227.809	282.506	160.416	202.303	195.759	220.11	220.932	206.712	258.521	200.49	275.696	267.498	268.598	256.67	233.758	246.459	259.459	270.02	265.596	295.047	371.505	295.103	338.554	236.829	295.238
ENSRNOG00000019728	25021	Itgam	57.4214	0.305295	0.194183	1.5722	0.115903	0.294755	51.7007	63.6622	49.3588	20.2303	52.5458	63.3486	56.4715	53.5144	63.1503	54.8827	57.22	62.4162	35.0345	52.2347	26.5634	56.7972	38.5972	60.572	78.9358	64.9644	62.2755	50.0717	111.227	91.0038	59.2757
ENSRNOG00000018735	25599	Cd74	5137.49	0.305202	0.103343	2.95329	0.00314405	0.0218525	4615.67	5706.74	4672.63	3630.33	5624.47	3792.33	5075.5	5455.32	4660.29	4495.9	4893.87	4433.53	3536.69	5117.2	4011.08	7658.5	5702.73	4620.26	5195.83	5466.94	4567.58	5103.05	6398.42	8412.92	5636.89
ENSRNOG00000049437	58920	Gpc1	1344.45	0.305116	0.0585598	5.21034	1.88498e-07	5.12183e-06	1208.66	1492.59	1100.29	1015.56	1090.07	1217.58	1188.87	1060.84	1191.96	1388.87	1275.49	1176.99	1356.47	1440.96	1417.43	1429.06	1544.96	1601.87	1568.5	1564.56	1532.19	1307.19	1541.76	1561.32	1349.66
ENSRNOG00000001337	NA	NA	557.876	0.305085	0.0989142	3.08434	0.00204005	0.0155599	503.274	617.441	382.531	459.229	446.124	566.916	526.077	483.728	407.517	575.708	537.868	520.135	510.247	623.214	476.017	703.88	406.342	778.679	625.915	609.041	855.751	541.2	672.236	575.626	547.16
ENSRNOG00000056038	309169	Ehbp1l1	1554.44	0.305027	0.0648425	4.70412	2.54963e-06	5.36781e-05	1398.1	1724.99	1093.09	1346.33	1366.19	1323.88	1541.57	1307.43	1454.43	1553.52	1423.22	1442.51	1482.23	1442.76	1575.74	1921.98	1542.81	2119.29	1499.78	1809.08	1671.77	1390.29	1693.58	1919.85	1830.71
ENSRNOG00000057558	NA	NA	10.7426	0.304632	0.30144	1.01059	0.312212	0.540668	9.68737	11.8937	7.19816	11.1267	5.15155	12.8845	9.90728	20.986	8.88051	4.48022	7.28254	4.95367	7.18657	16.2108	14.8755	13.1851	22.515	8.7574	8.35791	10.8274	17.1794	7.45749	6.49503	12.0607	9.11934
ENSRNOG00000002575	360531	Sap30l	257.378	0.304263	0.0806601	3.77217	0.000161836	0.00194494	230.836	286.334	160.416	221.522	252.426	254.468	264.524	188.874	250.628	228.491	223.678	244.711	247.038	233.255	301.761	285	327.004	280.967	327.816	281.512	241.586	240.77	264.673	255.469	343.115
ENSRNOG00000051120	691799	Il17d	95.7345	0.304232	0.141663	2.14757	0.0317475	0.123278	85.6498	106.736	65.8117	68.7832	99.9401	99.8546	82.2305	87.092	91.7653	56.0028	73.8658	90.1568	97.0187	115.277	72.2526	77.0819	108.286	83.9251	106.796	108.274	109.519	99.078	99.0492	120.607	189.226
ENSRNOG00000042025	303556	Lrrc37a	15.6562	0.303999	0.289576	1.04981	0.293806	0.521704	13.8364	17.6414	16.4529	15.1728	8.24248	18.253	8.91656	19.9367	17.761	4.48022	17.6862	4.95367	16.1698	18.012	7.43776	12.1708	36.4529	13.1361	24.1451	23.4594	17.1794	9.5882	21.1089	6.57859	22.7983
ENSRNOG00000011794	298559	Tcea3	36.4601	0.303932	0.190276	1.59732	0.110195	0.285406	32.8228	40.4282	48.3305	24.2764	37.0912	19.3267	27.7404	32.5284	38.4822	40.322	31.2109	40.6201	35.9329	18.012	54.1894	42.5979	36.4529	48.1657	26.0024	46.9187	46.1698	28.7646	35.7227	59.2073	20.5185
ENSRNOG00000043150	246310	Arfgap1	916.132	0.303535	0.0512028	5.92809	3.06471e-09	1.13636e-07	824.586	1016	847.326	765.718	832.491	982.44	780.694	811.11	772.604	822.12	857.259	878.781	724.946	819.544	928.658	1014.24	1050.7	1053.81	1011.31	994.316	1217.59	976.931	1002.67	994.463	931.312
ENSRNOG00000004111	81782	Soat1	310.009	0.303341	0.0713031	4.25424	2.0976e-05	0.000336568	279.6	343.183	291.011	294.351	298.79	304.932	255.608	307.445	262.468	267.693	247.606	268.489	261.412	295.396	309.198	335.712	277.685	357.594	324.101	377.155	279.166	356.894	448.969	385.944	322.596
ENSRNOG00000021438	300218	Tuba1c	178.573	0.303245	0.119812	2.53101	0.0113734	0.0582745	160.517	198.27	128.538	110.255	206.062	137.434	134.739	126.966	150.969	159.048	153.974	198.147	201.224	218.845	163.631	193.719	183.336	201.42	150.442	184.968	213.669	218.398	223.267	283.976	164.148
ENSRNOG00000052707	25398	Cacna1a	290.609	0.303064	0.0997192	3.03917	0.00237228	0.0176252	261.377	322.498	210.803	244.787	252.426	287.753	254.617	168.938	222.013	245.292	323.553	330.905	297.344	298.098	243.321	382.367	295.912	324.024	314.815	293.242	413.38	299.365	345.049	317.965	318.037
ENSRNOG00000046452	289211	Fcgr2b	150.582	0.302819	0.173967	1.74067	0.0817412	0.236205	135.506	167.029	132.652	166.9	181.335	92.3386	146.628	144.804	143.075	161.288	144.61	101.055	99.7137	111.674	214.633	170.392	102.926	161.282	213.591	211.134	51.5383	132.104	200.534	240.118	139.07
ENSRNOG00000005533	686013	LOC686013	43.1949	0.302809	0.151579	1.99769	0.0457498	0.159606	38.9286	47.849	48.3305	30.3455	54.6065	27.9163	28.7311	39.8735	38.4822	39.2019	35.3724	60.4348	36.8312	27.0179	46.7517	42.5979	43.9579	55.4635	48.2901	43.3096	36.5063	43.6796	60.8909	57.0144	47.8765
ENSRNOG00000031053	26200	ND4L	6896.12	0.302496	0.0974706	3.10346	0.00191274	0.0148031	6211.55	7642.92	6476.28	6144.97	5201.01	6114.75	5962.2	6675.66	5796.01	7599.57	6298.36	6066.26	6236.15	5967.36	8625.68	7161.52	4649.88	4901.95	6990.93	9252.92	8093.67	8583.57	7300.42	8380.03	10131.6
ENSRNOG00000008536	29275	Actc1	12.3071	0.302316	0.366334	0.825248	0.409231	0.633563	10.9434	13.7947	18.5095	3.03455	14.4243	15.0319	8.91656	13.6409	5.92034	6.72033	13.5247	10.8981	5.38993	15.3102	6.37523	3.04271	31.0922	17.5148	6.5006	14.4365	36.5063	12.7843	8.93067	6.57859	7.97942
ENSRNOG00000002925	29391	Tsx	14.2153	0.302211	0.260904	1.15832	0.246733	0.471193	12.9317	15.6156	13.368	14.1612	4.12124	9.66334	11.8887	22.0353	8.88051	15.6808	13.5247	24.7683	8.98322	8.10538	15.9381	14.1993	13.9379	12.4063	21.3591	10.8274	9.66344	25.5685	8.93067	24.1215	14.8189
ENSRNOG00000020369	24483	Igf2	983.811	0.301353	0.100374	3.00232	0.00267932	0.0192569	889.64	1086.54	611.843	766.73	800.551	857.89	851.036	948.569	855.489	1196.22	630.46	1053.15	1088.77	1014.97	919.095	1379.36	1078.58	939.231	1196.11	1222.59	785.96	895.964	961.265	1439.61	1134.22
ENSRNOG00000011361	29573	Slc37a4	480.029	0.301166	0.0572816	5.25764	1.45914e-07	4.04696e-06	432.158	532.251	392.814	481.482	429.639	377.944	396.291	427.066	427.251	424.501	502.495	435.923	432.991	457.504	516.393	514.218	481.392	561.933	588.768	550.393	578.732	443.188	548.83	561.373	509.543
ENSRNOG00000043044	690976	Cnn2	328.116	0.300661	0.104236	2.88444	0.00392114	0.0258977	295.433	363.77	247.822	227.591	354.427	297.416	317.033	364.108	268.389	253.132	278.817	304.155	319.803	312.508	358.075	464.52	384.899	390.434	277.668	322.115	252.323	284.45	403.504	503.262	360.214
ENSRNOG00000003674	363465	Pir	641.457	0.300552	0.0718211	4.18474	2.85496e-05	0.000444475	575.992	712.873	704.391	610.956	534.731	645.297	572.641	560.327	595.981	458.103	488.971	518.154	613.554	608.804	602.459	733.293	805.18	586.746	831.148	699.27	756.969	726.572	675.483	614.002	810.481
ENSRNOG00000004640	289745	Mtfp1	29.6753	0.300071	0.192868	1.55583	0.119748	0.300796	26.6966	32.9247	16.4529	30.3455	29.879	27.9163	30.7126	25.1832	28.615	33.6017	32.2513	16.8425	28.7463	19.8132	21.2508	22.3132	51.4629	39.4083	24.1451	32.4822	30.064	51.137	19.4851	35.0858	35.3374
ENSRNOG00000014252	308404	Irf2bp1	384.69	0.299945	0.0845342	3.54821	0.000387865	0.00403166	347.235	425.55	257.077	328.743	327.639	415.524	343.783	293.804	365.088	407.7	315.23	307.128	365.617	439.492	357.013	457.42	479.248	503.55	488.473	427.682	438.076	349.437	392.949	414.451	372.753
ENSRNOG00000016967	29199	Hfe	131.028	0.299859	0.0994336	3.01567	0.0025641	0.0186179	118.228	144.993	111.057	137.566	132.91	85.8964	116.906	134.311	129.261	109.765	122.763	127.805	97.9171	112.575	114.754	140.979	123.296	171.499	111.439	185.87	151.394	166.195	168.059	133.765	127.671
ENSRNOG00000003264	303669	Nat9	233.615	0.29982	0.0768266	3.90256	9.51826e-05	0.00123778	209.865	259.525	229.313	204.326	202.971	185.751	213.997	226.649	222.013	191.529	190.386	208.054	240.75	202.635	234.821	225.16	357.024	288.264	244.237	244.519	274.871	256.751	269.544	196.261	263.321
ENSRNOG00000013220	314618	Arhgap45	348.218	0.299412	0.0787228	3.80337	0.00014274	0.001753	313.57	386.016	339.342	285.248	267.881	271.647	350.718	313.741	341.406	283.374	357.885	302.174	318.006	331.42	277.322	437.136	403.126	399.921	379.821	386.177	433.781	306.822	400.256	461.598	360.214
ENSRNOG00000050087	686999	Mphosph6	443.981	0.299311	0.0717898	4.16927	3.05577e-05	0.000468605	398.709	493.369	475.078	465.298	406.973	374.723	382.421	416.573	404.557	346.097	352.683	388.368	385.38	386.357	578.02	477.705	628.276	437.14	466.186	481.819	481.024	507.109	424.613	398.005	547.16
ENSRNOG00000006715	57301	Ccr1	17.792	0.299243	0.275862	1.08476	0.278029	0.506328	16.0864	19.6527	27.7643	11.1267	19.5759	12.8845	17.8331	23.0846	13.8141	12.3206	26.0091	7.92587	6.28825	14.4096	4.25015	24.3417	13.9379	19.7041	24.1451	19.8502	17.1794	18.111	29.2276	32.8929	12.5391
ENSRNOG00000002695	289307	Tfb2m	258.231	0.29903	0.0822464	3.63578	0.000277138	0.00305414	231.856	287.005	261.19	227.591	200.911	198.635	237.775	226.649	244.707	245.292	220.557	276.415	215.597	226.951	259.259	262.687	342.014	238.639	264.667	294.144	271.65	255.685	284.97	274.108	409.23
ENSRNOG00000058288	406195	Tcf19	79.792	0.298949	0.125342	2.38507	0.0170758	0.0788497	71.8729	88.4309	63.7551	78.8983	68.0005	54.7589	66.3788	81.8455	69.0706	60.483	90.5116	91.1475	65.5775	72.0479	107.316	91.2812	95.4207	92.6825	98.4376	73.085	61.2018	93.7513	61.7028	127.186	70.6748
ENSRNOG00000050780	687266	Fpgs	689.974	0.298692	0.0781248	3.82327	0.000131694	0.00164169	620.41	765.863	570.711	541.162	550.186	615.233	658.834	508.911	658.144	651.872	769.869	678.653	583.011	658.337	658.773	663.31	1032.47	794.734	735.496	663.178	787.033	688.219	679.543	850.831	870.897
ENSRNOG00000014937	310689	Lrrc71	189.945	0.298683	0.0758367	3.9385	8.19929e-05	0.00109551	170.672	210.971	168.643	144.647	162.789	155.687	190.22	174.184	172.677	179.209	185.185	169.416	167.088	178.318	205.07	232.26	259.459	216.016	192.232	194.893	222.259	167.261	191.603	182.008	257.621
ENSRNOG00000023352	499776	Fam78a	27.8216	0.298665	0.20968	1.42438	0.154335	0.352911	25.0384	30.8577	26.736	14.1612	31.9396	22.5478	31.7033	16.7888	21.7079	31.3615	13.5247	39.6294	28.7463	21.6144	20.1882	35.4983	23.5871	17.5148	28.7884	30.6776	23.6217	52.2024	41.4058	32.8929	33.0576
ENSRNOG00000017684	363083	Fbxl22	31.7556	0.298554	0.171495	1.74089	0.0817026	0.236132	28.5245	35.2806	23.6511	31.357	38.1215	22.5478	20.8053	28.3311	24.6681	31.3615	27.0494	38.6386	29.6446	26.1173	41.439	28.3986	43.9579	28.4615	32.503	31.5799	37.58	50.0717	17.0495	40.568	36.4773
ENSRNOG00000001061	288652	Rilpl2	352.11	0.298221	0.077205	3.86272	0.00011213	0.00142853	316.454	391.008	302.323	300.421	322.487	313.522	352.699	337.875	316.738	330.416	280.898	332.887	284.768	322.414	453.704	417.865	548.937	353.945	403.966	341.965	390.832	336.652	315.009	356.34	381.872
ENSRNOG00000034168	685068	Gemin7l1	12.0347	0.298136	0.326072	0.914327	0.360545	0.589184	10.914	13.2574	15.4246	9.10365	9.27279	21.4741	8.91656	9.44372	7.89379	4.48022	6.24218	19.8147	4.49161	14.4096	20.1882	15.2135	16.0821	8.02762	6.5006	17.1434	11.8109	8.52284	2.43564	28.5072	11.3992
ENSRNOG00000020638	293538	Hmx2	300.58	0.298058	0.104897	2.84144	0.00449099	0.0290005	269.754	334.209	239.596	264.006	281.275	328.554	233.812	249.734	266.415	220.651	238.243	274.433	353.04	287.291	262.447	325.57	323.787	282.426	429.968	357.304	450.96	318.541	274.415	230.251	420.629
ENSRNOG00000017914	85332	Cavin3	1010.01	0.297909	0.0784431	3.79778	0.000146	0.00178547	910.637	1118.42	721.872	850.686	865.461	734.414	961.007	1005.23	920.613	1043.89	937.367	955.068	964.797	967.242	1459.93	1150.14	1072.14	1242.09	1060.53	1236.13	937.353	894.898	930.413	1082.18	1236.81
ENSRNOG00000033192	310132	Osmr	335.245	0.297669	0.115271	2.58233	0.00981345	0.0522918	302.241	371.25	330.087	242.764	468.791	210.446	310.098	360.96	240.76	323.696	243.445	282.359	287.463	326.017	433.515	409.751	397.765	463.412	427.182	355.5	275.945	321.737	323.94	398.005	277
ENSRNOG00000007733	66013	Arhgef9	1302	0.297652	0.0602224	4.94254	7.71118e-07	1.83947e-05	1172.38	1443.4	1356.34	1284.63	1184.86	1392.6	1073.95	1060.84	1113.02	974.448	1063.25	1202.75	1209.14	1152.77	1372.8	1423.99	1410.94	1296.09	1487.71	1302	1669.63	1632.12	1503.6	1337.65	1440.85
ENSRNOG00000042771	315108	Apol3	370.6	0.297125	0.135786	2.18818	0.0286567	0.114693	334.529	409.951	256.049	350.996	357.518	234.068	416.106	545.637	338.446	281.134	243.445	368.553	320.701	301.7	607.771	468.577	528.567	475.819	282.312	387.982	339.294	337.718	278.474	419.933	383.012
ENSRNOG00000060146	308406	Six5	202.338	0.296564	0.0858455	3.45463	0.000551049	0.00537752	182.618	223.851	158.359	157.797	177.213	191.119	180.313	182.579	194.384	171.368	209.113	193.193	185.953	190.026	209.32	249.502	175.831	259.073	189.446	214.743	235.144	178.98	258.178	294.94	197.206
ENSRNOG00000058645	116640	Tnc	19605.2	0.295589	0.0639468	4.62242	3.79296e-06	7.641e-05	17680	21705.4	17542.9	18159.8	18673.3	20939.4	18317.6	15714.3	19256.9	15109.5	17047.4	18701.1	16934.3	15763.2	16556.5	21971.4	22287.7	22217.5	21514.2	21693.6	24439.9	25478	22320.2	18290.7	21990.1
ENSRNOG00000021098	361714	Rasgrp2	166.148	0.295322	0.0972975	3.03524	0.00240343	0.0177476	150.054	183.706	119.284	130.486	142.183	147.098	158.517	150.05	138.141	154.568	145.651	148.61	189.546	176.517	126.442	198.79	161.894	226.233	174.587	168.727	221.185	177.914	208.653	212.708	143.63
ENSRNOG00000000386	171564	Pbld1	97.226	0.294455	0.114148	2.57958	0.00989195	0.0525653	87.4886	107.849	88.4345	93.0596	103.031	77.3068	74.3046	70.3032	89.7918	100.805	87.3905	99.0734	97.9171	68.4455	92.4408	115.623	102.926	78.0868	117.011	82.1078	140.657	139.562	90.1186	119.511	108.292
ENSRNOG00000037148	56826	Adap2	48.6253	0.294408	0.16353	1.80033	0.0718083	0.216939	43.9542	53.721	42.1606	30.3455	41.2124	42.9482	57.4622	44.0707	47.3627	45.9223	35.3724	51.5182	33.2379	55.8371	31.8761	50.7118	56.8236	59.1124	55.7194	40.6028	56.9069	41.5489	65.7622	95.3895	36.4773
ENSRNOG00000053875	289786	Nacad	297.996	0.294245	0.0917183	3.20814	0.00133597	0.0110948	268.948	329.685	247.822	202.303	264.79	341.438	262.543	196.219	248.654	301.295	366.208	234.804	264.107	297.197	258.197	301.228	346.302	356.134	311.1	341.965	371.505	320.672	351.544	347.569	320.317
ENSRNOG00000015632	361420	Taf1c	311.08	0.294154	0.0961305	3.05994	0.00221379	0.0165885	280.766	344.15	210.803	205.338	282.305	306.006	276.413	215.107	288.123	346.097	339.158	307.128	308.124	284.589	337.887	308.328	304.489	423.274	289.741	337.454	373.653	266.339	400.256	377.172	367.053
ENSRNOG00000002659	85483	Ciita	93.719	0.294104	0.179145	1.64172	0.100649	0.269482	84.7604	103.492	74.0382	54.6219	137.031	77.3068	117.897	98.6344	92.752	60.483	94.6731	69.3514	61.9842	78.352	40.3764	134.893	94.3486	88.3038	138.37	90.2284	60.1281	113.993	135.584	130.475	111.712
ENSRNOG00000010833	680308	Mthfd2	101.771	0.294085	0.147537	1.99329	0.0462292	0.160753	91.8753	112.566	65.8117	66.7601	137.031	118.108	89.1656	100.733	99.659	84.0041	83.2291	106.009	81.7473	70.2467	81.8154	81.1389	105.07	132.091	93.7943	122.711	94.4869	79.9016	122.594	150.211	174.407
ENSRNOG00000013484	24421	Gsta1	440.516	0.29403	0.180947	1.62495	0.104173	0.275524	397.358	487.598	317.747	358.077	568.731	338.217	324.959	482.679	325.619	343.857	334.997	331.896	543.485	498.031	433.515	352.954	478.176	344.458	627.772	590.093	263.06	329.195	498.494	822.324	623.535
ENSRNOG00000000979	498176	Bri3bp	28.8616	0.293917	0.185016	1.5886	0.11215	0.288029	25.9458	32.0425	27.7643	26.2994	13.394	11.8108	24.7682	28.3311	45.3893	28.0014	22.888	28.7313	25.153	28.8191	43.564	30.4271	35.3807	29.1913	34.3603	32.4822	20.4006	30.8953	25.1682	30.7001	39.8971
ENSRNOG00000002229	64532	Adcy5	737.953	0.29387	0.0724037	4.05877	4.93309e-05	0.00071133	666.67	815.717	555.286	604.887	636.732	633.486	667.751	636.926	613.742	726.916	609.653	756.921	827.354	730.385	701.275	875.286	673.306	851.657	664.918	757.918	833.203	835.238	933.661	1012.01	834.419
ENSRNOG00000010058	306141	Spry2	196.022	0.293813	0.0956797	3.0708	0.00213485	0.0161343	176.651	217.154	162.473	176.004	163.819	128.845	198.146	145.853	170.703	200.49	175.821	180.314	208.411	208.939	232.696	239.36	223.006	177.337	261.881	242.714	161.057	164.065	238.692	232.443	215.444
ENSRNOG00000025843	361363	Ccdc102a	222.026	0.293704	0.0859384	3.41761	0.000631736	0.00603288	200.525	245.482	193.322	144.647	222.547	206.151	236.784	207.762	188.464	215.051	210.153	209.045	186.851	185.523	324.074	277.901	238.016	288.994	228.45	233.691	211.522	208.81	241.128	236.829	210.885
ENSRNOG00000000529	24649	Pim1	78.189	0.293571	0.109394	2.68362	0.00728293	0.0418678	70.5062	86.5703	53.472	58.668	72.1217	59.0538	84.2119	79.7469	63.1503	59.3629	88.4309	81.2402	71.8657	74.7497	78.6278	110.552	68.6172	78.8166	85.4364	96.5443	83.7498	100.143	76.3166	81.1359	92.3333
ENSRNOG00000059500	246060	Cdkn1c	216.582	0.293568	0.0942008	3.11641	0.00183068	0.0143357	195.403	239.687	201.548	165.889	171.032	175.014	178.331	207.762	194.384	197.13	190.386	258.582	194.037	210.74	163.631	225.16	256.242	194.122	282.312	244.519	211.522	229.051	258.989	260.951	310.057
ENSRNOG00000010480	500947	Vstm5	25.6388	0.293298	0.226279	1.29618	0.194914	0.407889	23.2435	28.2518	33.9342	16.1843	31.9396	19.3267	19.8146	20.986	30.5884	15.6808	27.0494	14.861	29.6446	18.9126	21.2508	38.541	19.2986	35.0296	15.7872	18.948	44.0223	17.0457	17.0495	42.7608	41.037
ENSRNOG00000004424	304807	Rabif	132.258	0.293226	0.0919661	3.18841	0.00143057	0.0116961	119.3	146.394	115.17	132.509	130.849	117.034	106.999	130.113	118.407	137.767	130.045	94.1197	104.205	114.376	117.942	156.192	150.1	122.604	148.585	124.515	147.099	173.653	125.029	163.368	181.247
ENSRNOG00000017945	502503	Serf1	53.7464	0.292936	0.158345	1.84999	0.0643148	0.200796	48.5867	59.3752	54.5003	49.5643	36.0609	42.9482	62.4159	46.1693	30.5884	69.4434	63.4622	50.5274	35.9329	41.4275	62.6897	62.8826	87.9157	66.4103	37.1463	67.6713	56.9069	43.6796	41.4058	60.3037	66.1152
ENSRNOG00000002511	114110	Flt4	374.595	0.292928	0.111906	2.61764	0.0088541	0.0485719	338.12	414.387	313.634	331.778	363.7	345.733	300.191	182.579	371.008	349.457	425.509	350.72	372.803	350.333	293.26	358.025	380.611	540.04	365.891	393.396	580.88	338.783	426.236	460.501	420.629
ENSRNOG00000053452	287876	Actg1	582.763	0.292908	0.10343	2.83194	0.00462665	0.029733	525.614	645.107	539.862	472.378	678.975	511.084	544.901	492.123	502.242	498.424	419.266	480.506	539.891	627.717	812.841	974.681	546.793	801.302	474.544	643.328	512.162	599.795	614.592	628.255	487.884
ENSRNOG00000023385	363248	Rpl37a-ps1	3813.82	0.292741	0.0838311	3.49203	0.000479358	0.00478807	3433.92	4228.26	3507.56	3396.67	3339.24	3388.61	3653.81	3793.23	3201.92	3323.2	3145.02	3613.21	3542.08	3302.49	5456.13	4237.48	6558.3	4179.47	3811.21	3687.63	3814.91	3995.08	3412.33	3358.37	3999.97
ENSRNOG00000031665	302668	Ace2	3077.39	0.292629	0.0974445	3.00303	0.00267308	0.0192245	2775.36	3406.88	2691.08	2684.57	2681.9	2645.61	2237.06	2423.89	2850.64	2722.85	2404.28	3851.97	3231.26	2879.21	2431.09	2976.78	3924.04	2608.25	3383.1	3076.79	3722.57	3936.49	3153.34	3335.34	4927.86
ENSRNOG00000020774	103690114	LOC103690114	17.0187	0.292417	0.237569	1.23087	0.21837	0.43649	15.3816	18.8046	5.14154	16.1843	18.5456	17.1793	21.796	17.8381	21.7079	19.0409	7.28254	12.8795	13.4748	13.509	14.8755	14.1993	24.6593	18.2446	16.7158	26.1662	13.9583	35.1567	13.8019	14.2536	14.8189
ENSRNOG00000018564	291874	Nup93	987.776	0.292399	0.0511708	5.71417	1.10243e-08	3.78878e-07	891.808	1092.47	886.401	917.446	872.673	953.45	892.646	972.703	881.144	772.838	791.716	1059.09	927.966	773.614	1092.29	1059.88	1110.74	1051.62	1081.88	1041.24	1160.69	1192.13	1113.09	1001.04	1112.56
ENSRNOG00000055401	25327	Kcnc1	19.5901	0.29231	0.2467	1.18488	0.236064	0.458369	17.7496	21.5978	12.3397	21.2419	20.6062	13.9582	22.7868	13.6409	24.6681	7.84039	21.8476	10.8981	24.2547	18.9126	7.43776	36.5125	19.2986	24.8126	16.7158	22.5571	33.2852	10.6536	28.4158	21.9286	15.9588
ENSRNOG00000009570	727679	Pdxp	562.521	0.292216	0.0898939	3.25068	0.00115129	0.00982385	506.613	623.511	412.351	491.597	555.337	634.56	429.976	373.551	510.136	454.742	546.191	572.644	537.196	561.073	551.457	549.716	742.995	554.635	574.838	587.387	828.908	692.481	643.008	485.719	647.473
ENSRNOG00000009063	290370	Dnajc15	851.521	0.291675	0.0823691	3.54107	0.00039851	0.00411051	767.158	943.553	788.712	770.776	748.005	882.585	792.583	689.391	787.405	651.872	705.366	842.124	769.862	777.216	814.966	845.873	1311.23	904.931	950.944	969.053	995.334	1023.81	798.889	645.798	1118.26
ENSRNOG00000005708	65205	Mmp16	136.373	0.291613	0.102825	2.83601	0.00456809	0.029411	123.134	150.815	84.3213	112.278	139.092	122.402	146.628	112.275	98.6723	163.528	109.238	143.656	134.748	110.774	144.505	149.093	174.759	122.604	157.872	151.584	118.109	158.738	150.198	149.115	182.387
ENSRNOG00000028166	288527	Asmtl	295.213	0.291504	0.0881964	3.30517	0.000949188	0.00843314	266.77	326.241	259.134	252.879	245.214	287.753	208.053	303.248	267.402	309.135	237.203	264.526	267.7	298.999	421.827	341.798	392.404	354.675	319.458	319.408	314.599	238.64	302.831	245.601	337.415
ENSRNOG00000060348	363783	Zdhhc23	99.5606	0.29136	0.127286	2.28902	0.0220783	0.0946135	89.8555	110.148	71.9816	71.8177	117.455	128.845	79.2583	74.5004	103.606	66.0832	84.2694	106.009	108.697	65.7437	73.3151	112.58	119.008	96.3314	103.081	102.86	122.404	142.758	111.227	112.932	115.132
ENSRNOG00000013465	291850	Tepp	52.0315	0.29133	0.13886	2.09801	0.0359038	0.134736	46.8664	57.6662	51.4154	50.5758	47.3943	23.6215	56.4715	46.1693	30.5884	44.8022	49.9374	43.5923	59.2892	58.5389	62.6897	45.6406	68.6172	64.9507	44.5755	57.7461	66.5703	47.941	52.7721	64.6895	58.1358
ENSRNOG00000009812	691042	Sbf2	2704.26	0.290923	0.0701496	4.14718	3.36591e-05	0.000508543	2443.1	2989.16	2761.01	2459	2468.62	2820.62	2196.44	2216.13	2235.91	2134.82	2723.67	2666.07	2331.14	2303.73	2748.78	2914.91	2504.53	2908.19	3181.58	3233.78	3392.94	3543.37	2599.64	2396.8	3456.23
ENSRNOG00000059765	79123	Asic1	151.642	0.290857	0.117268	2.48028	0.0131279	0.0649487	136.774	167.862	159.388	110.255	148.365	165.351	115.915	95.4865	139.128	142.247	175.821	115.916	146.426	126.984	133.88	168.363	175.831	166.391	140.227	135.343	284.535	170.457	156.693	168.85	145.909
ENSRNOG00000016886	301515	Rnf25	500.339	0.290807	0.0536748	5.41795	6.02875e-08	1.8233e-06	452.072	552.995	466.852	448.102	395.639	527.189	391.338	400.833	437.118	462.583	494.173	504.284	451.856	444.896	572.708	525.374	566.092	555.365	527.477	545.882	609.87	527.351	537.464	532.866	582.498
ENSRNOG00000019568	24518	Jund	1280.98	0.290765	0.0804648	3.61357	0.000302009	0.00328237	1155.33	1418.06	952.213	1024.67	1208.55	1275.56	1373.15	1261.26	1134.73	1104.37	1007.07	1093.77	1169.61	1259.04	1609.74	1348.93	1293	1247.2	1365.13	1545.61	1259.47	1133.54	1355.03	1390.27	2050.71
ENSRNOG00000052695	102549869	LOC102549869	22.6169	0.290752	0.218973	1.3278	0.184245	0.393663	20.4118	25.0225	11.3114	14.1612	21.6365	22.5478	32.694	38.8242	13.8141	20.161	17.6862	18.8239	16.1698	17.1114	20.1882	19.2705	22.515	14.5957	29.717	29.7754	37.58	24.5032	17.8613	29.6036	29.6378
ENSRNOG00000000563	309837	Adamts14	34.4765	0.290577	0.170922	1.70006	0.0891201	0.249645	31.2189	38.0304	22.6228	48.5528	35.0306	26.8426	20.8053	34.627	26.6415	38.0819	29.1302	25.7591	44.0178	22.515	46.7517	40.5694	34.3086	40.1381	29.717	39.7005	30.064	23.4378	42.2177	51.5323	39.8971
ENSRNOG00000059919	296462	Mtg2	278.145	0.290339	0.0680237	4.2682	1.97054e-05	0.000320259	251.212	307.526	241.652	267.04	207.092	263.058	229.849	264.424	278.256	284.494	252.808	243.721	225.479	256.67	349.575	285	372.034	280.237	274.882	291.438	290.977	291.907	292.276	312.483	341.975
ENSRNOG00000010486	58808	Mpp4	23.6361	0.290325	0.215932	1.34452	0.178779	0.387121	21.1765	26.3192	26.736	17.1958	18.5456	12.8845	12.8795	22.0353	24.6681	13.4407	20.8073	23.7776	36.8312	24.3162	17.0006	16.2278	30.02	28.4615	36.2176	9.92512	31.1377	36.2221	25.9801	24.1215	34.1975
ENSRNOG00000020585	24816	Tbxa2r	115.791	0.290288	0.119549	2.42819	0.0151744	0.0722343	104.609	127.989	70.9532	82.9444	106.122	108.444	86.1934	78.6976	115.447	115.366	135.247	113.934	119.477	122.481	95.6284	116.637	138.306	130.631	127.226	137.147	158.91	91.6205	156.693	150.211	104.872
ENSRNOG00000033473	58927	Rpl36	597.373	0.29008	0.0735845	3.94213	8.07616e-05	0.00108284	538.218	661.905	509.012	512.839	479.094	498.199	571.65	609.644	530.857	478.263	506.657	610.292	614.452	537.657	717.213	545.659	863.075	599.882	673.276	733.557	614.165	605.122	581.305	566.855	780.843
ENSRNOG00000020762	53982	Zfp260	16.0088	0.289952	0.279603	1.03701	0.299729	0.52788	14.4517	17.7073	18.5095	20.2303	14.4243	4.29482	16.8424	13.6409	14.8008	11.2006	11.444	3.96294	23.3564	20.7138	23.3758	23.3274	5.36072	18.9744	15.7872	12.632	16.1057	29.8299	17.8613	9.86788	21.6584
ENSRNOG00000007520	690005	Zcchc3	155.023	0.289827	0.0945924	3.06396	0.00218427	0.0164293	140.183	171.213	110.029	128.463	154.547	141.729	146.628	126.966	155.902	174.729	135.247	111.953	117.68	178.318	209.32	174.449	140.451	197.041	167.158	147.975	179.31	149.15	170.495	164.465	183.527
ENSRNOG00000059362	266805	Has3	48.8914	0.2896	0.158237	1.83016	0.0672254	0.206985	44.5353	53.6436	44.2172	46.5298	42.2427	47.243	40.6199	53.5144	30.5884	78.4039	53.0585	38.6386	28.7463	30.6203	54.1894	68.968	55.7514	48.1657	45.5042	47.821	44.0223	45.8103	69.8216	71.268	38.7572
ENSRNOG00000014142	316290	Ogfrl1	506.897	0.28947	0.100292	2.88627	0.0038984	0.0257769	458.277	559.938	375.332	390.446	483.216	438.072	448.8	483.728	405.543	474.903	398.459	583.542	510.247	507.037	452.641	550.73	574.669	412.328	654.703	626.185	395.127	486.867	624.335	599.748	781.983
ENSRNOG00000021004	292912	Rasip1	820.006	0.28909	0.0706765	4.09033	4.30753e-05	0.000631069	741.082	906.104	649.891	769.764	748.005	619.528	692.519	589.708	726.228	903.884	841.654	729.18	810.286	812.34	763.965	851.958	937.053	1018.78	933.3	923.938	945.943	727.638	940.968	934.16	989.448
ENSRNOG00000055157	307237	Pard6g	81.4903	0.289055	0.122652	2.3567	0.0184382	0.0831968	73.7692	89.9134	60.6702	67.7716	90.6673	79.4542	69.351	89.1907	70.0573	67.2033	75.9465	77.2772	59.2892	78.352	75.4402	93.3097	78.2664	93.4122	84.5078	86.6192	68.7178	59.6599	116.099	103.065	129.951
ENSRNOG00000050547	89815	Syngr2	353.151	0.28878	0.0695115	4.15442	3.26111e-05	0.00049495	319.632	389.716	287.926	310.536	344.124	295.269	295.237	250.783	332.526	376.338	338.118	302.174	320.701	381.854	371.888	389.467	365.601	469.98	360.319	401.516	359.695	377.136	388.89	462.694	339.695
ENSRNOG00000014429	362162	Arfgap2	1422.46	0.288705	0.0381539	7.56686	3.82363e-14	2.82948e-12	1286.32	1570.99	1252.48	1304.86	1354.86	1320.66	1239.4	1268.61	1229.46	1373.19	1315.02	1275.07	1273.82	1228.42	1550.24	1642.05	1795.84	1609.17	1483.06	1452.68	1610.57	1615.08	1448.39	1538.29	1535.47
ENSRNOG00000000439	81722	Ager	210.265	0.288494	0.0942544	3.0608	0.00220749	0.0165681	189.667	232.736	194.35	173.981	177.213	202.93	149.6	167.888	186.491	192.649	227.84	180.314	210.207	212.541	187.007	243.417	287.334	245.937	221.02	177.75	331.778	208.81	237.881	209.418	209.745
ENSRNOG00000026488	497943	Gltpd2	28.3859	0.288449	0.179011	1.61135	0.107104	0.280292	25.6715	31.3471	24.6794	42.4837	30.9093	23.6215	15.8517	25.1832	27.6283	16.8008	30.1705	25.7591	23.3564	21.6144	24.4384	33.4698	32.1643	33.57	42.7182	31.5799	23.6217	36.2221	18.6732	29.6036	38.7572
ENSRNOG00000027498	303702	Engase	216.99	0.288085	0.0915497	3.14675	0.00165093	0.0131575	196.103	239.776	203.605	191.177	165.88	194.341	213.997	147.952	189.451	207.21	229.92	204.091	219.19	186.424	192.319	274.858	181.192	239.369	240.522	210.232	310.304	206.679	231.386	285.072	265.601
ENSRNOG00000039861	690617	LOC690617	595.352	0.287918	0.0756287	3.807	0.000140665	0.00173364	538.882	656.955	497.701	473.39	555.337	674.287	442.856	412.376	481.521	518.585	599.249	592.459	587.502	631.319	576.958	743.435	711.903	718.107	591.554	587.387	691.473	646.671	688.473	615.098	655.452
ENSRNOG00000024846	499772	Ier5l	178.479	0.287808	0.0931917	3.08834	0.00201275	0.015426	161.438	197.069	167.614	168.923	191.638	134.213	169.415	153.198	145.048	173.609	140.449	168.425	156.308	168.412	259.259	164.306	160.821	227.692	183.874	204.818	248.028	167.261	173.742	213.804	164.148
ENSRNOG00000017463	680476	Bloc1s3	87.3678	0.287615	0.129045	2.22879	0.0258276	0.105831	78.9881	96.5094	86.3779	81.9329	68.0005	74.0856	84.2119	77.6483	66.1105	53.7626	73.8658	101.055	84.4422	96.364	97.7535	122.723	86.8436	86.8442	116.082	98.3489	74.0863	128.908	69.0097	63.593	117.411
ENSRNOG00000020835	308449	Hipk4	74.2452	0.287588	0.148926	1.93107	0.0534738	0.177396	67.0845	82.0568	55.5286	58.668	56.6671	44.0219	84.2119	60.8595	58.2167	64.9632	86.3501	67.3699	100.612	67.5449	80.7529	82.1531	87.9157	82.4655	112.367	77.5964	45.096	47.941	99.0492	106.354	80.9341
ENSRNOG00000008082	54295	Rgs6	155.587	0.287519	0.111449	2.57983	0.00988498	0.0525527	140.909	171.599	91.5194	142.624	133.94	104.149	173.377	128.015	121.367	171.368	133.166	198.147	142.833	150.4	184.882	225.16	150.1	144.497	157.872	133.538	175.016	170.457	164	196.261	185.806
ENSRNOG00000022800	316580	Sp140	469.907	0.287518	0.0728913	3.94447	7.9976e-05	0.00107396	425.2	518.678	439.088	400.561	399.76	385.46	457.717	496.32	385.809	461.463	407.822	431.96	438.381	398.064	494.08	533.488	567.164	587.475	518.19	503.474	389.759	404.835	526.909	539.444	640.633
ENSRNOG00000003517	303398	Tbx2	712.263	0.287001	0.0809697	3.54456	0.000393276	0.0040733	645.31	785.303	546.032	620.06	578.004	660.329	549.854	511.01	627.556	721.315	593.007	710.356	821.066	805.135	634.335	741.406	760.149	804.221	845.078	857.169	992.113	813.931	719.325	744.477	726.127
ENSRNOG00000028956	362834	Mbd3	703.367	0.286866	0.0638015	4.49622	6.91714e-06	0.000129066	637.021	775.744	487.418	588.703	673.823	668.918	692.519	584.461	590.06	716.835	692.882	686.579	584.807	677.25	847.905	813.417	851.282	885.957	761.498	743.482	798.844	677.566	690.909	752.152	710.168
ENSRNOG00000005958	311483	Rrbp1	1995.55	0.286769	0.0528516	5.42593	5.76532e-08	1.74667e-06	1806.93	2201.32	1688.48	1779.26	1704.13	1875.76	1830.87	1664.19	1795.84	2059.78	1709.32	1744.68	1879.29	1951.6	2202.64	2082.23	2271.87	2473.24	2177.7	2277.36	2479.21	1768.49	2045.93	2404.47	2031.33
ENSRNOG00000002024	79208	Epha5	47.137	0.286653	0.200145	1.43222	0.152079	0.350008	42.6427	52.04	37.0191	32.3685	52.5458	53.6852	37.6477	40.9228	49.3362	43.6821	42.6549	53.4996	37.7295	30.6203	31.8761	34.484	22.515	39.4083	72.4352	43.3096	57.9806	42.6142	93.3661	87.7145	46.7366
ENSRNOG00000011648	25240	Aqp1	7863.68	0.286566	0.0627401	4.56751	4.93551e-06	9.6005e-05	7114.9	8680.52	6742.62	6921.81	7665.51	6112.6	7653.38	8370.28	6836.02	7085.47	6532.44	7410.69	6919.77	7128.23	11035.5	7608.8	8136.49	8583.71	7589.91	9004.79	9935.09	8103.09	7734.77	9500.58	8253
ENSRNOG00000023020	313786	Fdx2	165.344	0.286133	0.0841532	3.40014	0.000673508	0.00636538	149.476	182.655	144.991	134.532	140.122	154.614	146.628	141.656	138.141	147.847	179.983	177.341	132.952	154.903	206.132	193.719	240.16	180.986	159.729	174.141	185.753	150.215	151.821	185.297	181.247
ENSRNOG00000003538	66015	Adamts4	62.3387	0.285947	0.360289	0.79366	0.427393	0.649796	56.6964	68.494	77.1231	64.7371	78.3036	30.0637	102.045	83.9441	64.137	54.8827	50.9778	23.7776	26.9497	23.4156	183.819	119.68	58.9679	113.116	18.5731	40.6028	62.2755	31.9607	38.9702	58.1109	27.358
ENSRNOG00000007089	63865	Lgmn	875.942	0.285902	0.0592528	4.82513	1.39915e-06	3.13144e-05	792.699	966.753	734.212	713.119	761.399	677.508	890.665	854.132	721.295	931.886	813.564	892.651	730.336	791.626	1080.6	898.613	1089.3	934.122	976.947	866.192	959.901	957.754	963.7	1032.84	874.316
ENSRNOG00000032635	100360117	LOC100360117	282.873	0.285754	0.0786771	3.63199	0.000281245	0.00309156	256.258	311.907	293.068	307.501	254.487	236.215	225.886	293.804	251.614	222.891	242.405	221.924	254.225	271.08	338.949	369.182	329.148	311.617	247.951	375.35	330.704	303.626	293.9	275.204	255.341
ENSRNOG00000057221	245956	Scn3b	1013.75	0.28565	0.0865974	3.29859	0.000971704	0.00858199	916.583	1119.76	916.222	953.86	872.673	1076.93	856.98	708.279	1011.39	730.276	993.547	1022.44	961.204	895.195	955.221	1042.63	992.805	1020.24	1118.1	1068.3	1389.39	1490.43	1063.56	847.541	1329.14
ENSRNOG00000060041	NA	NA	110.116	0.285572	0.144031	1.98271	0.0474002	0.163712	99.6892	121.49	104.887	68.7832	95.8189	107.37	102.045	61.9088	79.9246	85.1242	109.238	85.2031	130.257	165.71	131.755	107.509	84.6993	157.633	141.156	149.779	144.952	108.666	107.168	110.74	92.3333
ENSRNOG00000060098	83801	Ptms	4315.49	0.285198	0.0716728	3.97917	6.91574e-05	0.000946967	3898.44	4770.46	3336.86	3546.38	3952.27	3524.97	4071.89	3244.44	4080.1	4638.15	3993.95	3745.97	4066.7	4579.54	4836.67	4694.9	5764.91	5306.98	5032.39	4041.33	5484.54	3560.42	4333	4780.44	4639.46
ENSRNOG00000018397	171047	Dnph1	32.0162	0.284873	0.189902	1.5001	0.133589	0.322878	28.8494	35.4709	33.9342	24.2764	39.1518	27.9163	21.796	47.2186	29.6017	30.2415	18.7265	14.861	27.848	30.6203	34.0012	29.4128	42.8857	27.002	26.931	30.6776	27.9166	40.4835	30.8514	36.1822	63.8353
ENSRNOG00000016091	690294	Tmem169	48.2967	0.284403	0.212662	1.33735	0.181109	0.389594	43.7222	53.2872	24.6794	41.4722	66.9702	63.3486	50.5271	36.7256	42.4291	38.0819	31.2109	25.7591	42.2211	61.2407	35.0637	38.541	79.3386	30.6509	49.2188	88.4238	54.7595	83.0977	43.8415	28.5072	54.716
ENSRNOG00000000321	25145	Cd24	11999.3	0.284372	0.0746946	3.80713	0.000140588	0.00173364	10841.5	13262.2	12225.6	11148.9	11380.8	13048.7	9931.06	9503.53	11055.2	8127.12	9836.63	11232.9	12029.4	10578.4	11530.7	11902.1	14987.5	10646.1	13822.1	13185.1	15428.2	15862.1	12836.6	10956.6	14727.7
ENSRNOG00000021380	303671	Fads6	43.3076	0.284368	0.17426	1.63186	0.102709	0.273279	39.1306	47.8643	30.8492	53.6104	46.364	41.8745	40.6199	33.5777	32.5619	33.6017	50.9778	22.7869	44.0178	38.7257	34.0012	48.6833	32.1643	45.9763	60.3627	46.9187	53.6858	56.4638	26.792	41.6644	79.7942
ENSRNOG00000007341	100360777	Mroh8	16.1234	0.284118	0.237504	1.19627	0.231593	0.45272	14.5768	17.8107	9.25477	15.1728	14.4243	16.1056	14.8609	6.29581	13.8141	26.8813	12.4844	16.8425	13.4748	15.3102	21.2508	15.2135	23.5871	11.6765	21.3591	12.632	13.9583	23.4378	8.11879	23.0251	21.6584
ENSRNOG00000020481	114113	Pafah1b3	74.4127	0.284109	0.115092	2.46853	0.0135669	0.0664775	67.1962	82.2852	76.0948	74.8523	65.9399	70.8645	65.3881	64.0074	82.8848	60.483	73.8658	50.5274	53.001	68.4455	75.4402	59.8399	125.441	86.1144	71.5066	73.9873	81.6024	82.0324	77.9404	80.0395	91.1934
ENSRNOG00000059140	289785	Myo1g	46.393	0.284017	0.222216	1.27811	0.20121	0.415022	41.9877	51.1988	48.3305	24.2764	55.6368	21.4741	42.6013	75.5497	42.4291	43.6821	53.0585	35.6664	36.8312	24.3162	31.8761	79.1104	56.8236	47.4359	28.7884	54.137	33.2852	36.2221	74.6929	86.6181	34.1975
ENSRNOG00000037673	NA	NA	368.152	0.283292	0.0775401	3.65348	0.000258706	0.00288761	333.26	406.217	391.785	336.835	310.123	348.954	295.237	321.086	349.3	349.457	307.948	281.368	334.176	372.848	529.144	389.467	489.969	390.434	337.102	407.832	386.537	432.534	324.752	379.365	401.251
ENSRNOG00000038202	691455	Calml4	33.7975	0.282946	0.171357	1.65121	0.0986954	0.266095	30.6357	37.2467	41.1323	31.357	32.9699	20.4004	35.6662	30.4298	33.5486	15.6808	42.6549	30.7128	23.3564	29.7197	34.0012	34.484	45.03	31.3807	33.4316	46.0165	33.2852	26.6339	42.2177	57.0144	26.2181
ENSRNOG00000035591	100526582	Mir126a	48.1719	0.282876	0.197175	1.43464	0.151388	0.348841	43.7243	53.0239	33.9342	50.5758	34.0002	30.0637	39.6291	34.627	48.3494	56.0028	68.664	31.7035	48.5094	48.6323	51.0018	53.7545	27.8757	84.6549	53.8621	44.2119	90.1921	30.8953	53.584	63.593	29.6378
ENSRNOG00000014367	312275	Ephb6	518.246	0.282788	0.0729906	3.87431	0.000106929	0.00137333	469.871	571.018	528.55	507.781	429.639	513.231	465.642	419.721	436.132	445.782	510.818	386.386	511.145	483.621	667.274	543.63	464.238	699.862	499.617	575.657	616.313	592.337	599.979	551.505	470.786
ENSRNOG00000008016	362859	Ckap4	516.268	0.282774	0.078133	3.61914	0.000295585	0.00322474	467.457	569.515	391.785	392.469	486.307	435.924	482.485	414.474	492.375	608.19	417.186	444.84	490.484	552.967	521.706	464.52	631.492	599.152	624.986	561.22	628.123	460.233	613.78	628.255	531.201
ENSRNOG00000014739	286888	Wfdc2	47.206	0.282714	0.144365	1.95833	0.0501908	0.170639	42.7497	52.0674	28.7926	50.5758	52.5458	44.0219	33.6848	56.6623	44.4025	41.442	36.4127	42.6016	39.5262	42.3281	60.5646	42.5979	67.545	49.6253	31.5743	49.6256	63.3492	59.6599	40.5939	46.0501	61.5555
ENSRNOG00000011800	25584	F3	591.45	0.282588	0.195045	1.44883	0.147385	0.342834	534.71	653.347	587.164	366.169	477.034	461.693	384.403	454.348	708.467	465.943	299.625	457.719	871.372	882.586	541.894	486.833	831.983	675.779	815.361	688.442	368.284	387.789	827.305	854.12	709.028
ENSRNOG00000015614	680616	Ppp1r16b	88.9741	0.282455	0.19076	1.48068	0.138691	0.330162	81.123	97.5389	53.472	89.0135	51.5155	85.8964	106.999	135.36	68.0839	88.4843	96.7538	88.1753	59.2892	50.4335	191.257	126.779	82.555	132.091	87.2937	98.3489	71.9389	91.6205	60.8909	81.1359	49.0164
ENSRNOG00000019202	25066	Pvr	254.382	0.282411	0.127092	2.22209	0.0262771	0.107224	230.349	280.599	199.492	196.234	224.608	197.562	273.441	326.333	244.707	216.171	228.88	235.795	202.122	218.845	374.013	377.296	355.952	304.32	205.233	267.076	249.102	135.3	290.653	262.047	265.601
ENSRNOG00000007332	171044	Sstr3	16.9777	0.28235	0.3493	0.808331	0.4189	0.641912	15.4014	18.6974	27.7643	0	22.6668	26.8426	10.898	7.34511	15.7876	10.0805	17.6862	27.7406	2.69497	15.3102	13.813	31.4413	7.505	19.7041	18.5731	19.8502	18.2532	18.111	17.8613	12.0607	28.4979
ENSRNOG00000016547	59293	Rgs19	113.492	0.282339	0.095279	2.96328	0.00304377	0.0213174	102.742	125.22	92.5477	97.1056	100.97	102.002	106.999	101.782	109.526	112.006	92.5923	134.74	76.3573	106.271	145.568	119.68	150.1	113.116	103.081	102.86	133.141	112.928	133.148	131.572	132.23
ENSRNOG00000003367	287405	Tmem220	49.1173	0.282323	0.170197	1.65881	0.097155	0.263207	44.4864	54.1692	39.0757	80.9214	48.4246	33.2849	46.5642	37.7749	41.4424	40.322	30.1705	39.6294	53.8993	42.3281	45.6891	43.6121	32.1643	45.2466	49.2188	41.505	75.1601	77.7709	61.7028	69.0752	54.716
ENSRNOG00000020505	292763	Map4k1	85.2125	0.282301	0.157658	1.79059	0.0733596	0.220124	77.2177	93.9341	64.7834	75.8638	82.4248	53.6852	102.045	79.7469	99.659	82.8841	74.9062	79.2587	52.1027	79.2526	65.8773	123.737	151.172	80.2762	91.0084	81.2055	79.4549	62.856	107.98	131.572	58.1358
ENSRNOG00000025388	100363539	Mrpl33	405.161	0.282189	0.0942014	2.99559	0.00273914	0.0196023	365.81	448.09	384.587	404.607	346.184	427.335	352.699	337.875	388.769	324.816	288.181	385.396	363.82	385.456	505.768	401.637	606.833	375.109	406.752	447.533	518.604	463.43	333.682	319.062	550.58
ENSRNOG00000026644	299783	Glipr1	118.241	0.2821	0.105763	2.66728	0.00764682	0.0434712	106.835	130.685	113.114	96.0941	112.304	105.223	146.628	126.966	105.579	96.3247	105.077	102.046	99.7137	72.9485	120.067	116.637	128.657	90.4931	134.655	113.688	164.278	129.973	143.703	168.85	126.531
ENSRNOG00000030238	260327	Fndc5	190.722	0.282085	0.0825596	3.41675	0.000633744	0.00604542	172.577	210.516	183.039	159.82	173.092	217.962	182.294	149.001	181.557	116.486	193.508	172.388	176.071	165.71	258.197	199.804	170.471	211.637	209.876	183.164	227.628	220.529	202.97	217.093	214.304
ENSRNOG00000002795	303652	Cog1	782.998	0.281884	0.0502952	5.60458	2.0876e-08	6.7104e-07	710.015	862.615	683.825	698.958	658.368	745.151	715.306	626.433	707.481	677.633	778.192	721.254	718.657	788.924	787.34	865.143	909.177	965.503	868.294	814.762	955.607	827.781	872.77	883.724	738.666
ENSRNOG00000009613	NA	NA	51.1527	0.281709	0.149834	1.88014	0.0600885	0.191989	46.4799	56.2503	57.5852	45.5183	39.1518	41.8745	69.351	47.2186	46.376	42.5621	33.2916	57.4626	33.2379	44.1293	56.3145	74.0392	41.8136	61.3018	72.4352	59.5507	66.5703	53.2678	54.3959	47.1465	31.9177
ENSRNOG00000033202	312504	Fbxo41	64.9773	0.281696	0.147482	1.91003	0.0561292	0.183579	59.0486	71.445	52.4437	58.668	31.9396	84.8227	62.4159	59.8102	73.0175	64.9632	60.3411	39.6294	58.3909	62.1413	60.5646	83.1673	41.8136	71.5188	83.5791	70.3781	59.0543	110.797	81.1879	67.9787	55.8559
ENSRNOG00000004333	360488	Flywch1	898.56	0.281635	0.0514607	5.47282	4.42939e-08	1.36815e-06	814.103	990.694	772.259	708.062	820.127	808.5	740.074	721.92	761.75	817.64	942.569	902.559	869.575	904.201	906.345	1007.14	1049.63	1003.45	1001.09	952.811	1099.48	963.081	961.265	960.474	992.868
ENSRNOG00000020431	60450	Matk	56.4727	0.281499	0.175368	1.60519	0.108453	0.282503	51.1701	62.2574	69.9249	29.334	56.6671	47.243	49.5364	48.2679	33.5486	45.9223	62.4218	51.5182	48.5094	71.1473	46.7517	66.9396	56.8236	41.5976	73.3639	74.8895	56.9069	38.3528	70.6335	111.836	46.7366
ENSRNOG00000049355	100360464	Arxes2	12.1079	0.281493	0.3598	0.78236	0.434003	0.655661	11.1311	13.1735	8.22646	2.02303	14.4243	9.66334	18.8238	8.39441	26.6415	6.72033	5.20182	1.98147	18.8648	12.6084	9.56284	20.2847	3.21643	19.7041	18.5731	16.2411	8.58972	17.0457	10.5544	13.1572	7.97942
ENSRNOG00000018645	29236	Rpsa	7755.77	0.281428	0.0523604	5.37482	7.66586e-08	2.27879e-06	7020.33	8558.06	6890.69	6670.95	6480.65	6737.5	6994.54	7413.32	7019.55	6920.82	7220.12	7308.64	7377.02	7210.19	10055.9	8424.24	11062.4	7846.63	7675.35	7860.69	8405.04	8445.07	8195.11	8025.88	8142.43
ENSRNOG00000000442	406162	Notch4	1265.47	0.281085	0.0820232	3.42689	0.000610527	0.0058512	1146.69	1395.05	895.656	1099.52	1164.25	973.85	1063.05	855.181	1115.98	1310.46	1264.04	1177.98	1478.64	1361.7	1394.05	1356.03	1149.34	1591.66	1385.56	1338.99	1683.59	1215.57	1346.1	1391.37	1493.29
ENSRNOG00000012722	296470	Ppdpf	460.52	0.281066	0.0740933	3.7934	0.000148597	0.00181086	417.025	507.969	393.842	393.48	414.185	303.858	488.429	379.847	405.543	439.062	492.092	377.47	482.399	434.088	573.77	467.563	628.276	529.823	442.041	526.934	552.963	510.305	441.662	457.212	457.107
ENSRNOG00000018212	299617	Abhd17a	478.884	0.281042	0.06577	4.2731	1.92773e-05	0.000313888	434.594	527.201	345.511	392.469	423.458	454.177	453.754	384.044	433.171	512.985	416.145	485.46	417.72	496.23	524.894	540.588	570.38	555.365	526.548	495.354	616.313	441.057	523.662	526.287	478.765
ENSRNOG00000020202	246307	Asrgl1	2102.59	0.280953	0.0593825	4.73125	2.23142e-06	4.75544e-05	1904.77	2318.4	2029.88	2122.16	1991.59	2176.4	1949.75	1856.21	2007	1644.24	1674.98	1927.97	1833.47	1643.59	2196.27	2165.39	2686.79	2184.24	2098.76	2151.95	2628.45	2669.78	2257.02	2101.86	2361.91
ENSRNOG00000033916	NA	NA	695.622	0.280745	0.0904571	3.10362	0.00191167	0.0148014	629.043	768.253	633.438	617.025	666.611	692.54	523.105	604.398	652.224	624.991	579.482	706.393	680.03	568.277	948.846	804.289	1140.76	754.596	677.919	702.879	799.918	746.814	609.721	524.094	740.946
ENSRNOG00000031889	500714	Rpl6-ps1	277.117	0.280709	0.0844524	3.32387	0.000887771	0.00800329	251.338	305.24	234.454	291.317	242.123	282.384	228.858	288.558	271.349	234.091	248.647	193.193	220.089	280.987	374.013	362.082	333.437	272.939	261.881	301.363	322.115	312.149	269.544	234.636	313.477
ENSRNOG00000033015	NA	NA	48.0215	0.280692	0.163258	1.71932	0.0855565	0.243069	43.498	52.9562	33.9342	22.2534	50.4852	55.8327	31.7033	29.3804	51.3096	70.5635	64.5025	34.6757	45.8144	31.5209	60.5646	47.6691	50.3907	49.6253	61.2913	47.821	40.8012	47.941	63.3266	51.5323	61.5555
ENSRNOG00000025154	100359574	LOC100359574	14.9084	0.280628	0.252666	1.11067	0.26671	0.493992	13.5081	16.4359	20.5662	11.1267	10.3031	9.66334	16.8424	17.8381	16.7743	14.5607	5.20182	5.9444	17.9664	15.3102	14.8755	17.242	16.0821	16.0552	12.0725	17.1434	24.6954	13.8496	17.8613	25.2179	5.69958
ENSRNOG00000002352	289083	Tsen15	300.293	0.280335	0.0745817	3.75877	0.00017075	0.0020338	271.795	331.382	259.134	310.536	284.366	236.215	269.478	295.903	296.017	237.452	248.647	262.544	286.565	274.682	362.325	353.968	439.579	332.051	372.391	312.19	315.672	266.339	299.583	300.422	290.679
ENSRNOG00000017840	65052	Pik3c3	488.865	0.280263	0.0570145	4.91564	8.84918e-07	2.08519e-05	442.857	539.056	471.993	483.505	473.943	479.946	444.837	461.693	471.654	356.177	485.85	372.516	422.211	389.959	528.081	543.63	552.154	483.116	588.768	517.008	585.175	573.161	513.919	535.059	509.543
ENSRNOG00000017552	290632	Mrpl34	230.221	0.280252	0.0863045	3.24725	0.00116525	0.00991384	208.317	254.117	207.718	184.096	204.001	224.404	216.97	218.255	173.663	182.569	217.436	230.841	213.801	226.05	304.948	264.716	329.148	278.777	252.595	219.255	259.839	234.378	206.217	179.815	265.601
ENSRNOG00000016920	307925	Spire2	155.794	0.280069	0.0939038	2.98251	0.00285895	0.0202762	141.234	171.678	151.161	137.566	148.365	166.424	128.795	91.2893	147.022	174.729	132.126	116.907	150.02	150.4	190.194	144.022	200.491	185.365	165.301	177.75	195.416	182.176	152.633	146.922	148.189
ENSRNOG00000012762	311661	Zfp64	132.764	0.280012	0.09591	2.91953	0.00350558	0.0237124	120.253	146.413	111.057	117.336	136.001	113.813	148.609	73.4511	103.606	118.726	137.328	155.545	114.985	112.575	144.505	149.093	150.1	151.065	137.441	140.756	181.458	135.3	132.336	141.44	147.049
ENSRNOG00000029740	294072	Slc35g1	48.2401	0.28001	0.161136	1.73772	0.0822599	0.237198	43.7553	53.1326	30.8492	41.4722	39.1518	46.1693	56.4715	38.8242	37.4955	43.6821	44.7356	54.4904	54.7976	36.9245	30.8136	47.6691	42.8857	50.355	52.0048	64.9644	46.1698	33.026	78.7523	60.3037	77.5143
ENSRNOG00000031739	361564	Fam71e1	74.4032	0.279762	0.127923	2.18696	0.0287456	0.114969	67.3571	82.0898	84.3213	48.5528	53.5761	52.6115	66.3788	64.0074	62.1636	95.2047	73.8658	76.2865	67.3741	63.9425	69.0649	61.8684	105.07	84.6549	80.7931	71.2804	119.182	86.2938	85.2473	74.5573	64.9753
ENSRNOG00000009760	170673	Palm	982.581	0.279686	0.0896395	3.12012	0.00180776	0.0141992	890.676	1082.84	772.259	708.062	836.612	860.038	743.046	618.039	1076.52	1019.25	1058.05	946.151	936.051	1114.04	876.594	939.182	1120.39	1201.22	1254.62	1113.42	1204.71	921.532	1145.56	1118.36	1015.67
ENSRNOG00000055976	NA	NA	29.7934	0.279567	0.167473	1.66932	0.0950531	0.259371	27.0722	32.762	30.8492	28.3225	21.6365	28.99	22.7868	19.9367	28.615	32.4816	28.0898	23.7776	23.3564	36.0239	22.3133	32.4556	24.6593	29.9211	26.931	36.9936	35.4326	58.5945	37.3464	31.7965	23.9383
ENSRNOG00000024905	362712	Drc1	53.5155	0.2793	0.192763	1.44893	0.147357	0.342834	48.5831	58.8963	20.5662	51.5874	49.4549	54.7589	44.5828	22.0353	57.2299	49.2824	55.1393	61.4255	56.5943	60.3401	46.7517	61.8684	40.7414	64.9507	53.8621	55.0393	82.6761	24.5032	64.9503	92.1002	60.4156
ENSRNOG00000008671	290484	Dct	22.2975	0.27927	0.240552	1.16096	0.24566	0.469866	20.2974	24.4795	23.6511	34.3916	26.7881	22.5478	8.91656	16.7888	29.6017	19.0409	11.444	9.90734	14.3731	26.1173	39.3139	22.3132	25.7314	21.8935	27.8597	33.3845	13.9583	19.1764	23.5445	30.7001	11.3992
ENSRNOG00000050473	681429	Rps27l	355.111	0.279123	0.0939232	2.97182	0.0029604	0.0208511	321.343	391.948	298.209	341.893	398.73	345.733	348.736	346.27	331.539	285.614	292.342	321.989	274.886	270.179	431.39	386.424	556.442	351.756	379.821	360.913	452.034	436.796	276.851	297.133	381.872
ENSRNOG00000003524	287633	Lrrc59	312.304	0.279065	0.0603321	4.62548	3.73733e-06	7.53969e-05	283.621	343.596	257.077	254.902	297.76	332.849	316.042	305.347	269.375	301.295	246.566	254.619	259.615	308.005	375.076	330.641	379.539	343.728	328.744	351.891	339.294	337.718	323.94	348.665	320.317
ENSRNOG00000020562	309131	Slc22a18	119.81	0.278997	0.0957917	2.91253	0.00358508	0.0241178	108.737	131.891	90.4911	89.0135	116.425	78.3805	111.952	120.67	106.566	99.6849	98.8345	143.656	118.578	130.587	130.692	154.164	125.441	129.901	124.44	140.756	141.73	141.692	137.208	109.643	115.132
ENSRNOG00000015749	85269	Nme3	249.769	0.278895	0.066716	4.18033	2.91083e-05	0.000451589	226.31	275.361	223.143	214.442	208.123	232.994	226.877	223.501	218.066	237.452	242.405	212.017	240.75	235.957	272.01	280.943	369.889	270.75	254.452	261.662	302.788	245.032	259.801	263.144	248.502
ENSRNOG00000042556	311807	Bmyc	163.936	0.278296	0.0892647	3.11765	0.00182298	0.0142931	148.513	180.762	142.935	125.428	118.486	135.287	135.73	110.177	183.531	191.529	174.781	157.527	142.833	163.909	181.694	186.619	201.563	154.714	194.089	179.554	190.048	153.411	180.237	187.49	178.967
ENSRNOG00000021659	308569	Acp4	10.7896	0.278157	0.342025	0.813265	0.416066	0.639338	9.88709	11.7741	12.3397	13.1497	6.18186	7.51593	13.8702	8.39441	7.89379	8.96044	2.08073	14.861	7.18657	16.2108	17.0006	18.2562	3.21643	17.5148	8.35791	4.51142	8.58972	2.13071	15.4257	20.8322	13.679
ENSRNOG00000047786	291015	Ogn	67.8386	0.27811	0.139572	1.99259	0.0463059	0.160955	61.4512	74.8065	77.1231	77.8868	46.364	49.3904	81.2397	51.4158	81.898	47.0423	47.8567	58.4533	53.001	65.7437	58.4396	87.2243	100.781	63.4911	89.151	62.2576	54.7595	66.052	77.9404	92.1002	70.6748
ENSRNOG00000001555	54230	Btg3	439.158	0.278101	0.0709408	3.92018	8.84819e-05	0.00116582	398.385	483.638	411.323	384.376	402.851	383.313	459.698	451.2	451.919	394.259	311.069	360.627	364.719	405.269	551.457	467.563	536.072	513.767	477.33	454.751	361.842	462.364	480.632	467.08	547.16
ENSRNOG00000016696	89805	Angpt2	896.448	0.278013	0.0795224	3.49604	0.000472221	0.0047331	815.599	984.646	756.835	722.223	810.854	712.94	836.175	846.787	621.636	1003.57	725.133	981.817	892.033	877.183	790.528	1033.51	1038.91	1058.19	808.86	778.671	1035.06	1018.48	1040.02	1226.91	1001.99
ENSRNOG00000001419	304388	Cldn15	13.5457	0.277941	0.282886	0.982521	0.325843	0.554552	12.3665	14.832	15.4246	7.08062	12.3637	11.8108	18.8238	7.34511	17.761	12.3206	13.5247	14.861	11.6782	5.40359	6.37523	19.2705	2.14429	18.9744	16.7158	25.2639	18.2532	13.8496	15.4257	12.0607	14.8189
ENSRNOG00000003778	498289	Opn3	24.4894	0.277896	0.200273	1.38759	0.165263	0.368567	22.1653	27.0248	15.4246	19.2188	28.8487	16.1056	25.7589	27.2818	28.615	25.7613	17.6862	20.8054	19.7631	20.7138	28.6885	18.2562	42.8857	20.4339	25.0737	27.0685	9.66344	25.5685	34.9108	35.0858	29.6378
ENSRNOG00000022524	307816	Tango6	107.798	0.277787	0.0892048	3.11404	0.00184545	0.01443	97.8588	118.64	103.859	90.025	71.0914	103.076	83.2212	104.93	98.6723	105.285	93.6327	110.962	114.087	95.4634	112.629	107.509	127.585	118.955	115.153	130.831	144.952	103.339	110.416	115.125	118.551
ENSRNOG00000010600	499747	Cysrt1	12.8873	0.277354	0.295156	0.939687	0.347378	0.576808	11.7327	14.1468	6.16985	3.03455	10.3031	10.737	10.898	22.0353	2.96017	11.2006	20.8073	13.8703	17.0681	11.7078	19.1257	12.1708	13.9379	17.5148	13.9298	19.8502	4.29486	11.7189	12.9901	17.5429	12.5391
ENSRNOG00000050137	687031	Ajap1	305.593	0.27692	0.10362	2.67245	0.00752988	0.0429327	276.526	337.301	221.086	309.524	290.548	343.586	213.007	187.825	278.256	231.851	281.938	323.97	355.735	280.987	290.073	261.673	352.735	278.777	347.318	350.988	417.675	361.155	349.92	285.072	414.93
ENSRNOG00000017060	689560	Ryr2	1003.68	0.276859	0.109273	2.53363	0.0112887	0.0579183	911.952	1103.75	851.439	1002.41	977.765	1376.49	842.119	873.019	760.764	595.869	794.838	923.364	1046.54	898.797	954.159	1413.84	841.632	984.478	1054.95	1267.71	898.7	1641.71	960.453	892.495	1231.11
ENSRNOG00000009331	25734	Hck	65.8296	0.276837	0.198225	1.39658	0.16254	0.364767	59.839	72.3647	45.2456	40.4607	100.97	46.1693	77.2768	78.6976	35.522	50.4025	74.9062	80.2495	35.9329	52.2347	40.3764	78.0962	99.7093	66.4103	73.3639	75.7918	44.0223	68.1827	101.485	105.257	43.3168
ENSRNOG00000017808	85497	Klf15	243.15	0.276605	0.259963	1.06402	0.287321	0.515585	220.662	267.682	147.048	154.762	311.154	230.847	137.711	145.853	151.955	274.413	343.32	241.739	236.259	272.881	114.754	108.523	183.336	275.128	327.816	277.903	165.352	152.346	384.019	486.816	468.506
ENSRNOG00000025212	498143	RGD1565131	60.9055	0.276409	0.135972	2.03284	0.0420685	0.149881	55.4182	66.8916	59.6419	55.6334	71.0914	57.9801	45.5735	57.7116	50.3229	59.3629	35.3724	64.3977	55.6959	52.2347	70.1275	86.2101	91.1322	61.3018	71.5066	83.0101	68.7178	56.4638	56.8315	46.0501	44.4568
ENSRNOG00000003260	65035	Nr1i3	112.135	0.276039	0.0988248	2.79322	0.00521863	0.0325276	101.736	123.479	86.3779	112.278	85.5158	108.444	118.887	100.733	111.5	103.045	97.7941	110.962	88.0355	97.2646	119.004	111.566	155.461	103.629	105.867	102.86	154.615	136.365	119.346	145.825	103.732
ENSRNOG00000002014	305269	Stap1	22.6377	0.275712	0.26259	1.04997	0.293731	0.521698	20.5981	24.8628	22.6228	10.1152	30.9093	10.737	32.694	23.0846	21.7079	5.60028	31.2109	19.8147	17.9664	20.7138	7.43776	31.4413	27.8757	11.6765	25.0737	16.2411	35.4326	14.915	25.1682	39.4715	38.7572
ENSRNOG00000001216	294329	Trpm2	134.882	0.275618	0.116498	2.36585	0.0179885	0.0817903	122.61	148.269	118.255	102.163	143.213	138.508	107.989	123.818	123.34	110.885	134.207	157.527	88.0355	123.382	93.5033	198.79	119.008	152.525	146.728	123.613	114.888	165.13	169.683	215.997	131.09
ENSRNOG00000018582	307850	Exosc6	52.2536	0.275474	0.158843	1.73425	0.0828733	0.238209	47.4611	57.4818	33.9342	53.6104	27.8184	35.4323	43.592	56.6623	56.2432	57.1228	30.1705	63.407	53.001	58.5389	71.19	50.7118	54.6793	54.004	48.2901	52.3324	81.6024	54.3331	56.0196	36.1822	72.9547
ENSRNOG00000008947	83575	Cpz	97.8519	0.275471	0.177164	1.55489	0.119972	0.301054	88.9704	107.541	86.3779	42.4837	88.6067	96.6334	111.952	84.9934	78.9379	82.8841	118.601	107.99	89.8322	78.352	56.3145	140.979	172.615	114.576	109.581	83.0101	69.7915	80.967	138.831	151.308	64.9753
ENSRNOG00000011308	309331	Uhrf2	962.722	0.275373	0.0619508	4.44502	8.78826e-06	0.0001587	874.206	1059.28	764.033	891.146	861.34	854.669	858.962	952.766	908.772	894.924	861.421	916.429	883.949	842.059	975.409	1011.19	1067.85	922.446	1130.18	1120.64	987.818	1122.88	945.839	941.835	1426.04
ENSRNOG00000014272	296709	Rpl35	2978.95	0.27525	0.0722554	3.8094	0.000139303	0.0017205	2701.01	3282.15	2817.56	2654.22	2459.35	2649.9	2743.33	2966.38	2731.25	2358.84	2547.85	2871.15	2950.09	2662.17	3944.14	3114.72	4469.76	3035.17	3210.37	3491.84	3083.71	3232.29	2563.1	2552.49	3406.07
ENSRNOG00000009872	117018	Kcnh2	966.938	0.275196	0.0884934	3.10979	0.00187221	0.0145738	878.277	1063.66	746.552	844.617	799.521	1017.87	724.222	682.046	922.586	856.842	1065.33	923.364	958.509	997.863	808.591	1014.24	957.424	1137.73	1037.31	941.082	1544	1068.55	1136.63	1020.78	1033.9
ENSRNOG00000000833	309596	Vars2	312.288	0.275092	0.08806	3.12392	0.00178459	0.014068	284.302	342.818	248.851	248.833	257.578	326.406	232.821	226.649	286.15	325.936	319.392	321.989	309.921	307.104	353.825	355.997	244.449	409.408	376.106	311.288	383.316	292.973	366.969	384.847	291.819
ENSRNOG00000025909	361805	Uqcc2	273.53	0.275038	0.0987185	2.78608	0.00533497	0.0330514	248.53	300.803	206.69	250.856	247.275	319.964	257.589	278.065	250.628	217.291	217.436	262.544	231.767	242.261	420.765	304.271	379.539	302.86	323.173	282.415	217.964	297.234	252.494	221.479	306.638
ENSRNOG00000010438	25756	Cpt1b	213.809	0.274959	0.113726	2.41774	0.0156172	0.0737195	193.569	235.888	178.926	194.211	168.971	205.078	173.377	119.62	176.623	175.849	272.575	244.711	190.444	222.448	173.194	237.331	300.2	219.665	224.735	184.066	322.115	202.417	250.059	231.347	249.642
ENSRNOG00000012653	314465	Ppp1r13b	517.357	0.274919	0.0667861	4.11641	3.84824e-05	0.000570997	470.378	568.607	407.21	413.71	428.609	530.41	450.781	430.214	512.109	434.581	529.545	545.894	500.365	461.106	502.58	573.043	461.022	602.071	587.84	536.859	653.893	573.161	617.028	621.677	525.502
ENSRNOG00000028505	294282	Rps18	2696.06	0.274914	0.0579676	4.74254	2.11056e-06	4.52561e-05	2450.33	2964.13	2314.72	2585.44	2462.44	2393.29	2459.98	2580.23	2496.41	2437.24	2141.07	2452.07	2519.79	2561.3	3532.94	3103.56	3706.4	3146.1	2837.05	2746.55	2829.24	2867.94	2537.12	2668.71	2629.79
ENSRNOG00000030264	362937	Fam83h	147.177	0.274687	0.119779	2.29328	0.0218318	0.0937649	133.601	161.986	89.4628	126.44	158.668	124.55	134.739	84.9934	111.5	124.326	184.144	178.332	132.053	154.002	180.631	148.078	149.028	195.582	135.584	135.343	209.374	162.999	146.138	145.825	173.267
ENSRNOG00000017912	25391	Atp2a3	1332.46	0.274316	0.0663575	4.13391	3.5664e-05	0.000534652	1212.57	1463.25	1064.3	1291.71	1110.67	1170.34	1091.78	1136.39	1170.25	1323.91	1240.11	1369.19	1377.13	1205	1389.8	1601.48	1231.89	1349.37	1171.96	1445.46	1890.81	1610.82	1391.56	1528.43	1484.17
ENSRNOG00000059408	361569	Prr12	672.898	0.274154	0.0985551	2.78173	0.00540693	0.0333783	612.465	738.825	485.361	487.551	641.883	662.476	585.52	434.411	588.087	762.757	608.612	592.459	684.521	815.942	587.583	842.83	575.741	898.363	803.288	679.42	841.793	604.056	832.988	785.045	675.971
ENSRNOG00000013973	170496	Lcn2	45.7986	0.274028	0.205309	1.33471	0.181971	0.390725	41.688	50.2829	31.8775	37.4261	55.6368	36.506	44.5828	62.9581	48.3494	56.0028	37.4531	33.685	23.3564	32.4215	70.1275	31.4413	51.4629	64.9507	52.9334	65.8667	20.4006	39.4181	30.0395	87.7145	38.7572
ENSRNOG00000010794	315055	Dennd3	602.609	0.273961	0.0611881	4.47735	7.55752e-06	0.000139222	548.06	662.116	490.503	499.689	526.489	587.317	521.123	461.693	603.875	649.632	556.594	571.653	545.281	562.874	687.462	677.51	655.079	734.892	568.338	644.23	793.476	601.926	622.711	650.184	647.473
ENSRNOG00000018373	315776	Tln2	979.172	0.273862	0.0938366	2.9185	0.00351725	0.0237592	891.31	1075.02	743.467	1018.6	968.492	1328.17	914.442	841.54	776.551	761.637	688.72	885.716	863.287	905.101	1038.1	1342.85	758.005	1153.79	922.156	1199.13	970.639	1620.41	1052.2	921.002	846.958
ENSRNOG00000020714	171143	Trpm4	266.257	0.273857	0.0956419	2.86336	0.0041917	0.0273522	242.484	292.191	166.586	218.488	251.396	246.952	197.155	237.142	250.628	248.652	293.382	290.285	233.564	275.583	219.945	233.274	226.222	318.185	283.24	313.092	303.861	308.953	280.098	403.487	323.736
ENSRNOG00000014970	500571	Kif17	12.736	0.273794	0.267884	1.02206	0.306752	0.535154	11.5637	14.0148	8.22646	4.04607	17.5153	12.8845	11.8887	7.34511	20.7212	12.3206	14.5651	4.95367	7.18657	17.1114	17.0006	15.2135	12.8657	12.4063	9.28657	11.7297	8.58972	11.7189	16.2376	19.7358	19.3786
ENSRNOG00000033787	314626	Adamtsl5	509.169	0.273785	0.0971276	2.81882	0.00482009	0.0306029	463.169	559.351	458.625	368.192	398.73	385.46	449.791	443.855	401.596	505.145	506.657	431.96	586.604	621.413	483.455	544.645	429.929	669.211	514.476	549.491	575.511	494.325	749.364	654.57	487.884
ENSRNOG00000038228	498546	Serp2	57.0132	0.273623	0.155098	1.7642	0.0776983	0.228548	51.6309	62.8847	81.2363	53.6104	42.2427	52.6115	62.4159	39.8735	37.4955	35.8418	50.9778	53.4996	42.2211	67.5449	60.5646	52.7403	70.7614	54.7337	58.5054	55.0393	79.4549	93.7513	47.089	43.8573	75.2345
ENSRNOG00000058308	25364	Asic2	75.4144	0.273419	0.156759	1.7442	0.0811248	0.235009	68.5371	82.9168	39.0757	45.5183	84.4855	78.3805	59.4437	34.627	73.0175	88.4843	69.7043	84.2124	84.4422	81.0538	49.9393	75.0535	66.4729	76.6272	78.9358	81.2055	98.7818	84.1631	91.7423	100.872	108.292
ENSRNOG00000034246	81777	Rps27a-ps1	1079.22	0.273408	0.0783862	3.48797	0.000486708	0.00485035	980.82	1186.57	1223.69	1056.02	915.946	1001.77	844.101	1076.58	1041.98	984.528	856.219	955.068	1012.41	801.532	1288.86	1297.21	1414.16	1122.41	1262.04	1229.81	1263.76	1292.28	1068.43	870.567	942.711
ENSRNOG00000051977	306288	Mmrn2	1362.82	0.273131	0.0499883	5.46389	4.65805e-08	1.43369e-06	1240.27	1496.51	1043.73	1349.36	1307.46	1169.26	1167.08	1151.08	1181.11	1311.58	1191.22	1248.32	1429.23	1333.79	1526.87	1545.7	1365.91	1582.9	1330.76	1652.08	1556.89	1466.99	1335.54	1587.63	1510.39
ENSRNOG00000013884	306380	Psd3	161.116	0.273004	0.0889559	3.06898	0.0021479	0.0161914	147.051	176.46	143.963	154.762	163.819	179.309	148.609	207.762	109.526	120.966	118.601	135.731	129.358	152.201	175.319	174.449	164.038	181.716	150.442	216.548	153.541	221.594	168.871	187.49	147.049
ENSRNOG00000029707	26201	ND4	3583.98	0.272989	0.0745238	3.66311	0.000249174	0.00280339	3268.13	3928.54	3261.79	3171.11	2948.75	3110.52	2763.14	4126.9	3075.62	4238.29	3383.26	3081.18	2988.72	3068.34	4372.34	3980.88	3044.89	3117.63	4035.94	4308.4	3421.93	4375.41	4320.82	4086.4	4149.3
ENSRNOG00000032788	312492	Dysf	1022.02	0.272917	0.0874423	3.12111	0.00180172	0.0141645	929.547	1122.89	874.062	860.801	1095.22	831.048	861.934	675.75	902.852	973.328	1161.05	836.179	1001.63	1080.72	1009.41	1040.61	902.745	1439.13	1006.66	1000.63	1320.67	1141	1156.12	1344.22	990.588
ENSRNOG00000000495	309637	Uhrf1bp1	118.539	0.272716	0.116093	2.34911	0.0188183	0.0845172	107.983	130.055	131.623	123.405	93.7583	127.771	128.795	83.9441	97.6856	98.5648	83.2291	103.036	106.9	117.078	133.88	181.548	112.575	172.959	118.868	118.199	129.92	148.084	124.217	86.6181	103.732
ENSRNOG00000007879	317589	Stk26	752.881	0.272353	0.146779	1.85554	0.0635197	0.199193	683.445	828.629	610.815	586.68	794.369	941.639	544.901	612.792	700.573	445.782	661.671	843.115	697.996	761.005	516.393	549.716	838.416	696.213	1034.52	1077.33	698.989	745.749	953.146	764.213	1240.23
ENSRNOG00000038074	498555	LOC498555	465.768	0.272319	0.0665469	4.09214	4.27414e-05	0.000627234	422.54	512.925	463.767	425.849	433.761	397.271	383.412	391.39	445.999	432.341	349.562	377.47	468.026	501.633	548.269	515.232	606.833	491.874	497.76	512.497	609.87	431.469	498.494	438.573	491.304
ENSRNOG00000019958	301253	Tmem151b	435.656	0.272154	0.11368	2.39403	0.0166642	0.0773805	396.494	478.378	314.662	353.019	372.972	571.211	361.616	333.678	381.862	269.933	419.266	429.979	514.738	434.989	440.953	495.961	336.653	508.659	416.967	526.031	638.861	606.187	428.672	366.208	497.004
ENSRNOG00000005234	300173	Gxylt1	756.842	0.271947	0.0542569	5.0122	5.38119e-07	1.33494e-05	689.709	830.078	650.919	741.442	623.338	694.687	699.454	814.258	664.065	661.953	682.478	706.393	660.266	677.25	772.465	867.172	767.654	780.138	895.225	946.495	664.63	793.69	827.305	885.917	930.172
ENSRNOG00000021217	310683	Itga10	166.755	0.271941	0.0989658	2.74783	0.00599916	0.0361564	151.669	183.211	160.416	162.854	167.941	124.55	172.387	154.247	164.783	116.486	140.449	184.277	132.952	138.692	168.943	203.861	126.513	185.365	152.3	165.118	242.66	191.764	213.524	188.586	176.687
ENSRNOG00000053126	NA	NA	13.9418	0.271783	0.316443	0.858869	0.390413	0.616627	12.7362	15.2569	22.6228	12.1382	3.09093	10.737	9.90728	8.39441	13.8141	13.4407	16.6458	16.8425	6.28825	18.9126	14.8755	20.2847	1.07214	13.8659	10.2152	16.2411	9.66344	20.2417	27.6039	10.9643	22.7983
ENSRNOG00000031033	26194	ND2	81735.9	0.271709	0.0637162	4.26436	2.00478e-05	0.000324913	74344.1	89799.7	76042.3	73853.9	64478.9	65973.8	71379	84873.8	71815.7	85117.5	78168.7	74174.3	78216	68034.8	104055	87017.4	75473.5	71566.9	91960.2	91621.5	86668.1	96151.5	83794	91126.6	108362
ENSRNOG00000009217	192351	Fbxo6	391.41	0.271575	0.072934	3.72357	0.000196425	0.00229713	355.476	430.61	320.832	314.582	353.397	322.111	317.033	344.171	380.875	370.738	375.571	388.368	388.973	389.058	523.831	415.837	547.865	415.976	348.246	357.304	432.707	454.907	409.999	426.512	403.531
ENSRNOG00000005918	500993	RGD1563941	52.4645	0.271526	0.131978	2.05736	0.0396516	0.144256	47.5773	57.796	53.472	40.4607	60.7883	45.0956	51.5179	46.1693	38.4822	48.1624	47.8567	33.685	52.1027	53.1353	61.6272	48.6833	57.8957	54.7337	54.7907	49.6256	53.6858	70.3134	38.1583	77.8466	68.395
ENSRNOG00000001236	498150	Brat1	360.662	0.271463	0.0642962	4.22208	2.42063e-05	0.000381639	328.188	396.088	319.804	331.778	364.73	267.353	311.089	302.199	331.539	366.258	338.118	348.738	310.819	345.83	357.013	353.968	429.929	442.249	403.037	363.62	442.371	349.437	418.93	440.765	355.654
ENSRNOG00000019586	500534	Ccdc24	10.0546	0.27143	0.330171	0.822088	0.411027	0.634855	9.1194	11.0748	18.5095	12.1382	6.18186	6.44223	9.90728	4.19721	11.8407	10.0805	7.28254	3.96294	8.98322	9.90658	10.6254	7.09965	28.9479	13.1361	7.42925	12.632	16.1057	6.39213	7.30691	9.86788	2.27983
ENSRNOG00000011647	85247	S100a6	2394.95	0.271365	0.131339	2.06615	0.0388144	0.142168	2172.82	2637.28	2332.2	2255.68	1645.41	1708.26	2565.99	2846.76	2215.19	2435	1963.17	1628.77	2275.45	2201.96	4272.46	2274.93	3480.18	2939.57	2413.58	2520.98	2260.17	2188.24	2335.78	2199.44	2124.81
ENSRNOG00000031163	304005	Nfkbiz	125.508	0.271343	0.129388	2.09713	0.0359823	0.134927	113.418	138.698	78.1514	110.255	140.122	69.7908	96.1007	117.522	98.6723	104.165	108.198	136.721	150.918	150.4	176.381	139.965	132.946	116.765	122.583	118.199	171.794	98.0127	128.277	132.668	188.086
ENSRNOG00000053071	NA	NA	14.1604	0.271322	0.256503	1.05777	0.290159	0.518002	12.8145	15.6288	20.5662	12.1382	11.3334	17.1793	10.898	5.24651	9.86723	15.6808	15.6054	11.8888	17.9664	5.40359	17.0006	18.2562	24.6593	11.6765	19.5018	17.1434	7.51601	12.7843	16.2376	5.48216	21.6584
ENSRNOG00000013469	100362805	Txndc5	1595.18	0.271175	0.0405033	6.69513	2.15482e-11	1.07989e-09	1451.48	1751.95	1291.55	1378.7	1516.62	1419.44	1454.39	1533.03	1511.66	1600.56	1353.51	1471.24	1507.38	1379.72	1909.38	1615.68	1815.14	1717.91	1742.16	1661.1	1714.72	1827.08	1805.62	1821.17	1641.48
ENSRNOG00000002512	289362	Gpatch2	161.273	0.271066	0.0985343	2.75098	0.00594168	0.035877	147.015	176.827	155.275	148.693	133.94	158.908	157.526	171.036	114.46	116.486	126.924	153.564	178.766	148.599	170.006	195.748	151.172	200.69	214.52	202.112	143.878	221.594	172.93	143.633	128.811
ENSRNOG00000017579	306825	Mylip	791.353	0.270998	0.0775193	3.49588	0.000472507	0.00473324	720.074	869.113	758.891	682.774	723.278	685.024	649.918	648.468	693.666	920.685	664.792	661.81	768.065	783.52	794.778	701.851	790.17	838.521	1112.53	959.127	733.347	794.755	823.245	949.51	1062.4
ENSRNOG00000001704	50662	Runx1	78.0001	0.270872	0.136729	1.98108	0.0475819	0.164209	71.0101	85.6255	65.8117	52.5989	116.425	70.8645	62.4159	61.9088	66.1105	62.7231	78.0272	51.5182	75.459	88.2586	71.19	110.552	54.6793	84.6549	87.2937	72.1827	105.224	88.4245	101.485	92.1002	74.0946
ENSRNOG00000010602	60371	Birc2	678.135	0.270785	0.0649114	4.17161	3.02456e-05	0.000465874	617.57	744.205	571.739	705.027	575.944	657.107	661.807	721.92	601.901	610.43	560.756	616.237	541.688	586.289	806.466	682.581	828.767	686.726	783.786	744.384	591.617	741.487	703.899	714.873	901.674
ENSRNOG00000021003	293690	Sac3d1	97.7526	0.270704	0.12498	2.16597	0.0303132	0.119251	88.6551	107.677	71.9816	81.9329	89.637	96.6334	87.1841	58.7609	82.8848	114.246	86.3501	99.0734	99.7137	95.4634	113.692	101.424	169.399	123.333	110.51	87.5215	81.6024	80.967	112.851	80.0395	123.111
ENSRNOG00000016763	25114	Fgfr4	235.987	0.27058	0.105628	2.56163	0.0104182	0.0545863	214.54	259.383	173.784	217.476	205.032	231.92	175.359	166.839	225.96	187.049	302.746	217.961	260.513	209.839	205.07	225.16	217.645	276.588	276.74	250.835	351.105	226.921	340.177	267.529	215.444
ENSRNOG00000028594	288264	Ifnar1	1703.22	0.270544	0.031293	8.64552	5.3562e-18	6.04834e-16	1550.69	1869.62	1471.51	1664.96	1483.65	1523.59	1556.43	1572.9	1618.23	1645.36	1478.36	1452.42	1591.83	1549.03	1964.63	1901.69	1829.08	1816.43	1788.59	1950.74	1827.46	1848.39	1831.6	1899.02	1908.22
ENSRNOG00000056156	313618	Maco1	1389.01	0.270511	0.0559715	4.83302	1.34476e-06	3.03313e-05	1263.78	1525.62	1205.18	1296.76	1261.1	1474.2	1148.25	1124.85	1243.27	1109.97	1228.67	1410.81	1377.13	1285.15	1365.36	1393.56	1613.58	1331.12	1640.94	1634.94	1544	1665.15	1531.2	1403.43	1658.58
ENSRNOG00000006789	29467	Ddit3	373.812	0.270468	0.104856	2.57943	0.00989642	0.0525653	338.947	411.847	298.209	329.755	311.154	397.271	265.515	300.1	333.512	299.055	380.773	378.46	377.295	396.263	374.013	337.741	643.286	415.976	414.181	411.441	395.127	299.365	336.118	367.305	535.761
[truncated: 12,850 more rows]

## Sheet: Expressed_genes
ensembl_gene_id	entrezID	symbol	baseMean	log2FoldChange	lfcSE	stat	pvalue	padj	mean_WKY	mean_SHR	W32_A	W32_B	W33_A	W33_B	W34_A	W34_B	W36_A	W36_B	W37_A	W37_B	W41_A	W41_B	S30_A	S30_B	S31_A	S31_B	S33_A	S33_B	S36_A	S36_B	S37_A	S37_B	S34_A
[truncated: 22,609 more rows]

[truncated: 1 more sheets: raw]
