# Supplementary material for: GLP1R Attenuates Sympathetic Response to High Glucose via Carotid Body Inhibition
Source: Circ Res. 2022 Feb 1;130(5):694–707. doi: 10.1161/CIRCRESAHA.121.319874 (PMC8893134; doi:10.1161/CIRCRESAHA.121.319874)
Supplement: Supplementary file 7 [file res-130-694-s007.xlsx]

## Sheet: ORA pAdj 0.05 LFC 0.5
	ID	Description	GeneRatio	BgRatio	pvalue	p.adjust	qvalue	geneID	Count
Over-representation: pAdj <0.05; -0.5 > log2FoldChange > 0.5
Gene Ontology: Molecular Function (MF)
1	GO:0042277	peptide binding	44/815	276/13609	2.16705e-09	1.78132e-06	1.55115e-06	Lilrb3b, Galr3, Prlhr, Mc4r, RT1-A1, Cma1, Ptges, Cd36, Ghrhr, Sctr, Apba2, Oprl1, Sstr2, Vipr2, Trem2, Avpr1a, Dlgap3, Tap1, RT1-T24-3, Kpna5, Gria3, Gpr37l1, Lvrn, RT1-T24-1, Mgst1, Slc40a1, RT1-CE10, LOC100909797, RT1-Bb, Gipr, RT1-T24-4, Msr1, Insr, RT1-M6-2, Folh1, RT1-CE5, Pex5l, Hba1, RT1-N2, Gria2, RT1-M2, Npy4r, Glp1r, Oprk1	44
2	GO:0005261	cation channel activity	45/815	314/13609	4.08558e-08	1.67917e-05	1.46221e-05	Trpm1, Kcnmb2, Kcnh1, Kcnt2, Tmem37, Grin2a, Chrna4, Kcne3, Kcnq1, Scn9a, Chrna3, Slc24a2, Jph3, Kcnj3, Gria3, Kcnq2, Kcnj12, Hcn4, Grin2c, Kcnn3, Kcnd3, Kcnn2, Hcn1, Chrnb4, Trpv3, Htr3a, Kcnk2, Kcnc4, Cacng4, Kcnj16, Kcnj10, Kcnip4, Pex5l, Kcnj11, Cacna1e, Grin2b, Gria2, Lrrc52, Cacna1i, Trpc7, Abcc8, Scn1a, Scn11a, Htr3b, Atp6ap1l	45
3	GO:0042605	peptide antigen binding	12/815	30/13609	6.23199e-08	1.70756e-05	1.48693e-05	RT1-A1, Tap1, RT1-T24-3, RT1-T24-1, RT1-CE10, LOC100909797, RT1-Bb, RT1-T24-4, RT1-M6-2, RT1-CE5, RT1-N2, RT1-M2	12
4	GO:0046873	metal ion transmembrane transporter activity	52/815	403/13609	1.22776e-07	1.95087e-05	1.69879e-05	Slc9a4, Trpm1, Slc11a1, Kcnmb2, Kcnh1, Nipal4, Slc8a2, Kcnt2, Tmem37, Grin2a, Kcne3, Kcnq1, Slc6a4, Scn9a, Slc24a2, Jph3, Kcnj3, Slc4a7, Slc39a8, Kcnq2, Slc40a1, Atp1a2, Kcnj12, Hcn4, Grin2c, Kcnn3, Kcnd3, Kcnn2, Hcn1, Slc13a4, Trpv3, Kcnk2, Slc6a11, Kcnc4, Cacng4, Kcnj16, Kcnj10, Kcnip4, Slc4a4, Slc5a7, Kcnj11, Cacna1e, Grin2b, Gria2, Lrrc52, Cacna1i, Slc6a1, Trpc7, Abcc8, Scn1a, Scn11a, Slc5a11	52
5	GO:0003823	antigen binding	15/815	50/13609	1.25721e-07	1.95087e-05	1.69879e-05	Klrc2, RT1-A1, Klrd1, Tap1, RT1-T24-3, RT1-T24-1, RT1-CE10, LOC100909797, RT1-Bb, RT1-T24-4, RT1-M6-2, Plg, RT1-CE5, RT1-N2, RT1-M2	15
6	GO:0022836	gated channel activity	44/815	317/13609	1.48084e-07	1.95087e-05	1.69879e-05	Clic2, Kcnmb2, Kcnh1, Grid1, Kcnt2, Tmem37, Grin2a, Chrna4, Kcne3, Tmc8, Kcnq1, Scn9a, Chrna3, Jph3, Kcnj3, Gria3, Kcnq2, Ttyh2, Kcnj12, Hcn4, Grin2c, Kcnn3, Kcnd3, Kcnn2, Hcn1, Tmc7, Chrnb4, Htr3a, Kcnk2, Kcnc4, Cacng4, Kcnj16, Kcnj10, Kcnip4, Pex5l, Kcnj11, Cacna1e, Grin2b, Gria2, Lrrc52, Cacna1i, Scn1a, Scn11a, Htr3b	44
7	GO:0033218	amide binding	46/815	340/13609	1.66132e-07	1.95087e-05	1.69879e-05	Lilrb3b, Galr3, Prlhr, Mc4r, RT1-A1, Cma1, Ptges, Cd36, Ghrhr, Sctr, Apba2, Oprl1, Sstr2, Folr2, Vipr2, Trem2, Avpr1a, Dlgap3, Tap1, RT1-T24-3, Kpna5, Gria3, Gpr37l1, Dhfr, Lvrn, RT1-T24-1, Mgst1, Slc40a1, RT1-CE10, LOC100909797, RT1-Bb, Gipr, RT1-T24-4, Msr1, Insr, RT1-M6-2, Folh1, RT1-CE5, Pex5l, Hba1, RT1-N2, Gria2, RT1-M2, Npy4r, Glp1r, Oprk1	46
8	GO:0005216	ion channel activity	50/815	397/13609	4.54718e-07	4.67222e-05	4.06853e-05	Clic2, Trpm1, Kcnmb2, Kcnh1, Grid1, Kcnt2, Tmem37, Grin2a, Chrna4, Kcne3, Tmc8, Kcnq1, Scn9a, Chrna3, Slc24a2, Jph3, Kcnj3, Gria3, Kcnq2, Ttyh2, Kcnj12, Hcn4, Grin2c, Kcnn3, Kcnd3, Kcnn2, Hcn1, Tmc7, Chrnb4, Trpv3, Htr3a, Kcnk2, Kcnc4, Cacng4, Kcnj16, Kcnj10, Kcnip4, Pex5l, Kcnj11, Cacna1e, Grin2b, Gria2, Lrrc52, Cacna1i, Trpc7, Abcc8, Scn1a, Scn11a, Htr3b, Atp6ap1l	50
9	GO:0005267	potassium channel activity	22/815	117/13609	1.42995e-06	0.000130603	0.000113727	Kcnmb2, Kcnh1, Kcnt2, Kcne3, Kcnq1, Kcnj3, Kcnq2, Kcnj12, Hcn4, Kcnn3, Kcnd3, Kcnn2, Hcn1, Kcnk2, Kcnc4, Kcnj16, Kcnj10, Kcnip4, Kcnj11, Gria2, Lrrc52, Abcc8	22
10	GO:0099094	ligand-gated cation channel activity	19/815	92/13609	1.7135e-06	0.000140849	0.00012265	Grin2a, Chrna4, Chrna3, Jph3, Kcnj3, Gria3, Kcnj12, Hcn4, Grin2c, Hcn1, Chrnb4, Htr3a, Kcnj16, Kcnj10, Pex5l, Kcnj11, Grin2b, Gria2, Htr3b	19
11	GO:0015267	channel activity	51/815	432/13609	2.45968e-06	0.000159496	0.000138888	Clic2, Trpm1, Kcnmb2, Kcnh1, Grid1, Kcnt2, Tmem37, Grin2a, Chrna4, Kcne3, Tmc8, Kcnq1, Scn9a, Chrna3, Slc24a2, Jph3, Kcnj3, Gria3, Kcnq2, Ttyh2, Kcnj12, Hcn4, Grin2c, Kcnn3, Kcnd3, Kcnn2, Hcn1, Tmc7, Chrnb4, Trpv3, Htr3a, Kcnk2, Kcnc4, Cacng4, Kcnj16, Kcnj10, Kcnip4, Pex5l, Kcnj11, Cacna1e, Grin2b, Gria2, Lrrc52, Cacna1i, Trpc7, Abcc8, Scn1a, Scn11a, Aqp4, Htr3b, Atp6ap1l	51
12	GO:0022803	passive transmembrane transporter activity	51/815	432/13609	2.45968e-06	0.000159496	0.000138888	Clic2, Trpm1, Kcnmb2, Kcnh1, Grid1, Kcnt2, Tmem37, Grin2a, Chrna4, Kcne3, Tmc8, Kcnq1, Scn9a, Chrna3, Slc24a2, Jph3, Kcnj3, Gria3, Kcnq2, Ttyh2, Kcnj12, Hcn4, Grin2c, Kcnn3, Kcnd3, Kcnn2, Hcn1, Tmc7, Chrnb4, Trpv3, Htr3a, Kcnk2, Kcnc4, Cacng4, Kcnj16, Kcnj10, Kcnip4, Pex5l, Kcnj11, Cacna1e, Grin2b, Gria2, Lrrc52, Cacna1i, Trpc7, Abcc8, Scn1a, Scn11a, Aqp4, Htr3b, Atp6ap1l	51
13	GO:0015079	potassium ion transmembrane transporter activity	25/815	149/13609	2.52245e-06	0.000159496	0.000138888	Slc9a4, Kcnmb2, Kcnh1, Kcnt2, Kcne3, Kcnq1, Slc24a2, Kcnj3, Kcnq2, Atp1a2, Kcnj12, Hcn4, Kcnn3, Kcnd3, Kcnn2, Hcn1, Kcnk2, Kcnc4, Kcnj16, Kcnj10, Kcnip4, Kcnj11, Gria2, Lrrc52, Abcc8	25
14	GO:0042562	hormone binding	19/815	98/13609	4.61636e-06	0.000239626	0.000208664	Galr3, Prlhr, Mc4r, Ghrhr, Sctr, Chrna4, Vipr2, Lrp2, Chrna3, Avpr1a, Chrm3, Slc40a1, Atp1a2, Gipr, Insr, Chrnb4, Ttr, Npy4r, Glp1r	19
15	GO:0005244	voltage-gated ion channel activity	28/815	184/13609	4.66426e-06	0.000239626	0.000208664	Clic2, Kcnh1, Kcnt2, Tmem37, Grin2a, Kcne3, Kcnq1, Scn9a, Kcnj3, Kcnq2, Kcnj12, Hcn4, Grin2c, Kcnd3, Hcn1, Kcnk2, Kcnc4, Cacng4, Kcnj16, Kcnj10, Kcnip4, Kcnj11, Cacna1e, Grin2b, Lrrc52, Cacna1i, Scn1a, Scn11a	28
16	GO:0022832	voltage-gated channel activity	28/815	184/13609	4.66426e-06	0.000239626	0.000208664	Clic2, Kcnh1, Kcnt2, Tmem37, Grin2a, Kcne3, Kcnq1, Scn9a, Kcnj3, Kcnq2, Kcnj12, Hcn4, Grin2c, Kcnd3, Hcn1, Kcnk2, Kcnc4, Cacng4, Kcnj16, Kcnj10, Kcnip4, Kcnj11, Cacna1e, Grin2b, Lrrc52, Cacna1i, Scn1a, Scn11a	28
17	GO:0050839	cell adhesion molecule binding	32/815	228/13609	5.83406e-06	0.000267694	0.000233106	Tnn, Cdh9, Cdh7, Sfrp2, Ccn4, Epcam, Grin2a, Ccn3, Col4a3, Cdh22, Ccn2, Itga5, Cd9, Cadm1, Fbln1, Cdh20, Tenm3, Fgf1, Ntng1, Isg15, Cxcl12, Cpe, Esm1, Itgb8, Madcam1, Cdh1, Fga, Grin2b, Nlgn1, Angptl3, Pkp1, Edil3	32
18	GO:0008528	G protein-coupled peptide receptor activity	22/815	127/13609	5.86192e-06	0.000267694	0.000233106	Galr3, Prlhr, Mc4r, Npy5r, Ackr4, Ghrhr, Agtr2, Sctr, Oprl1, Sstr2, Vipr2, Avpr1a, Gpr37l1, Lgr5, F2rl1, Prokr1, Gipr, Gpr139, Gpr84, Npy4r, Glp1r, Oprk1	22
19	GO:0004497	monooxygenase activity	20/815	113/13609	1.10673e-05	0.000478807	0.000416941	Cyp1a1, Fmo3, Moxd1, Cmahp, Ch25h, Cyp11a1, Dbh, Cyp1b1, Akr1c15, Cyp3a23, 3a1, Agmo, Cyp2e1, Cyp2c11, Cyp2c22, Cyp1a2, Cyp2c23, Cyp2b3, Cyp39a1, Cyp4f39, Cyp2c6v1	20
20	GO:0005249	voltage-gated potassium channel activity	16/815	79/13609	1.45045e-05	0.000596136	0.000519109	Kcnh1, Kcnt2, Kcne3, Kcnq1, Kcnj3, Kcnq2, Kcnj12, Hcn4, Kcnd3, Hcn1, Kcnk2, Kcnc4, Kcnj16, Kcnj10, Kcnj11, Lrrc52	16
21	GO:0001653	peptide receptor activity	22/815	135/13609	1.60895e-05	0.000601161	0.000523485	Galr3, Prlhr, Mc4r, Npy5r, Ackr4, Ghrhr, Agtr2, Sctr, Oprl1, Sstr2, Vipr2, Avpr1a, Gpr37l1, Lgr5, F2rl1, Prokr1, Gipr, Gpr139, Gpr84, Npy4r, Glp1r, Oprk1	22
22	GO:0022843	voltage-gated cation channel activity	22/815	135/13609	1.60895e-05	0.000601161	0.000523485	Kcnh1, Kcnt2, Grin2a, Kcne3, Kcnq1, Kcnj3, Kcnq2, Kcnj12, Hcn4, Grin2c, Kcnd3, Hcn1, Kcnk2, Kcnc4, Cacng4, Kcnj16, Kcnj10, Kcnj11, Cacna1e, Grin2b, Lrrc52, Cacna1i	22
23	GO:0017046	peptide hormone binding	12/815	48/13609	1.84583e-05	0.000659684	0.000574446	Galr3, Prlhr, Mc4r, Ghrhr, Sctr, Vipr2, Avpr1a, Slc40a1, Gipr, Insr, Npy4r, Glp1r	12
24	GO:0008395	steroid hydroxylase activity	11/815	41/13609	1.99761e-05	0.000684183	0.00059578	Cyp1a1, Ch25h, Cyp11a1, Cyp3a23, 3a1, Cyp2e1, Cyp2c11, Cyp2c22, Cyp2c23, Cyp2b3, Cyp39a1, Cyp2c6v1	11
25	GO:0015276	ligand-gated ion channel activity	20/815	121/13609	3.12986e-05	0.00101113	0.000880483	Grid1, Grin2a, Chrna4, Chrna3, Jph3, Kcnj3, Gria3, Kcnj12, Hcn4, Grin2c, Hcn1, Chrnb4, Htr3a, Kcnj16, Kcnj10, Pex5l, Kcnj11, Grin2b, Gria2, Htr3b	20
26	GO:0070330	aromatase activity	9/815	29/13609	3.19822e-05	0.00101113	0.000880483	Cyp1a1, Cyp1b1, Cyp3a23, 3a1, Cyp2c11, Cyp2c22, Cyp1a2, Cyp2c23, Cyp2b3, Cyp2c6v1	9
27	GO:0022834	ligand-gated channel activity	20/815	124/13609	4.49681e-05	0.00136903	0.00119214	Grid1, Grin2a, Chrna4, Chrna3, Jph3, Kcnj3, Gria3, Kcnj12, Hcn4, Grin2c, Hcn1, Chrnb4, Htr3a, Kcnj16, Kcnj10, Pex5l, Kcnj11, Grin2b, Gria2, Htr3b	20
28	GO:0016705	oxidoreductase activity, acting on paired donors, with incorporation or reduction of molecular oxygen	25/815	176/13609	4.89429e-05	0.00143682	0.00125117	Cyp1a1, Fmo3, Moxd1, Cmahp, Ch25h, Cyp11a1, Dbh, Cyp1b1, P3h2, RGD1564463, Asph, Fads2, Egln3, Akr1c15, Cyp3a23, 3a1, Agmo, Cyp2e1, Cyp2c11, Cyp2c22, Cyp1a2, Cyp2c23, Cyp2b3, Cyp39a1, Cyp4f39, Cyp2c6v1	25
29	GO:0005506	iron ion binding	24/815	170/13609	7.60092e-05	0.00215447	0.00187609	Cyp1a1, Acp5, Ch25h, Alox5, Cyp11a1, Cyp1b1, P3h2, Ripor2, Egln3, Ppef2, Cyp3a23, 3a1, Agmo, Cyp2e1, Hba-a2, Cyp2c11, Cyp2c22, Cyp1a2, Cyp2c23, Hba1, Cyp2b3, Cyp39a1, Cyp4f39, Cyp2c6v1, Hba-a1	24
30	GO:0016712	oxidoreductase activity, acting on paired donors, with incorporation or reduction of molecular oxygen, reduced flavin or flavoprotein as one donor, and incorporation of one atom of oxygen	10/815	40/13609	9.1829e-05	0.00249728	0.0021746	Cyp1a1, Cyp1b1, Cyp3a23, 3a1, Cyp2e1, Cyp2c11, Cyp2c22, Cyp1a2, Cyp2c23, Cyp2b3, Cyp2c6v1	10
31	GO:0015077	monovalent inorganic cation transmembrane transporter activity	39/815	345/13609	9.72138e-05	0.00249728	0.0021746	Slc9a4, Slc11a1, Kcnmb2, Kcnh1, Slc8a2, Kcnt2, Kcne3, Kcnq1, Slc6a4, Scn9a, Slc24a2, Kcnj3, Slc4a7, Kcnq2, Atp1a2, Kcnj12, Hcn4, Kcnn3, Kcnd3, Kcnn2, Hcn1, Slc13a4, Kcnk2, Slc6a11, Kcnc4, Kcnj16, Kcnj10, Kcnip4, Slc4a4, Slc5a7, Kcnj11, Gria2, Lrrc52, Slc6a1, Abcc8, Scn1a, Scn11a, Atp6ap1l, Slc5a11	39
32	GO:0005044	scavenger receptor activity	11/815	48/13609	9.72176e-05	0.00249728	0.0021746	Ackr4, Cd36, Enpp2, Scara5, Cd163, Ssc5d, Stab1, Tmprss5, Msr1, Tmprss2, Tmprss15	11
33	GO:0046906	tetrapyrrole binding	21/815	142/13609	0.000107449	0.00267645	0.00233063	Cyp1a1, Hbe1, Cblif, Cyp11a1, Cyp1b1, Flvcr2, Cyp3a23, 3a1, Tdo2, Cyp2e1, Hba-a2, Cyp2c11, Cyp2c22, Cyp1a2, Cyp2c23, Hba1, Cyp2b3, Hbb, Cyp39a1, Cyp4f39, Cyp2c6v1, Hba-a1	21
34	GO:0020037	heme binding	20/815	134/13609	0.000136789	0.00330708	0.00287978	Cyp1a1, Hbe1, Cyp11a1, Cyp1b1, Flvcr2, Cyp3a23, 3a1, Tdo2, Cyp2e1, Hba-a2, Cyp2c11, Cyp2c22, Cyp1a2, Cyp2c23, Hba1, Cyp2b3, Hbb, Cyp39a1, Cyp4f39, Cyp2c6v1, Hba-a1	20
35	GO:0099529	neurotransmitter receptor activity involved in regulation of postsynaptic membrane potential	11/815	50/13609	0.000144013	0.00338225	0.00294523	Chrm1, Grid1, Adrb1, Grin2a, Chrna4, Chrna3, Gria3, Grin2c, Chrnb4, Grin2b, Gria2	11
36	GO:0030246	carbohydrate binding	30/815	247/13609	0.00017445	0.00398328	0.0034686	Cd209e, Klrc2, Chi3l1, Clec2l, Klrd1, Col20a1, Krt1, Enpp2, Nptx2, Clec10a, Clec12b, Ly49si1, Dbh, P3h2, Mrc1, Galnt9, Uap1, Pfkl, Cntn1, Gpcpd1, Cilp, Egln3, Ncan, Gck, Klri1, LOC689757, Klrb1c, C4b, Apcs, Klrk1	30
37	GO:0038024	cargo receptor activity	14/815	78/13609	0.000193509	0.00428875	0.0037346	Ackr4, Cd36, Enpp2, Scara5, Folr2, Cd163, Ssc5d, Stab1, Mrc1, Tmprss5, Msr1, Insr, Tmprss2, Tmprss15	14
38	GO:0022824	transmitter-gated ion channel activity	11/815	52/13609	0.000208698	0.00428875	0.0037346	Grid1, Grin2a, Chrna4, Chrna3, Gria3, Grin2c, Chrnb4, Htr3a, Grin2b, Gria2, Htr3b	11
39	GO:0022835	transmitter-gated channel activity	11/815	52/13609	0.000208698	0.00428875	0.0037346	Grid1, Grin2a, Chrna4, Chrna3, Gria3, Grin2c, Chrnb4, Htr3a, Grin2b, Gria2, Htr3b	11
40	GO:0042165	neurotransmitter binding	11/815	52/13609	0.000208698	0.00428875	0.0037346	Grin2a, Chrna4, Slc6a4, Chrna3, Chrm3, Chrnb4, Htr3a, Slc6a11, Slc5a7, Grin2b, Slc6a1	11
41	GO:0042287	MHC protein binding	8/815	29/13609	0.000222079	0.00445242	0.00387712	Klrd1, Lag3, Cd4, Tap1, Cd244, Klrk1, Col2a1, LOC103689996	8
42	GO:0023023	MHC protein complex binding	5/815	11/13609	0.000259515	0.00507908	0.00442281	Klrc2, Klrd1, RT1-DOa, Tapbpl, RT1-DOb	5
43	GO:0008392	arachidonic acid epoxygenase activity	6/815	17/13609	0.00031658	0.00605182	0.00526987	Cyp2e1, Cyp2c11, Cyp2c22, Cyp2c23, Cyp2b3, Cyp2c6v1	6
44	GO:0098960	postsynaptic neurotransmitter receptor activity	12/815	64/13609	0.000359702	0.00671988	0.0058516	Chrm1, Grid1, Adrb1, Grin2a, Chrna4, Chrna3, Chrm3, Gria3, Grin2c, Chrnb4, Grin2b, Gria2	12
45	GO:0042577	lipid phosphatase activity	5/815	12/13609	0.000423004	0.00772687	0.00672848	Ephx2, Plppr1, Plppr5, Plppr4, Sgpp2	5
46	GO:0043177	organic acid binding	25/815	204/13609	0.000514785	0.00919898	0.00801038	Hbe1, Fmo3, Layn, Cd36, Folr2, Grin2a, Dbh, Stab1, P3h2, Lyve1, Hmgcs1, Gad1, Dhfr, Egln3, Insr, Ncan, Tdo2, Hapln1, Acox2, Hba-a2, Hba1, Grin2b, Hbb, Fabp7, Hba-a1	25
47	GO:0004970	ionotropic glutamate receptor activity	6/815	19/13609	0.000625947	0.0109474	0.00953291	Grid1, Grin2a, Gria3, Grin2c, Grin2b, Gria2	6
48	GO:0019825	oxygen binding	6/815	20/13609	0.000849294	0.0145442	0.0126649	Hbe1, Tdo2, Hba-a2, Hba1, Hbb, Hba-a1	6
49	GO:0030594	neurotransmitter receptor activity	14/815	90/13609	0.000877836	0.0147262	0.0128234	Chrm1, Grid1, Adrb1, Grin2a, Chrna4, Chrna3, Chrm3, Gria3, Grin2c, Chrnb4, Htr3a, Grin2b, Gria2, Htr3b	14
50	GO:0015081	sodium ion transmembrane transporter activity	18/815	133/13609	0.000961346	0.0158045	0.0137624	Slc9a4, Slc8a2, Slc6a4, Scn9a, Slc24a2, Slc4a7, Atp1a2, Hcn4, Hcn1, Slc13a4, Slc6a11, Slc4a4, Slc5a7, Gria2, Slc6a1, Scn1a, Scn11a, Slc5a11	18
51	GO:0030545	receptor regulator activity	39/815	387/13609	0.000988499	0.0159323	0.0138737	Ifnl3, Tg, Ccl1, Prlh, Il18, Tnfsf15, Cartpt, Inhbb, Lypd1, Sfrp2, Ccl6, Ccl19, Bdnf, Vegfd, Pf4, Ccn3, Clec12b, Ccn2, Epha7, Fst, Wfikkn1, Sema4g, Pdgfd, Lynx1, Fgf1, Cxcl12, Bmp6, Dkk2, Mrap2, Tgfa, Fgf12, Sema5b, Ttr, Cxcl13, Ccl9, Wnt9b, Angptl3, Cer1, Smr3b	39
52	GO:0008028	monocarboxylic acid transmembrane transporter activity	9/815	44/13609	0.00100803	0.0159346	0.0138757	Slc16a6, Slco1a2, Slc38a3, Slc6a11, Slc27a5, Slco1b2, Slc27a2, Slc6a1, Slco1a1	9
53	GO:0005520	insulin-like growth factor binding	7/815	28/13609	0.00105107	0.0163015	0.0141952	Ccn4, Ccn3, Igfbp6, Ccn2, Insr, Esm1, Igfals	7
54	GO:0008391	arachidonic acid monooxygenase activity	6/815	21/13609	0.00112936	0.0171914	0.0149701	Cyp2e1, Cyp2c11, Cyp2c22, Cyp2c23, Cyp2b3, Cyp2c6v1	6
55	GO:0005230	extracellular ligand-gated ion channel activity	11/815	64/13609	0.00133399	0.0199371	0.0173611	Grid1, Grin2a, Chrna4, Chrna3, Gria3, Grin2c, Chrnb4, Htr3a, Grin2b, Gria2, Htr3b	11
56	GO:0005178	integrin binding	17/815	126/13609	0.00136161	0.0199865	0.017404	Tnn, Sfrp2, Ccn4, Ccn3, Col4a3, Ccn2, Itga5, Cd9, Fbln1, Fgf1, Isg15, Cxcl12, Esm1, Itgb8, Madcam1, Angptl3, Edil3	17
57	GO:1904315	transmitter-gated ion channel activity involved in regulation of postsynaptic membrane potential	9/815	47/13609	0.00164976	0.0237913	0.0207172	Grid1, Grin2a, Chrna4, Chrna3, Gria3, Grin2c, Chrnb4, Grin2b, Gria2	9
58	GO:0030547	receptor inhibitor activity	6/815	23/13609	0.00189581	0.0261435	0.0227655	Lypd1, Clec12b, Fst, Wfikkn1, Lynx1, Dkk2	6
59	GO:0098632	cell-cell adhesion mediator activity	6/815	23/13609	0.00189581	0.0261435	0.0227655	Cdh9, Nrcam, Epcam, Nexn, Ntng1, Cntn4	6
60	GO:0030169	low-density lipoprotein particle binding	5/815	16/13609	0.00190829	0.0261435	0.0227655	Cd36, Stab1, Trem2, Msr1, Apcs	5
61	GO:0004983	neuropeptide Y receptor activity	4/815	10/13609	0.00200392	0.0270036	0.0235145	Prlhr, Npy5r, Prokr1, Npy4r	4
62	GO:0001540	amyloid-beta binding	10/815	58/13609	0.00212927	0.02823	0.0245824	Lilrb3b, Cd36, Apba2, Trem2, Dlgap3, Gria3, Msr1, Insr, Hba1, Gria2	10
63	GO:0098631	cell adhesion mediator activity	7/815	32/13609	0.00242419	0.0316299	0.027543	Cdh9, Nrcam, Epcam, Nexn, Ntng1, Madcam1, Cntn4	7
64	GO:1990405	protein antigen binding	4/815	11/13609	0.00300072	0.0385405	0.0335607	Klrc2, Klrd1, RT1-Bb, Plg	4
65	GO:0004252	serine-type endopeptidase activity	17/815	137/13609	0.00336373	0.0421847	0.036734	Prss21, Tpsb2, Tpsab1, Mcpt10, Cma1, Cfd, C1rl, Pamr1, Tmprss5, Tmprss2, F10, Plg, F9, Habp2, F7, F11, Tmprss15	17
66	GO:0015645	fatty acid ligase activity	5/815	18/13609	0.00338709	0.0421847	0.036734	Slc27a6, Acsm3, Slc27a5, Slc27a2, Acsbg1	5
67	GO:0008066	glutamate receptor activity	6/815	26/13609	0.0037081	0.0454934	0.0396152	Grid1, Grin2a, Gria3, Grin2c, Grin2b, Gria2	6
68	GO:0005539	glycosaminoglycan binding	21/815	186/13609	0.0038093	0.0460477	0.0400979	Tpsb2, Layn, Pla2g2d, Ccn4, Cfh, Pf4, Ccn3, Stab1, Ccn2, Trem2, Lyve1, Serpinc1, Fgf1, Fgfbp3, Pla2g5, Col5a3, Ncan, Fgf12, Hapln1, Cxcl13, Apob	21
69	GO:0045125	bioactive lipid receptor activity	4/815	12/13609	0.00428958	0.0499275	0.0434764	Lpar3, Sphk1, Lpar4, Gpr6	4
70	GO:0004930	G protein-coupled receptor activity	42/815	461/13609	0.00433573	0.0499275	0.0434764	Galr3, Prlhr, Mc4r, Npy5r, Gpr61, Lpar3, Chrm1, Ackr4, Ptgfr, Ghrhr, Agtr2, Sctr, Oprl1, Adgrg5, Sstr2, Sphk1, Adrb1, Vipr2, P2ry4, Avpr1a, Chrm3, Adgrg6, Adgrl4, Lpar4, Gpr37l1, Lgr5, Celsr1, F2rl1, Prokr1, Gipr, Rrh, Adgrv1, Adgrb2, Ptger3, Gpr139, Gpr157, Gpr6, Opn4, Gpr84, Npy4r, Glp1r, Oprk1	42
71	GO:0005242	inward rectifier potassium channel activity	5/815	19/13609	0.00437321	0.0499275	0.0434764	Kcnj3, Kcnj12, Kcnj16, Kcnj10, Kcnj11	5
72	GO:0015464	acetylcholine receptor activity	5/815	19/13609	0.00437321	0.0499275	0.0434764	Chrm1, Chrna4, Chrna3, Chrm3, Chrnb4	5
Gene Ontology: Biological Process (BP)
1	GO:0006956	complement activation	17/868	46/14552	4.45221e-10	2.22833e-06	2.03864e-06	Col20a1, C6, Krt1, Cfd, Cfh, C1rl, C1qa, C1qb, C1qc, LOC103689965, Susd4, C4b, C9, C4bpb, Apcs, C4bpa, C8a	17
2	GO:0002449	lymphocyte mediated immunity	42/868	255/14552	1.69378e-09	4.23868e-06	3.87786e-06	Lilrb3b, Zp2, Klrc2, RT1-A1, Slc11a1, Klrd1, Lig4, C6, Il18, Il18r1, Il18rap, Clec12b, C1rl, Lag3, C1qa, C1qb, C1qc, Cadm1, Tap1, RT1-T24-3, Stx11, Aplf, Il13ra2, RT1-T24-1, RT1-CE10, LOC100909797, RT1-Bb, Rsad2, RT1-T24-4, Susd4, Hspa1a, RT1-M6-2, RT1-CE5, C4b, RT1-N2, C9, C4bpb, Ncr3, Apcs, C4bpa, RT1-M2, Klrk1	42
3	GO:0048002	antigen processing and presentation of peptide antigen	18/868	57/14552	2.61038e-09	4.35499e-06	3.98427e-06	RT1-A1, Slc11a1, RT1-DOa, Trem2, Tapbpl, Tap1, RT1-T24-3, RT1-DOb, RT1-T24-1, RT1-CE10, LOC100909797, RT1-Bb, RT1-T24-4, RT1-M6-2, RT1-CE5, RT1-N2, RT1-M2, LOC103689996	18
4	GO:0019882	antigen processing and presentation	23/868	95/14552	5.53534e-09	5.9713e-06	5.46299e-06	RT1-Db2, RT1-A1, Slc11a1, RT1-DOa, Ccl19, Rab33a, Flt3, Trem2, Psmb8, Tapbpl, Tap1, RT1-T24-3, RT1-DOb, RT1-T24-1, RT1-CE10, LOC100909797, RT1-Bb, RT1-T24-4, RT1-M6-2, RT1-CE5, RT1-N2, RT1-M2, LOC103689996	23
5	GO:0045087	innate immune response	62/868	481/14552	6.81109e-09	5.9713e-06	5.46299e-06	Ifnl3, Klrc2, RGD1307182, Ccl1, RT1-A1, Slc11a1, Klrd1, Col20a1, Tlr5, C6, Il18, Krt1, Ccl6, Cfd, Ccl19, Cfh, Slpi, Il18rap, Clec12b, C1rl, Lag3, C1qa, Mrc1, C1qb, Sdhaf4, C1qc, Cadm1, Zyx, Rab7b, Tap1, Stx11, Gbp5, Oasl2, Oasl, Isg15, Dhx58, Ddx58, Irgm, F2rl1, Gbp4, Oas1b, LOC100909797, Oas1a, RT1-Bb, Rsad2, Susd4, Nlrc5, Oas2, Mx1, Mx2, RT1-CE5, Ccl9, Fga, Zbp1, C9, C4bpb, Ncr3, Apcs, C4bpa, K…	62
6	GO:0002483	antigen processing and presentation of endogenous peptide antigen	12/868	26/14552	8.35147e-09	5.9713e-06	5.46299e-06	RT1-A1, Tap1, RT1-T24-3, RT1-T24-1, RT1-CE10, LOC100909797, RT1-T24-4, RT1-M6-2, RT1-CE5, RT1-N2, RT1-M2, LOC103689996	12
7	GO:0019885	antigen processing and presentation of endogenous peptide antigen via MHC class I	12/868	26/14552	8.35147e-09	5.9713e-06	5.46299e-06	RT1-A1, Tap1, RT1-T24-3, RT1-T24-1, RT1-CE10, LOC100909797, RT1-T24-4, RT1-M6-2, RT1-CE5, RT1-N2, RT1-M2, LOC103689996	12
8	GO:0002486	antigen processing and presentation of endogenous peptide antigen via MHC class I via ER pathway, TAP-independent	10/868	18/14552	1.5294e-08	9.56829e-06	8.75379e-06	RT1-A1, RT1-T24-3, RT1-T24-1, RT1-CE10, LOC100909797, RT1-T24-4, RT1-M6-2, RT1-CE5, RT1-N2, RT1-M2	10
9	GO:0002443	leukocyte mediated immunity	48/868	338/14552	1.75894e-08	9.78168e-06	8.94901e-06	Lilrb3b, Zp2, Klrc2, RT1-A1, Slc11a1, Klrd1, Lig4, C6, Il18, Milr1, Il18r1, Il18rap, Clec12b, Dbh, C1rl, Lag3, C1qa, C1qb, C1qc, Lat, Cadm1, Tap1, RT1-T24-3, Irak4, Stx11, Aplf, Il13ra2, RT1-T24-1, Ddx58, F2rl1, RT1-CE10, LOC100909797, RT1-Bb, Rsad2, RT1-T24-4, Susd4, Hspa1a, RT1-M6-2, RT1-CE5, C4b, RT1-N2, C9, C4bpb, Ncr3, Apcs, C4bpa, RT1-M2, Klrk1	48
10	GO:0019883	antigen processing and presentation of endogenous antigen	12/868	28/14552	2.35372e-08	1.17804e-05	1.07776e-05	RT1-A1, Tap1, RT1-T24-3, RT1-T24-1, RT1-CE10, LOC100909797, RT1-T24-4, RT1-M6-2, RT1-CE5, RT1-N2, RT1-M2, LOC103689996	12
11	GO:0002476	antigen processing and presentation of endogenous peptide antigen via MHC class Ib	10/868	19/14552	3.05613e-08	1.27466e-05	1.16616e-05	RT1-A1, RT1-T24-3, RT1-T24-1, RT1-CE10, LOC100909797, RT1-T24-4, RT1-M6-2, RT1-CE5, RT1-N2, RT1-M2	10
12	GO:0002484	antigen processing and presentation of endogenous peptide antigen via MHC class I via ER pathway	10/868	19/14552	3.05613e-08	1.27466e-05	1.16616e-05	RT1-A1, RT1-T24-3, RT1-T24-1, RT1-CE10, LOC100909797, RT1-T24-4, RT1-M6-2, RT1-CE5, RT1-N2, RT1-M2	10
13	GO:0002428	antigen processing and presentation of peptide antigen via MHC class Ib	10/868	20/14552	5.78567e-08	2.22748e-05	2.03787e-05	RT1-A1, RT1-T24-3, RT1-T24-1, RT1-CE10, LOC100909797, RT1-T24-4, RT1-M6-2, RT1-CE5, RT1-N2, RT1-M2	10
14	GO:0001912	positive regulation of leukocyte mediated cytotoxicity	17/868	63/14552	9.8501e-08	3.44632e-05	3.15295e-05	RT1-A1, Il18rap, Lag3, Cadm1, RT1-T24-3, RT1-T24-1, F2rl1, RT1-CE10, LOC100909797, RT1-T24-4, Hspa1a, RT1-M6-2, RT1-CE5, RT1-N2, Ncr3, RT1-M2, Klrk1	17
15	GO:0002474	antigen processing and presentation of peptide antigen via MHC class I	13/868	37/14552	1.03286e-07	3.44632e-05	3.15295e-05	RT1-A1, Tapbpl, Tap1, RT1-T24-3, RT1-T24-1, RT1-CE10, LOC100909797, RT1-T24-4, RT1-M6-2, RT1-CE5, RT1-N2, RT1-M2, LOC103689996	13
16	GO:0002475	antigen processing and presentation via MHC class Ib	10/868	23/14552	3.03898e-07	9.5063e-05	8.69707e-05	RT1-A1, RT1-T24-3, RT1-T24-1, RT1-CE10, LOC100909797, RT1-T24-4, RT1-M6-2, RT1-CE5, RT1-N2, RT1-M2	10
17	GO:0042391	regulation of membrane potential	54/868	442/14552	3.83885e-07	0.00011302	0.000103399	Chrm1, Cd36, Kcnmb2, Nrcam, Rgs7bp, Kcnh1, Cdkn2a, Bdnf, Grid1, Kcnt2, Adrb1, Rnf207, Grin2a, Chrna4, Kcne3, Kcnq1, Scn9a, Chrna3, Trem2, Trdn, Ctns, Usp53, Gria3, Nedd4l, Casq2, Neto1, Kcnq2, Pmaip1, Abat, Insyn2a, Igsf11, Hcn4, Grin2c, Kcnd3, Kcnn2, Fgf12, Hcn1, Slc25a33, Chrnb4, Htr3a, Kcnk2, Kcnc4, Slc25a27, Kcnj10, Pex5l, Kcnj11, Grin2b, Gria2, Nlgn1, Cacna1i, Scn1a, Scn11a, Htr3b, Oprk1	54
18	GO:0001910	regulation of leukocyte mediated cytotoxicity	19/868	85/14552	4.4981e-07	0.000125072	0.000114425	RT1-A1, Il18rap, Clec12b, Lag3, Cadm1, Tap1, RT1-T24-3, RT1-T24-1, F2rl1, RT1-CE10, LOC100909797, RT1-T24-4, Hspa1a, RT1-M6-2, RT1-CE5, RT1-N2, Ncr3, RT1-M2, Klrk1	19
19	GO:0006959	humoral immune response	24/868	129/14552	5.53119e-07	0.000138621	0.000126821	Zp2, Col20a1, Rpl30, C6, Krt1, Cfd, Cfh, Slpi, Pf4, C1rl, C1qa, C1qb, C1qc, LOC103689965, RT1-Bb, Susd4, Cxcl13, C4b, Fga, C9, C4bpb, Apcs, C4bpa, C8a	24
20	GO:0002250	adaptive immune response	44/868	333/14552	5.53932e-07	0.000138621	0.000126821	Lilrb3b, Zp2, RT1-A1, Slc11a1, Lig4, C6, Il18, Camk4, Ccl19, Il18r1, Il18rap, C1rl, Lag3, C1qa, C1qb, Cd4, C1qc, Lat, Lef1, Tap1, RT1-T24-3, Stx11, Aplf, Il13ra2, RT1-T24-1, RT1-CE10, LOC100909797, RT1-Bb, Rsad2, RT1-T24-4, Susd4, Hspa1a, RT1-M6-2, Lamp3, RT1-CE5, C4b, Fga, RT1-N2, C9, C4bpb, Apcs, C4bpa, RT1-M2, Klrk1	44
21	GO:0031343	positive regulation of cell killing	17/868	74/14552	1.19929e-06	0.00028583	0.000261499	RT1-A1, Il18rap, Lag3, Cadm1, RT1-T24-3, RT1-T24-1, F2rl1, RT1-CE10, LOC100909797, RT1-T24-4, Hspa1a, RT1-M6-2, RT1-CE5, RT1-N2, Ncr3, RT1-M2, Klrk1	17
22	GO:0001909	leukocyte mediated cytotoxicity	21/868	109/14552	1.55024e-06	0.00035268	0.000322658	RT1-A1, Il18, Il18rap, Clec12b, Lag3, Cadm1, Tap1, RT1-T24-3, Stx11, RT1-T24-1, F2rl1, RT1-CE10, LOC100909797, RT1-T24-4, Hspa1a, RT1-M6-2, RT1-CE5, RT1-N2, Ncr3, RT1-M2, Klrk1	21
23	GO:0006958	complement activation, classical pathway	10/868	27/14552	1.80003e-06	0.000383342	0.00035071	C6, C1rl, C1qa, C1qb, C1qc, Susd4, C9, C4bpb, Apcs, C4bpa	10
24	GO:0002460	adaptive immune response based on somatic recombination of immune receptors built from immunoglobulin superfamily domains	37/868	270/14552	1.8382e-06	0.000383342	0.00035071	Lilrb3b, Zp2, RT1-A1, Slc11a1, Lig4, C6, Il18, Ccl19, Il18r1, Il18rap, C1rl, C1qa, C1qb, Cd4, C1qc, Lef1, RT1-T24-3, Stx11, Aplf, Il13ra2, RT1-T24-1, RT1-CE10, LOC100909797, RT1-Bb, Rsad2, RT1-T24-4, Susd4, Hspa1a, RT1-M6-2, RT1-CE5, C4b, RT1-N2, C9, C4bpb, Apcs, C4bpa, RT1-M2	37
25	GO:0071805	potassium ion transmembrane transport	30/868	198/14552	2.20298e-06	0.000441036	0.000403493	Slc9a4, Kcnmb2, Kcnh1, Kcnt2, Rnf207, Kcne3, Kcnq1, Trem2, Kcnj3, Nedd4l, Casq2, Neto1, Kcnq2, Atp1a2, Kcnj12, Hcn4, Kcnn3, Kcnd3, Kcnn2, Hcn1, Ptger3, Kcnk2, Kcnc4, Kcnj16, Kcnj10, Kcnip4, Kcnj11, Lrrc52, Abcc8, Oprk1	30
26	GO:0001916	positive regulation of T cell mediated cytotoxicity	11/868	34/14552	2.56787e-06	0.000494315	0.000452236	RT1-A1, RT1-T24-3, RT1-T24-1, RT1-CE10, LOC100909797, RT1-T24-4, Hspa1a, RT1-M6-2, RT1-CE5, RT1-N2, RT1-M2	11
27	GO:0002455	humoral immune response mediated by circulating immunoglobulin	12/868	42/14552	3.93498e-06	0.000717728	0.000656631	Zp2, C6, C1rl, C1qa, C1qb, C1qc, RT1-Bb, Susd4, C9, C4bpb, Apcs, C4bpa	12
28	GO:0001508	action potential	23/868	134/14552	4.01526e-06	0.000717728	0.000656631	Cd36, Kcnmb2, Nrcam, Rnf207, Grin2a, Chrna4, Kcne3, Kcnq1, Scn9a, Usp53, Nedd4l, Hcn4, Kcnd3, Kcnn2, Fgf12, Hcn1, Chrnb4, Kcnc4, Grin2b, Cacna1i, Scn1a, Scn11a, Oprk1	23
29	GO:0001906	cell killing	24/868	146/14552	5.42977e-06	0.000936548	0.000856824	RT1-A1, Rpl30, Il18, Il18rap, Pf4, Clec12b, Lag3, Cadm1, Tap1, RT1-T24-3, Stx11, RT1-T24-1, F2rl1, RT1-CE10, LOC100909797, RT1-T24-4, Hspa1a, RT1-M6-2, RT1-CE5, RT1-N2, C9, Ncr3, RT1-M2, Klrk1	24
30	GO:0002711	positive regulation of T cell mediated immunity	14/868	58/14552	5.61367e-06	0.000936548	0.000856824	RT1-A1, Il18, Il18r1, RT1-T24-3, RT1-T24-1, RT1-CE10, LOC100909797, Rsad2, RT1-T24-4, Hspa1a, RT1-M6-2, RT1-CE5, RT1-N2, RT1-M2	14
31	GO:0050778	positive regulation of immune response	51/868	448/14552	6.43878e-06	0.00102667	0.000939271	Ifnl3, RT1-A1, Slc11a1, Col20a1, C6, Il18, Krt1, Cd36, Cfd, Ccl19, Cfh, Il18r1, Il18rap, C1rl, Lag3, C1qa, C1qb, Cd4, C1qc, Cadm1, RT1-T24-3, Gbp5, RT1-T24-1, Lilrb4, Ddx58, Irgm, F2rl1, Cd38, Lcp2, LOC103689965, RT1-CE10, LOC100909797, RT1-Bb, Rsad2, RT1-T24-4, Susd4, Nlrc5, Hspa1a, RT1-M6-2, RT1-CE5, C4b, Zbp1, RT1-N2, C9, C4bpb, Ncr3, Apcs, C4bpa, RT1-M2, C8a, Klrk1	51
32	GO:0006813	potassium ion transport	32/868	230/14552	6.5641e-06	0.00102667	0.000939271	Slc9a4, Kcnmb2, Kcnh1, Kcnt2, Rnf207, Kcne3, Kcnq1, Trem2, Slc24a2, Kcnj3, Nedd4l, Casq2, Neto1, Kcnq2, Atp1a2, Kcnj12, Hcn4, Kcnn3, Kcnd3, Kcnn2, Gck, Hcn1, Ptger3, Kcnk2, Kcnc4, Kcnj16, Kcnj10, Kcnip4, Kcnj11, Lrrc52, Abcc8, Oprk1	32
33	GO:0015671	oxygen transport	6/868	10/14552	7.55644e-06	0.00114606	0.0010485	Hbe1, Hba-a2, Hba1, Hbb, LOC100134871, Hba-a1	6
34	GO:0031341	regulation of cell killing	19/868	102/14552	8.09315e-06	0.00119136	0.00108994	RT1-A1, Il18rap, Clec12b, Lag3, Cadm1, Tap1, RT1-T24-3, RT1-T24-1, F2rl1, RT1-CE10, LOC100909797, RT1-T24-4, Hspa1a, RT1-M6-2, RT1-CE5, RT1-N2, Ncr3, RT1-M2, Klrk1	19
35	GO:0002228	natural killer cell mediated immunity	14/868	61/14552	1.05403e-05	0.00150727	0.00137896	Klrc2, RT1-A1, Klrd1, Il18, Il18rap, Clec12b, Lag3, Cadm1, Tap1, Stx11, LOC100909797, RT1-CE5, Ncr3, Klrk1	14
36	GO:0015669	gas transport	7/868	15/14552	1.10556e-05	0.00153703	0.00140619	Hbe1, Hba-a2, Hba1, Hbb, LOC100134871, Aqp4, Hba-a1	7
37	GO:0001914	regulation of T cell mediated cytotoxicity	11/868	39/14552	1.14264e-05	0.00154565	0.00141408	RT1-A1, RT1-T24-3, RT1-T24-1, RT1-CE10, LOC100909797, RT1-T24-4, Hspa1a, RT1-M6-2, RT1-CE5, RT1-N2, RT1-M2	11
38	GO:0034765	regulation of ion transmembrane transport	51/868	461/14552	1.42993e-05	0.00188337	0.00172305	Clic2, Casq1, Kcnh1, Oprl1, Nol3, Alox5, Tmem37, Adrb1, Rnf207, Grin2a, Chrna4, Kcne3, Kcnq1, Scn9a, Trem2, Trdn, Osr1, Jph3, Kcnj3, Nedd4l, Casq2, Asph, Tspan13, Neto1, Kcnq2, Atp1a2, Kcnj12, Hcn4, Kcnd3, Kcnn2, Fgf12, Hcn1, Ptger3, Htr3a, Kcnc4, Cacng4, Kcnj16, Kcnj10, Kcnip4, Fam115c, Kcnj11, Cacna1e, Nlgn1, Lrrc52, Cacna1i, Stac3, Abcc8, Scn1a, Scn11a, Htr3b, Oprk1	51
39	GO:0002706	regulation of lymphocyte mediated immunity	25/868	166/14552	1.69029e-05	0.00216921	0.00198455	RT1-A1, Il18, Il18r1, Il18rap, Clec12b, Lag3, Cadm1, Tap1, RT1-T24-3, Aplf, RT1-T24-1, RT1-CE10, LOC100909797, Rsad2, RT1-T24-4, Susd4, Hspa1a, RT1-M6-2, RT1-CE5, RT1-N2, C4bpb, Ncr3, C4bpa, RT1-M2, Klrk1	25
40	GO:0098742	cell-cell adhesion via plasma-membrane adhesion molecules	27/868	194/14552	3.37211e-05	0.00421935	0.00386018	Cdh9, Crb1, Cdh7, Cd36, Nrcam, Pcdh15, Epcam, Ret, Cdh22, Amigo2, Itga5, Nexn, Cadm1, Cdh20, Tenm3, Pcdh10, Pcdha4, Ntng1, Pcdh7, Celsr1, Igsf11, Cldn11, Cntn4, Ntng2, Dab1, Cdh1, Nlgn1	27
41	GO:0001913	T cell mediated cytotoxicity	12/868	52/14552	4.22729e-05	0.00516039	0.00472111	RT1-A1, RT1-T24-3, Stx11, RT1-T24-1, RT1-CE10, LOC100909797, RT1-T24-4, Hspa1a, RT1-M6-2, RT1-CE5, RT1-N2, RT1-M2	12
42	GO:0002577	regulation of antigen processing and presentation	7/868	18/14552	4.66693e-05	0.00556143	0.00508801	Slc11a1, RT1-DOa, Ccl19, Trem2, Tapbpl, RT1-DOb, RT1-Bb	7
43	GO:0060700	regulation of ribonuclease activity	6/868	13/14552	5.28533e-05	0.00599764	0.00548709	Oasl2, Oasl, Oas1b, Oas1a, Oas2, Hspa1a	6
44	GO:0031644	regulation of nervous system process	24/868	167/14552	5.39248e-05	0.00599764	0.00548709	Cartpt, Oprl1, Nptx2, Grin2a, Chrna4, Ccn3, Nptx1, Avpr1a, Fgfbp3, Neto1, Abat, Igsf11, Fgf12, Chrnb4, S100b, Kcnc4, Cacng4, Kcnj10, Hba1, Nlgn1, Zfp488, Scn11a, Oprk1, Smr3b	24
45	GO:2001257	regulation of cation channel activity	24/868	167/14552	5.39248e-05	0.00599764	0.00548709	Clic2, Casq1, Oprl1, Adrb1, Rnf207, Grin2a, Chrna4, Kcne3, Kcnq1, Trem2, Trdn, Jph3, Nedd4l, Casq2, Asph, Neto1, Fgf12, Hcn1, Cacng4, Kcnj11, Nlgn1, Lrrc52, Stac3, Abcc8	24
46	GO:0002708	positive regulation of lymphocyte mediated immunity	19/868	117/14552	5.9993e-05	0.0065275	0.00597184	RT1-A1, Il18, Il18r1, Il18rap, Lag3, Cadm1, RT1-T24-3, RT1-T24-1, RT1-CE10, LOC100909797, Rsad2, RT1-T24-4, Hspa1a, RT1-M6-2, RT1-CE5, RT1-N2, Ncr3, RT1-M2, Klrk1	19
47	GO:0007156	homophilic cell adhesion via plasma membrane adhesion molecules	18/868	108/14552	6.56683e-05	0.00699297	0.00639769	Cdh9, Cdh7, Nrcam, Pcdh15, Ret, Cdh22, Amigo2, Nexn, Cadm1, Cdh20, Tenm3, Pcdh10, Pcdha4, Pcdh7, Celsr1, Igsf11, Cntn4, Cdh1	18
48	GO:0035634	response to stilbenoid	7/868	19/14552	7.01015e-05	0.00730954	0.00668731	Cd36, Cidea, Usp18, Hba1, Cyp2b3, Apoa4, Slco1a1	7
49	GO:0035637	multicellular organismal signaling	21/868	142/14552	0.000102252	0.0104443	0.0095552	Kcnmb2, Nrcam, Cartpt, Kcne3, Kcnq1, Scn9a, Trdn, Avpr1a, Kcnq2, Hcn4, Kcnd3, Kcnn2, Fgf12, Chrnb4, Kcnc4, Cacng4, Cacna1e, Cacna1i, Scn1a, Scn11a, Oprk1	21
50	GO:0032409	regulation of transporter activity	32/868	265/14552	0.000112586	0.0112699	0.0103105	Clic2, Casq1, Oprl1, Alox5, Adrb1, Rnf207, Grin2a, Chrna4, Kcne3, Kcnq1, Trem2, Trdn, Osr1, Jph3, Nedd4l, Casq2, Asph, Neto1, Atp1a2, Insr, Fgf12, Hcn1, Htr3a, Cacng4, Fam115c, Kcnj11, Nlgn1, Pon1, Lrrc52, Stac3, Abcc8, Htr3b	32
51	GO:0002703	regulation of leukocyte mediated immunity	28/868	221/14552	0.000130897	0.012636	0.0115604	RT1-A1, Il18, Il18r1, Il18rap, Clec12b, Lag3, Cadm1, Tap1, RT1-T24-3, Aplf, Il13ra2, RT1-T24-1, Ddx58, F2rl1, RT1-CE10, LOC100909797, Rsad2, RT1-T24-4, Susd4, Hspa1a, RT1-M6-2, RT1-CE5, RT1-N2, C4bpb, Ncr3, C4bpa, RT1-M2, Klrk1	28
52	GO:0042267	natural killer cell mediated cytotoxicity	12/868	58/14552	0.000131283	0.012636	0.0115604	RT1-A1, Il18, Il18rap, Clec12b, Lag3, Cadm1, Tap1, Stx11, LOC100909797, RT1-CE5, Ncr3, Klrk1	12
53	GO:0032412	regulation of ion transmembrane transporter activity	30/868	247/14552	0.000164392	0.0155242	0.0142027	Clic2, Casq1, Oprl1, Alox5, Adrb1, Rnf207, Grin2a, Chrna4, Kcne3, Kcnq1, Trem2, Trdn, Osr1, Jph3, Nedd4l, Casq2, Asph, Neto1, Atp1a2, Fgf12, Hcn1, Htr3a, Cacng4, Fam115c, Kcnj11, Nlgn1, Lrrc52, Stac3, Abcc8, Htr3b	30
54	GO:0042743	hydrogen peroxide metabolic process	11/868	51/14552	0.00016824	0.0155934	0.014266	Cyp1a1, Hbe1, Gpx3, Ctns, Insr, Hba-a2, Cyp1a2, Hba1, Hbb, Apoa4, Hba-a1	11
55	GO:0030902	hindbrain development	25/868	191/14552	0.000176638	0.0160741	0.0147058	Ascl1, Lhx1, Agtr2, Cdkn2a, Sstr2, Nog, Hoxb2, Cyp11a1, Gas1, Slc6a4, Amigo2, Lef1, Gpr37l1, Cntn1, Zfp365, Slc4a7, Kndc1, Abat, Nanos1, Insr, Ntm, Myo16, Prox1, Dab1, Faim2	25
56	GO:0051047	positive regulation of secretion	49/868	483/14552	0.000185542	0.0163032	0.0149154	Ccl1, C1qtnf3, Cd36, Ghrhr, Agtr2, Tnfsf15, Cartpt, Inhbb, Oprl1, Sytl4, Ccl19, Sphk1, Adrb1, Septin5, Chrna4, Stxbp5l, Flt3, Kcnq1, Slc6a4, Trem2, Avpr1a, Cadm1, Usp50, Cxcl12, Ddx58, F2rl1, Cadps2, Exph5, Cd38, Abat, Bmp6, Gipr, Myo5b, Il17rb, Gck, Cd244, Rab27b, Pcp4, RT1-CE5, Pex5l, Fga, Grin2b, Cpb2, Nlgn1, Orm1, Cacna1i, Slc6a1, Glp1r, Oprk1	49
57	GO:0002705	positive regulation of leukocyte mediated immunity	21/868	148/14552	0.00018567	0.0163032	0.0149154	RT1-A1, Il18, Il18r1, Il18rap, Lag3, Cadm1, RT1-T24-3, RT1-T24-1, Ddx58, F2rl1, RT1-CE10, LOC100909797, Rsad2, RT1-T24-4, Hspa1a, RT1-M6-2, RT1-CE5, RT1-N2, Ncr3, RT1-M2, Klrk1	21
58	GO:0002824	positive regulation of adaptive immune response based on somatic recombination of immune receptors built from immunoglobulin superfamily domains	18/868	118/14552	0.000210849	0.0178682	0.0163472	RT1-A1, Slc11a1, Il18, Ccl19, Il18r1, Cd4, RT1-T24-3, RT1-T24-1, RT1-CE10, LOC100909797, RT1-Bb, Rsad2, RT1-T24-4, Hspa1a, RT1-M6-2, RT1-CE5, RT1-N2, RT1-M2	18
59	GO:0019373	epoxygenase P450 pathway	6/868	16/14552	0.000211237	0.0178682	0.0163472	Cyp2e1, Cyp2c11, Cyp2c22, Cyp2c23, Cyp2b3, Cyp2c6v1	6
60	GO:0002709	regulation of T cell mediated immunity	14/868	79/14552	0.000214205	0.0178682	0.0163472	RT1-A1, Il18, Il18r1, RT1-T24-3, RT1-T24-1, RT1-CE10, LOC100909797, Rsad2, RT1-T24-4, Hspa1a, RT1-M6-2, RT1-CE5, RT1-N2, RT1-M2	14
61	GO:0051480	regulation of cytosolic calcium ion concentration	41/868	385/14552	0.000223447	0.0183337	0.016773	Ccl1, Clic2, Trpm1, Lpar3, Ackr4, Casq1, Cd36, Ptgfr, Kcnh1, Oprl1, Ccl19, Nol3, Slc8a2, Adrb1, Grin2a, P2ry4, Cd4, Trdn, Avpr1a, Jph3, Lpar4, Casq2, Asph, F2rl1, Cd38, Atp1a2, Gipr, Grin2c, Gna15, Gck, Ptger3, Plch2, Gpr157, Gpr6, Cxcl13, Cacna1e, Grin2b, Scgn, Cacna1i, Trpc7, Glp1r	41
62	GO:2001259	positive regulation of cation channel activity	14/868	80/14552	0.000245648	0.0198301	0.0181421	Casq1, Adrb1, Rnf207, Kcne3, Trem2, Trdn, Nedd4l, Asph, Hcn1, Cacng4, Kcnj11, Lrrc52, Stac3, Abcc8	14
63	GO:0010744	positive regulation of macrophage derived foam cell differentiation	5/868	11/14552	0.000254852	0.0202466	0.0185231	Il18, Cd36, Pf4, Msr1, Apob	5
64	GO:0019226	transmission of nerve impulse	15/868	90/14552	0.000260904	0.0202583	0.0185338	Kcnmb2, Nrcam, Cartpt, Scn9a, Avpr1a, Kcnq2, Fgf12, Chrnb4, Kcnc4, Cacng4, Cacna1e, Cacna1i, Scn1a, Scn11a, Oprk1	15
65	GO:0019233	sensory perception of pain	20/868	141/14552	0.000263095	0.0202583	0.0185338	Ephx2, Il18, Oprl1, Alox5, Adrb1, Grin2a, Chrna4, Ccn3, Scn9a, Cxcl12, Kcnc4, Ephb1, Kcnj10, Hba1, Cacna1e, Grin2b, Scn1a, Scn11a, Oprk1, Smr3b	20
66	GO:0015893	drug transport	26/868	208/14552	0.000278572	0.0207324	0.0189675	Mapk15, Hbe1, Syt6, Cblif, Slc11a1, Folr2, Chrna4, Lrp2, Atp8b1, Chrna3, Slc47a1, Cxcl12, Abat, Slc13a4, Slc38a3, Kcnj10, Pcp4, Hba-a2, Hba1, Hbb, LOC100134871, Slco1b2, Aqp4, Nr1i2, Hba-a1, Oprk1	26
67	GO:0042738	exogenous drug catabolic process	8/868	30/14552	0.000279786	0.0207324	0.0189675	Cyp2e1, Cyp2c11, Cyp2c22, Cyp1a2, Cyp2c23, Cyp2b3, Cyp2c6v1, Nr1i2	8
68	GO:0022898	regulation of transmembrane transporter activity	30/868	255/14552	0.000287839	0.0207324	0.0189675	Clic2, Casq1, Oprl1, Alox5, Adrb1, Rnf207, Grin2a, Chrna4, Kcne3, Kcnq1, Trem2, Trdn, Osr1, Jph3, Nedd4l, Casq2, Asph, Neto1, Atp1a2, Fgf12, Hcn1, Htr3a, Cacng4, Fam115c, Kcnj11, Nlgn1, Lrrc52, Stac3, Abcc8, Htr3b	30
69	GO:0019932	second-messenger-mediated signaling	43/868	415/14552	0.000288454	0.0207324	0.0189675	Sla2, Mc4r, Clic2, Gpr61, Ackr4, Casq1, Cd36, Ptgfr, Ghrhr, Sctr, Oprl1, Adgrg5, Pdzd3, Sphk1, Mrvi1, Adrb1, Grin2a, Pf4, Trem2, Cd4, Trdn, Avpr1a, Lat, Jph3, Adgrg6, Adgrl4, Lgr5, Casq2, Asph, Irgm, Atp1a2, Gipr, Mrap2, Rit2, Grin2c, Gnal, Gck, Adgrb2, Ptger3, Nr5a2, Pex5l, Grin2b, Glp1r	43
70	GO:0032411	positive regulation of transporter activity	18/868	121/14552	0.000290184	0.0207324	0.0189675	Casq1, Alox5, Adrb1, Rnf207, Kcne3, Trem2, Trdn, Nedd4l, Asph, Hcn1, Htr3a, Cacng4, Kcnj11, Pon1, Lrrc52, Stac3, Abcc8, Htr3b	18
71	GO:0002456	T cell mediated immunity	17/868	111/14552	0.000298248	0.0207324	0.0189675	RT1-A1, Slc11a1, Il18, Il18r1, Il18rap, RT1-T24-3, Stx11, RT1-T24-1, RT1-CE10, LOC100909797, Rsad2, RT1-T24-4, Hspa1a, RT1-M6-2, RT1-CE5, RT1-N2, RT1-M2	17
72	GO:0008037	cell recognition	17/868	111/14552	0.000298248	0.0207324	0.0189675	Zp2, Tnn, Cd36, Nrcam, Ccl19, Bdnf, Folr2, Nexn, Cd9, Cadm1, Atp8b3, Ncam2, Hspa1a, Cntn4, Ephb1, Fetub, C4bpa	17
73	GO:0007187	G protein-coupled receptor signaling pathway, coupled to cyclic nucleotide second messenger	25/868	198/14552	0.00031028	0.0212733	0.0194624	Galr3, Mc4r, Chrm1, Ptgfr, Ghrhr, Agtr2, Oprl1, Adgrg5, Sstr2, Gnat1, Adrb1, Pf4, Chrm3, Adgrg6, Adgrl4, Gpr37l1, Lgr5, Mrap2, Rit2, Gnal, Gna15, Adgrb2, Ptger3, Glp1r, Oprk1	25
74	GO:0002821	positive regulation of adaptive immune response	18/868	122/14552	0.000321856	0.0217688	0.0199157	RT1-A1, Slc11a1, Il18, Ccl19, Il18r1, Cd4, RT1-T24-3, RT1-T24-1, RT1-CE10, LOC100909797, RT1-Bb, Rsad2, RT1-T24-4, Hspa1a, RT1-M6-2, RT1-CE5, RT1-N2, RT1-M2	18
75	GO:0006937	regulation of muscle contraction	21/868	155/14552	0.000354297	0.0235491	0.0215445	Tnnt2, Casq1, Mybpc3, Sstr2, Sphk1, Mrvi1, Adrb1, Rnf207, Kcne3, Eno1, Ccn2, Kcnq1, Chrna3, Chrm3, Casq2, Abat, Atp1a2, Hcn4, Ptger3, Chrnb4, Tnni1	21
76	GO:0035458	cellular response to interferon-beta	8/868	31/14552	0.000357589	0.0235491	0.0215445	Ifit1, RGD1309362, Ifi47, Irgm, Igtp, Gbp4, MGC105567, Hcn1	8
77	GO:0042269	regulation of natural killer cell mediated cytotoxicity	10/868	47/14552	0.00037198	0.0241787	0.0221205	RT1-A1, Il18rap, Clec12b, Lag3, Cadm1, Tap1, LOC100909797, RT1-CE5, Ncr3, Klrk1	10
78	GO:1903532	positive regulation of secretion by cell	46/868	459/14552	0.000379989	0.0243826	0.022307	Ccl1, C1qtnf3, Cd36, Ghrhr, Agtr2, Tnfsf15, Cartpt, Inhbb, Sytl4, Ccl19, Sphk1, Adrb1, Septin5, Chrna4, Stxbp5l, Flt3, Slc6a4, Trem2, Avpr1a, Cadm1, Usp50, Cxcl12, Ddx58, F2rl1, Cadps2, Exph5, Cd38, Abat, Bmp6, Gipr, Myo5b, Il17rb, Gck, Cd244, Rab27b, Pcp4, RT1-CE5, Pex5l, Fga, Grin2b, Cpb2, Nlgn1, Orm1, Cacna1i, Glp1r, Oprk1	46
79	GO:0032355	response to estradiol	28/868	236/14552	0.000394554	0.0247243	0.0226197	Mapk15, Cd36, Ptgfr, Enpp2, Oprl1, Sstr2, Dbh, Cyp1b1, Ccn2, Slc6a4, Cd4, Socs2, Bdh1, Brca2, Cd38, Insr, Ntm, Endog, Msx2, Ptger3, Hba-a2, Kcnj11, Fga, Cyp1a2, Slc6a1, Apob, Aqp4, F7	28
80	GO:0032414	positive regulation of ion transmembrane transporter activity	17/868	114/14552	0.000411343	0.0247243	0.0226197	Casq1, Alox5, Adrb1, Rnf207, Kcne3, Trem2, Trdn, Nedd4l, Asph, Hcn1, Htr3a, Cacng4, Kcnj11, Lrrc52, Stac3, Abcc8, Htr3b	17
81	GO:0001676	long-chain fatty acid metabolic process	14/868	84/14552	0.000414268	0.0247243	0.0226197	Ephx2, Slc27a6, Cd36, Sphk1, Cyp1b1, Cyp2e1, Cyp2c11, Cyp2c22, Slc27a5, Cyp2c23, Cyp2b3, Slc27a2, Cyp2c6v1, Acsbg1	14
82	GO:0002699	positive regulation of immune effector process	27/868	225/14552	0.000415369	0.0247243	0.0226197	RT1-A1, C6, Il18, Cd36, Ccl19, Il18r1, Il18rap, Lag3, Cadm1, RT1-T24-3, Il13ra2, RT1-T24-1, Dhx58, Ddx58, F2rl1, RT1-CE10, LOC100909797, Rsad2, RT1-T24-4, Hspa1a, RT1-M6-2, Cd244, RT1-CE5, RT1-N2, Ncr3, RT1-M2, Klrk1	27
83	GO:0150146	cell junction disassembly	5/868	12/14552	0.000415481	0.0247243	0.0226197	C1qa, C1qb, C1qc, Ngef, Abcc8	5
84	GO:0002822	regulation of adaptive immune response based on somatic recombination of immune receptors built from immunoglobulin superfamily domains	22/868	168/14552	0.000419894	0.0247243	0.0226197	RT1-A1, Slc11a1, Il18, Ccl19, Il18r1, Cd4, RT1-T24-3, Aplf, RT1-T24-1, RT1-CE10, LOC100909797, RT1-Bb, Rsad2, RT1-T24-4, Susd4, Hspa1a, RT1-M6-2, RT1-CE5, RT1-N2, C4bpb, C4bpa, RT1-M2	22
85	GO:0051592	response to calcium ion	22/868	168/14552	0.000419894	0.0247243	0.0226197	Syt6, Aanat, Cpne5, Rasal1, Ptges, Tnnt2, Kcnmb2, Inhbb, Kcnh1, Pcdh15, Grin2a, Cpne7, Asph, Gipr, Adgrv1, Endog, Cpne9, Hcn1, Fga, Grin2b, Nlgn1, Slc6a1	22
86	GO:0002715	regulation of natural killer cell mediated immunity	10/868	48/14552	0.00044512	0.025905	0.0236998	RT1-A1, Il18rap, Clec12b, Lag3, Cadm1, Tap1, LOC100909797, RT1-CE5, Ncr3, Klrk1	10
87	GO:0022037	metencephalon development	20/868	147/14552	0.000458937	0.0264021	0.0241546	Ascl1, Lhx1, Agtr2, Cdkn2a, Sstr2, Cyp11a1, Gas1, Amigo2, Cntn1, Zfp365, Slc4a7, Kndc1, Abat, Nanos1, Insr, Ntm, Myo16, Prox1, Dab1, Faim2	20
88	GO:0042744	hydrogen peroxide catabolic process	7/868	25/14552	0.000488058	0.0277583	0.0253953	Hbe1, Gpx3, Hba-a2, Hba1, Hbb, Apoa4, Hba-a1	7
89	GO:0015672	monovalent inorganic cation transport	48/868	491/14552	0.000501313	0.0278965	0.0255218	Slc9a4, Kcnmb2, Kcnh1, Alox5, Slc8a2, Kcnt2, Rnf207, Kcne3, Kcnq1, Scn9a, Trem2, Osr1, Slc24a2, Kcnj3, Cntn1, Nedd4l, Slc4a7, Casq2, Neto1, Kcnq2, Slc38a1, Atp1a2, Kcnj12, Hcn4, Kcnn3, Kcnd3, Kcnn2, Fgf12, Gck, Hcn1, Slc13a4, Slc38a3, Ptger3, Kcnk2, Kcnc4, Kcnj16, Kcnj10, Kcnip4, Slc4a4, Slc5a7, Kcnj11, Lrrc52, Abcc8, Scn1a, Scn11a, Atp6ap1l, Slc5a11, Oprk1	48
90	GO:0007613	memory	20/868	148/14552	0.000501635	0.0278965	0.0255218	Camk4, Bdnf, Nog, Slc8a2, Adrb1, Grin2a, Dbh, Slc6a4, Itga5, Slc24a2, Jph3, Ctns, Ppp1r1b, Neto1, S100b, Kcnk2, Grin2b, Brinp1, Abcc8, Glp1r	20
91	GO:1903531	negative regulation of secretion by cell	27/868	228/14552	0.000512191	0.0281705	0.0257725	Npy5r, C1qtnf3, Agtr2, Cartpt, Inhbb, Sytl4, Sstr2, Ssc5d, Ccn3, Stxbp5l, Kcnq1, Fst, Pfkl, Fbln1, Il13ra2, Hdac9, Trim9, F2rl1, Abat, Rsad2, Gck, Ptger3, Cidea, RT1-CE5, Kcnj11, Abcc8, Oprk1	27
92	GO:0050890	cognition	35/868	326/14552	0.000541369	0.0294517	0.0269446	Lilrb3b, Chrm1, Il18, Camk4, Oprl1, Nptx2, Bdnf, Nog, Slc8a2, Prkcg, Adrb1, Grin2a, Chrna4, Dbh, Slc6a4, Itga5, Slc24a2, Jph3, Ctns, Gpr155, Tmod2, Ppp1r1b, Neto1, Pde1b, Atp1a2, S100b, Dnah11, Kcnk2, Cacna1e, Grin2b, Brinp1, Slc6a1, Abcc8, Glp1r, Oprk1	35
93	GO:0007596	blood coagulation	20/868	149/14552	0.000547738	0.0294777	0.0269684	Cd36, Pf4, Cd9, Fbln1, Serpinc1, Entpd2, Tmprss5, F2rl1, Abat, Ptger3, F10, Plg, Fga, Cpb2, C9, F9, Habp2, F7, F11, Anxa8	20
94	GO:0035456	response to interferon-beta	9/868	41/14552	0.000569464	0.0303209	0.0277398	Ifit1, RGD1309362, Ifi47, Xaf1, Irgm, Igtp, Gbp4, MGC105567, Hcn1	9
95	GO:0051952	regulation of amine transport	16/868	107/14552	0.000583549	0.0307438	0.0281267	Syt6, Npy5r, Agtr2, Cartpt, Chrna4, Chrna3, Avpr1a, Cxcl12, Abat, Gck, Slc38a3, Ptger3, Pcp4, Grin2b, Slc6a1, Oprk1	16
96	GO:0003208	cardiac ventricle morphogenesis	12/868	68/14552	0.000619371	0.0319086	0.0291924	Npy5r, Tnnt2, Mybpc3, Sfrp2, Nog, Lrp2, Dll4, Bmpr1a, Hey2, Cpe, Prox1, Tnni1	12
97	GO:0043270	positive regulation of ion transport	34/868	316/14552	0.000621351	0.0319086	0.0291924	Lpar3, Chrm1, Casq1, Alox5, Adrb1, Rnf207, Chrna4, Kcne3, Kcnq1, Slc6a4, Trem2, Cd4, Trdn, Avpr1a, Cntn1, Nedd4l, Asph, Cxcl12, Abat, Fgf12, Hcn1, Slc38a3, Trpv3, Htr3a, Cacng4, Pcp4, Kcnj11, Grin2b, Lrrc52, Stac3, Slc6a1, Abcc8, Htr3b, Oprk1	34
98	GO:0051954	positive regulation of amine transport	10/868	50/14552	0.000627427	0.0319086	0.0291924	Cartpt, Chrna4, Avpr1a, Cxcl12, Abat, Slc38a3, Pcp4, Grin2b, Slc6a1, Oprk1	10
99	GO:0009615	response to virus	29/868	255/14552	0.000631159	0.0319086	0.0291924	Ifit1, Ifnl3, Cyp1a1, Ccl19, Ifit1bl, Eno1, Flt3, Oasl2, Ifi27l2b, Oasl, Isg15, Dhx58, Ddx58, Irgm, F2rl1, Pmaip1, Oas1b, Oas1a, Cdk6, Dclk1, Rsad2, Rtp4, Nlrc5, Oas2, Mx1, Mx2, Apob, Ifi44l, Oprk1	29
100	GO:0007599	hemostasis	20/868	151/14552	0.000651057	0.0325854	0.0298116	Cd36, Pf4, Cd9, Fbln1, Serpinc1, Entpd2, Tmprss5, F2rl1, Abat, Ptger3, F10, Plg, Fga, Cpb2, C9, F9, Habp2, F7, F11, Anxa8	20
101	GO:0001505	regulation of neurotransmitter levels	39/868	381/14552	0.000688614	0.0341239	0.0312191	Syt6, Tlr5, Moxd1, Cd36, Apba2, Kcnh1, Enpp6, Acp5, Sphk1, Prkcg, Septin5, Grin2a, Chrna4, Dbh, Stxbp5l, Cyp1b1, Sncaip, Slc6a4, P2ry4, Chrna3, Gad1, Trim9, Nrn1, Cadps2, Pde1b, Abat, Cplx1, LOC100909797, Atp1a2, Phgdh, Chdh, Insr, Slc6a11, Kcnc4, Kcnj10, Slc5a7, Nlgn1, Slc6a1, Klrk1	39
102	GO:0060071	Wnt signaling pathway, planar cell polarity pathway	8/868	34/14552	0.000701919	0.0342983	0.0313786	Sfrp2, Grhl3, Cthrc1, Wnt11, Mllt3, Celsr1, Sfrp5, Wnt9b	8
103	GO:0050817	coagulation	20/868	152/14552	0.000708751	0.0342983	0.0313786	Cd36, Pf4, Cd9, Fbln1, Serpinc1, Entpd2, Tmprss5, F2rl1, Abat, Ptger3, F10, Plg, Fga, Cpb2, C9, F9, Habp2, F7, F11, Anxa8	20
104	GO:0007188	adenylate cyclase-modulating G protein-coupled receptor signaling pathway	23/868	186/14552	0.000712692	0.0342983	0.0313786	Mc4r, Chrm1, Ptgfr, Ghrhr, Oprl1, Adgrg5, Sstr2, Gnat1, Adrb1, Pf4, Chrm3, Adgrg6, Adgrl4, Gpr37l1, Lgr5, Mrap2, Rit2, Gnal, Gna15, Adgrb2, Ptger3, Glp1r, Oprk1	23
105	GO:0007611	learning or memory	32/868	294/14552	0.000729041	0.034751	0.0317928	Lilrb3b, Il18, Camk4, Oprl1, Nptx2, Bdnf, Nog, Slc8a2, Prkcg, Adrb1, Grin2a, Dbh, Slc6a4, Itga5, Slc24a2, Jph3, Ctns, Tmod2, Ppp1r1b, Neto1, Pde1b, Atp1a2, S100b, Dnah11, Kcnk2, Cacna1e, Grin2b, Brinp1, Slc6a1, Abcc8, Glp1r, Oprk1	32
106	GO:0007218	neuropeptide signaling pathway	13/868	79/14552	0.000746466	0.0352459	0.0322456	Galr3, Prlhr, Npy5r, Cartpt, Tac3, Oprl1, Sstr2, Prokr1, Gpr139, Gpr84, Npy4r, Glp1r, Oprk1	13
107	GO:0007204	positive regulation of cytosolic calcium ion concentration	35/868	334/14552	0.000839464	0.0392665	0.0359239	Ccl1, Clic2, Trpm1, Lpar3, Ackr4, Casq1, Cd36, Ptgfr, Oprl1, Ccl19, Nol3, Slc8a2, Adrb1, Grin2a, Cd4, Trdn, Avpr1a, Jph3, Lpar4, Casq2, Asph, F2rl1, Cd38, Gipr, Grin2c, Gna15, Gck, Ptger3, Plch2, Gpr157, Gpr6, Cxcl13, Grin2b, Cacna1i, Glp1r	35
108	GO:0015837	amine transport	16/868	111/14552	0.000878861	0.0407287	0.0372616	Syt6, Npy5r, Agtr2, Cartpt, Chrna4, Chrna3, Avpr1a, Cxcl12, Abat, Gck, Slc38a3, Ptger3, Pcp4, Grin2b, Slc6a1, Oprk1	16
109	GO:0019724	B cell mediated immunity	17/868	122/14552	0.00090909	0.0413636	0.0378425	Lilrb3b, Zp2, Lig4, C6, C1rl, C1qa, C1qb, C1qc, Aplf, Il13ra2, RT1-Bb, Susd4, C4b, C9, C4bpb, Apcs, C4bpa	17
110	GO:0042737	drug catabolic process	17/868	122/14552	0.00090909	0.0413636	0.0378425	Hbe1, Moxd1, Dbh, Gpx3, Cyp2e1, Hba-a2, Cyp2c11, Cyp2c22, Cyp1a2, Cyp2c23, Hba1, Cyp2b3, Hbb, Cyp2c6v1, Apoa4, Nr1i2, Hba-a1	17
111	GO:1903524	positive regulation of blood circulation	14/868	91/14552	0.000947185	0.0423996	0.0387903	Alox5, Adrb1, Rnf207, Dbh, Ccn2, Kcnq1, Avpr1a, Chrm3, Hey2, F2rl1, Cd38, Ptger3, Fga, Glp1r	14
112	GO:0010038	response to metal ion	46/868	479/14552	0.000948802	0.0423996	0.0387903	Cyp1a1, Syt6, Aanat, Cpne5, Rasal1, Ascl1, Ptges, Lig4, Tnnt2, Kcnmb2, Inhbb, Enpp2, Kcnh1, Pcdh15, Acp5, Bdnf, Sphk1, Cyp11a1, Grin2a, Cpne7, Dbh, Nptx1, C1qa, Lef1, Gria3, Nedd4l, Bdh1, Asph, Slc40a1, Abat, Bmp6, Gipr, Adgrv1, Insr, Cyp3a23, 3a1, Endog, Cpne9, Hcn1, Cdh1, Fga, Cyp1a2, Grin2b, Gria2, Nlgn1, Slc6a1, Abcc8	46
113	GO:0051262	protein tetramerization	21/868	167/14552	0.000960085	0.0425241	0.0389042	Trpm1, Krt1, Grin2a, Gpx3, Eno1, Hint3, Pfkl, Cryz, Gbp5, Kcnj12, Insr, Hcn1, Tdo2, Kcnj10, Grin2b, Gria2, Nlgn1, Cth, Hist1h2ao, Aqp4, Tp63	21
114	GO:0090278	negative regulation of peptide hormone secretion	11/868	62/14552	0.000986144	0.043199	0.0395216	Cartpt, Inhbb, Sytl4, Sstr2, Ccn3, Stxbp5l, Kcnq1, Pfkl, Ptger3, Kcnj11, Abcc8	11
115	GO:0043583	ear development	27/868	238/14552	0.000992583	0.043199	0.0395216	Tbx1, Pcdh15, Bdnf, Nog, Slitrk6, Gas1, Grhl3, Kcnq1, Atp8b1, C1qb, Osr1, Dlx5, Cthrc1, Hey2, Ripor2, Lgr5, Slc4a7, Myo3a, Celsr1, Mcm2, Adgrv1, Prox1, Kcnk2, Slc25a27, Plppr4, Cdh1, Col2a1	27
116	GO:0008306	associative learning	15/868	102/14552	0.0010213	0.0440654	0.0403143	Oprl1, Nptx2, Nog, Grin2a, Dbh, Ctns, Ppp1r1b, Neto1, Pde1b, Atp1a2, Cacna1e, Grin2b, Abcc8, Glp1r, Oprk1	15
117	GO:0060325	face morphogenesis	8/868	36/14552	0.00105234	0.0446353	0.0408357	Tbx1, Nog, Crispld1, Pax9, Dlx5, Lef1, Asph, Twist2	8
118	GO:0090175	regulation of establishment of planar polarity	8/868	36/14552	0.00105234	0.0446353	0.0408357	Sfrp2, Grhl3, Cthrc1, Wnt11, Mllt3, Celsr1, Sfrp5, Wnt9b	8
119	GO:0050878	regulation of body fluid levels	34/868	326/14552	0.00107402	0.045172	0.0413267	Chrm1, Krt1, Cd36, Ghrhr, Oprl1, Adrb1, Pf4, Grhl3, Avpr1a, Socs2, Chrm3, Cd9, Fbln1, Serpinc1, Entpd2, Tmprss5, F2rl1, Abat, Oas2, Ptger3, F10, Plg, Cdh1, Fga, Cpb2, C9, F9, Aqp4, Habp2, Tp63, F7, F11, Oprk1, Anxa8	34
120	GO:0002819	regulation of adaptive immune response	22/868	181/14552	0.00115824	0.0483083	0.044196	RT1-A1, Slc11a1, Il18, Ccl19, Il18r1, Cd4, RT1-T24-3, Aplf, RT1-T24-1, RT1-CE10, LOC100909797, RT1-Bb, Rsad2, RT1-T24-4, Susd4, Hspa1a, RT1-M6-2, RT1-CE5, RT1-N2, C4bpb, C4bpa, RT1-M2	22
121	GO:0060078	regulation of postsynaptic membrane potential	19/868	147/14552	0.00118339	0.0489495	0.0447826	Chrm1, Rgs7bp, Bdnf, Grid1, Adrb1, Grin2a, Chrna4, Chrna3, Gria3, Neto1, Abat, Insyn2a, Igsf11, Grin2c, Chrnb4, Kcnc4, Grin2b, Gria2, Nlgn1	19
Gene Ontology: Cellular Compartment (CC)
1	GO:0034703	cation channel complex	36/901	211/14928	1.31257e-08	4.26542e-06	3.94757e-06	Kcnmb2, Kcnh1, Grin2a, Kcne3, Kcnq1, Scn9a, Trdn, Catsperd, Dlgap3, Kcnj3, Gria3, Nrn1, Kcnq2, Hcn4, Grin2c, Kcnd3, Hcn1, Htr3a, Kcnk2, Kcnc4, Cacng4, Kcnip4, Pex5l, Kcnj11, Cacna1e, Grin2b, Gria2, Nlgn1, Lrrc52, Cacna1i, Stac3, Trpc7, Abcc8, Scn1a, Scn11a, Htr3b	36
2	GO:0099240	intrinsic component of synaptic membrane	39/901	242/14928	1.68928e-08	4.26542e-06	3.94757e-06	Cdh9, Syt6, Chrm1, Nrcam, Rgs7bp, Kcnh1, Grid1, Slc8a2, Adrb1, Grin2a, Chrna4, Lrfn1, Slc6a4, P2ry4, Epha7, Chrna3, Chrm3, Cadm1, Kcnj3, Gria3, Cntn1, Ntng1, Neto1, Kcnd3, Htr3a, Slc6a11, Kcnc4, Plppr4, Lpar2, Cacng4, Ntng2, Cacna1e, Grin2b, Gria2, Nlgn1, Slc6a1, Scn1a, Scn11a, Oprk1	39
3	GO:0098889	intrinsic component of presynaptic membrane	26/901	132/14928	7.22696e-08	1.19229e-05	1.10345e-05	Cdh9, Chrm1, Rgs7bp, Kcnh1, Grin2a, Chrna4, Slc6a4, P2ry4, Chrm3, Cadm1, Kcnj3, Gria3, Cntn1, Ntng1, Htr3a, Slc6a11, Kcnc4, Lpar2, Ntng2, Cacna1e, Grin2b, Gria2, Slc6a1, Scn1a, Scn11a, Oprk1	26
4	GO:0034702	ion channel complex	41/901	278/14928	9.44392e-08	1.19229e-05	1.10345e-05	Clic2, Kcnmb2, Kcnh1, Grin2a, Chrna4, Kcne3, Kcnq1, Scn9a, Chrna3, Trdn, Catsperd, Dlgap3, Kcnj3, Gria3, Nrn1, Kcnq2, Ttyh2, Hcn4, Grin2c, Kcnd3, Hcn1, Chrnb4, Htr3a, Kcnk2, Kcnc4, Cacng4, Kcnip4, Pex5l, Kcnj11, Cacna1e, Grin2b, Gria2, Nlgn1, Lrrc52, Cacna1i, Stac3, Trpc7, Abcc8, Scn1a, Scn11a, Htr3b	41
5	GO:1902495	transmembrane transporter complex	42/901	296/14928	1.97126e-07	1.56143e-05	1.44508e-05	Clic2, Kcnmb2, Kcnh1, Grin2a, Chrna4, Kcne3, Kcnq1, Scn9a, Chrna3, Trdn, Catsperd, Dlgap3, Kcnj3, Gria3, Nrn1, Kcnq2, Ttyh2, Atp1a2, Hcn4, Grin2c, Kcnd3, Hcn1, Chrnb4, Htr3a, Kcnk2, Kcnc4, Cacng4, Kcnip4, Pex5l, Kcnj11, Cacna1e, Grin2b, Gria2, Nlgn1, Lrrc52, Cacna1i, Stac3, Trpc7, Abcc8, Scn1a, Scn11a, Htr3b	42
6	GO:0099699	integral component of synaptic membrane	35/901	224/14928	1.99017e-07	1.56143e-05	1.44508e-05	Cdh9, Syt6, Chrm1, Nrcam, Kcnh1, Grid1, Slc8a2, Adrb1, Grin2a, Chrna4, Lrfn1, Slc6a4, P2ry4, Epha7, Chrna3, Chrm3, Cadm1, Kcnj3, Gria3, Neto1, Kcnd3, Htr3a, Slc6a11, Kcnc4, Plppr4, Lpar2, Cacng4, Cacna1e, Grin2b, Gria2, Nlgn1, Slc6a1, Scn1a, Scn11a, Oprk1	35
7	GO:0098936	intrinsic component of postsynaptic membrane	30/901	176/14928	2.16436e-07	1.56143e-05	1.44508e-05	Cdh9, Chrm1, Nrcam, Rgs7bp, Grid1, Slc8a2, Adrb1, Grin2a, Chrna4, Lrfn1, Slc6a4, Epha7, Chrna3, Chrm3, Cadm1, Gria3, Cntn1, Neto1, Kcnd3, Htr3a, Slc6a11, Kcnc4, Plppr4, Cacng4, Cacna1e, Grin2b, Gria2, Nlgn1, Slc6a1, Oprk1	30
8	GO:1990351	transporter complex	42/901	303/14928	3.76846e-07	2.37884e-05	2.20157e-05	Clic2, Kcnmb2, Kcnh1, Grin2a, Chrna4, Kcne3, Kcnq1, Scn9a, Chrna3, Trdn, Catsperd, Dlgap3, Kcnj3, Gria3, Nrn1, Kcnq2, Ttyh2, Atp1a2, Hcn4, Grin2c, Kcnd3, Hcn1, Chrnb4, Htr3a, Kcnk2, Kcnc4, Cacng4, Kcnip4, Pex5l, Kcnj11, Cacna1e, Grin2b, Gria2, Nlgn1, Lrrc52, Cacna1i, Stac3, Trpc7, Abcc8, Scn1a, Scn11a, Htr3b	42
9	GO:0099055	integral component of postsynaptic membrane	28/901	166/14928	6.80684e-07	3.81939e-05	3.53478e-05	Cdh9, Chrm1, Nrcam, Grid1, Slc8a2, Adrb1, Grin2a, Chrna4, Lrfn1, Slc6a4, Epha7, Chrna3, Chrm3, Cadm1, Gria3, Neto1, Kcnd3, Htr3a, Slc6a11, Kcnc4, Plppr4, Cacng4, Cacna1e, Grin2b, Gria2, Nlgn1, Slc6a1, Oprk1	28
10	GO:0042611	MHC protein complex	9/901	22/14928	2.48664e-06	0.000117526	0.000108768	RT1-Db2, RT1-A1, RT1-DOa, RT1-DOb, RT1-CE10, LOC100909797, RT1-Bb, RT1-T24-4, RT1-CE5	9
11	GO:0099056	integral component of presynaptic membrane	22/901	120/14928	2.55998e-06	0.000117526	0.000108768	Cdh9, Chrm1, Kcnh1, Grin2a, Chrna4, Slc6a4, P2ry4, Chrm3, Cadm1, Kcnj3, Gria3, Htr3a, Slc6a11, Kcnc4, Lpar2, Cacna1e, Grin2b, Gria2, Slc6a1, Scn1a, Scn11a, Oprk1	22
12	GO:0009897	external side of plasma membrane	44/901	355/14928	4.32718e-06	0.000182102	0.000168532	Klrc2, RT1-A1, Klrd1, Ackr4, Cd36, Fcmr, Ccl19, Folr2, Cd163, Ssc5d, Chrna4, Clec12b, Flt3, Lrp2, Lag3, Cd4, Itga5, Cntfr, Cd9, Kcnj3, RT1-T24-3, Bmpr1a, Il13ra2, RT1-T24-1, Cxcl12, RT1-CE10, LOC100909797, RT1-Bb, RT1-T24-4, Insr, RT1-M6-2, Cd244, Plppr4, Plg, RT1-CE5, Fga, RT1-N2, Nlgn1, RT1-M2, Dlk1, Azgp1, Klrk1, Igsf21, Aqp4	44
13	GO:0098948	intrinsic component of postsynaptic specialization membrane	19/901	108/14928	2.24275e-05	0.000871223	0.000806302	Chrm1, Nrcam, Rgs7bp, Grid1, Adrb1, Grin2a, Chrna4, Lrfn1, Epha7, Chrna3, Chrm3, Gria3, Neto1, Kcnd3, Plppr4, Cacng4, Grin2b, Gria2, Nlgn1	19
14	GO:0099060	integral component of postsynaptic specialization membrane	18/901	102/14928	3.50639e-05	0.00126481	0.00117056	Chrm1, Nrcam, Grid1, Adrb1, Grin2a, Chrna4, Lrfn1, Epha7, Chrna3, Chrm3, Gria3, Neto1, Kcnd3, Plppr4, Cacng4, Grin2b, Gria2, Nlgn1	18
15	GO:0042734	presynaptic membrane	28/901	204/14928	3.88488e-05	0.00130791	0.00121045	Cdh9, Chrm1, Rgs7bp, Kcnh1, Grin2a, Chrna4, Slc6a4, P2ry4, Chrm3, Cadm1, Kcnj3, Gria3, Cntn1, Ntng1, Cadps2, Htr3a, Slc6a11, Kcnc4, Lpar2, Ntng2, Cacna1e, Grin2b, Gria2, Slc6a1, Scn1a, Scn11a, Igsf21, Oprk1	28
16	GO:0099634	postsynaptic specialization membrane	21/901	133/14928	4.57984e-05	0.00144551	0.00133779	Chrm1, Nrcam, Rgs7bp, Nptx2, Grid1, Adrb1, Grin2a, Chrna4, Lrfn1, Epha7, Chrna3, Chrm3, Gria3, Neto1, Grin2c, Kcnd3, Plppr4, Cacng4, Grin2b, Gria2, Nlgn1	21
17	GO:0099146	intrinsic component of postsynaptic density membrane	15/901	79/14928	6.49141e-05	0.00192833	0.00178464	Chrm1, Nrcam, Rgs7bp, Grid1, Adrb1, Grin2a, Lrfn1, Epha7, Chrm3, Gria3, Neto1, Plppr4, Cacng4, Grin2b, Gria2	15
18	GO:0045211	postsynaptic membrane	39/901	338/14928	7.52233e-05	0.00206408	0.00191027	Cdh9, Chrm1, Nrcam, Rgs7bp, Kcnh1, Nptx2, Grid1, Slc8a2, Adrb1, Grin2a, Chrna4, Lrfn1, Slc6a4, Epha7, Chrna3, Chrm3, Dlgap3, Cadm1, Gria3, Cntn1, Neto1, Cadps2, Grin2c, Kcnd3, Chrnb4, Htr3a, Slc6a11, Kcnc4, Plppr4, Cacng4, Cacna1e, Grin2b, Gria2, Nlgn1, Slc6a1, Faim2, Igsf21, Htr3b, Oprk1	39
19	GO:0097060	synaptic membrane	50/901	473/14928	7.76585e-05	0.00206408	0.00191027	Cdh9, Syt6, Chrm1, Nrcam, Rgs7bp, Kcnh1, Nptx2, Grid1, Slc8a2, Prkcg, Adrb1, Grin2a, Chrna4, Lrfn1, Eno1, Slc6a4, P2ry4, Epha7, Chrna3, Chrm3, Dlgap3, Cadm1, Kcnj3, Gria3, Cntn1, Ntng1, Neto1, Cadps2, Cpe, Grin2c, Kcnd3, Chrnb4, Htr3a, Slc6a11, Kcnc4, Plppr4, Lpar2, Cacng4, Ntng2, Cacna1e, Grin2b, Gria2, Nlgn1, Slc6a1, Faim2, Scn1a, Scn11a, Igsf21, Htr3b, Oprk1	50
20	GO:0031225	anchored component of membrane	19/901	120/14928	9.99821e-05	0.00242487	0.00224417	Msln, Dpep3, Rgs7bp, Lypd1, Enpp6, Folr2, Gas1, Plaur, Cntfr, Prmt8, Cntn1, Ntng1, Nrn1, Ntm, Rab27b, Cntn4, Ntng2, Igsf21, Hjv	19
21	GO:0099061	integral component of postsynaptic density membrane	14/901	73/14928	0.000100836	0.00242487	0.00224417	Chrm1, Nrcam, Grid1, Adrb1, Grin2a, Lrfn1, Epha7, Chrm3, Gria3, Neto1, Plppr4, Cacng4, Grin2b, Gria2	14
22	GO:0098839	postsynaptic density membrane	16/901	97/14928	0.000213479	0.00490032	0.00453516	Chrm1, Nrcam, Rgs7bp, Grid1, Adrb1, Grin2a, Lrfn1, Epha7, Chrm3, Gria3, Neto1, Grin2c, Plppr4, Cacng4, Grin2b, Gria2	16
23	GO:0034705	potassium channel complex	15/901	88/14928	0.000229978	0.00504951	0.00467323	Kcnmb2, Kcnh1, Kcne3, Kcnq1, Kcnj3, Kcnq2, Hcn4, Kcnd3, Hcn1, Kcnk2, Kcnc4, Kcnip4, Kcnj11, Lrrc52, Abcc8	15
24	GO:0043235	receptor complex	40/901	374/14928	0.000310355	0.00653038	0.00604375	Klrc2, Gpr61, Klrd1, Cd36, Sstr2, Il18r1, Il18rap, Grin2a, Chrna4, Ret, Flt3, Lrp2, Epha7, Chrna3, Itga5, Dlgap3, Cntfr, Bmpr1a, Gria3, Gpr37l1, Il13ra2, Diablo, Nrn1, Grin2c, Adgrv1, Insr, Itgb8, Chrnb4, Trpv3, Htr3a, Ephb1, Cacng4, Pex5l, Grin2b, Gria2, Nlgn1, Gpr84, Htr3b, Slitrk5, Hjv	40
25	GO:0098802	plasma membrane signaling receptor complex	23/901	174/14928	0.000324269	0.00655023	0.00606212	Sstr2, Il18r1, Il18rap, Grin2a, Chrna4, Chrna3, Itga5, Dlgap3, Cntfr, Gria3, Diablo, Nrn1, Grin2c, Insr, Itgb8, Chrnb4, Htr3a, Cacng4, Grin2b, Gria2, Nlgn1, Htr3b, Hjv	23
26	GO:0017146	NMDA selective glutamate receptor complex	5/901	12/14928	0.000439002	0.00852677	0.00789137	Grin2a, Dlgap3, Grin2c, Grin2b, Nlgn1	5
27	GO:0098878	neurotransmitter receptor complex	11/901	57/14928	0.000519512	0.00971679	0.00899272	Grin2a, Dlgap3, Gria3, Nrn1, Grin2c, Htr3a, Cacng4, Grin2b, Gria2, Nlgn1, Htr3b	11
28	GO:0008076	voltage-gated potassium channel complex	13/901	77/14928	0.000648836	0.0117022	0.0108302	Kcnmb2, Kcnh1, Kcne3, Kcnq1, Kcnj3, Kcnq2, Hcn4, Kcnd3, Hcn1, Kcnk2, Kcnc4, Kcnip4, Lrrc52	13
29	GO:0031012	extracellular matrix	35/901	339/14928	0.00134197	0.0233688	0.0216274	Zp2, Tnn, Col20a1, Sfrp2, Ccn4, Loxl1, Lrrc17, Matn4, Ssc5d, Optc, Ccn3, Col4a3, Ccn2, P3h2, Cthrc1, Mmp23, Col6a2, Fbln1, Elfn1, Entpd2, Fgf1, Wnt11, Lrrn3, Cd180, Cilp, Col5a3, Ncan, Fbln2, Thsd4, Hapln1, Col19a1, Elfn2, Igfals, Itih1, Col2a1	35
30	GO:0098981	cholinergic synapse	5/901	16/14928	0.0019771	0.0332813	0.0308012	Chrm1, Chrna4, Chrna3, Dlgap3, Chrnb4	5
Kyoto Encyclopedia of Genes and Genomes (KEGG)
1	rno05332	Graft-versus-host disease	17/459	49/6869	6.95612e-09	1.51464e-06	1.36207e-06	RT1-Db2, RT1-A1, Klrd1, RT1-DOa, RT1-CE12, RT1-T24-3, RT1-DOb, RT1-T24-1, RT1-CE10, RT1-Bb, RT1-T24-4, RT1-M6-2, RT1-M6-1, RT1-CE5, RT1-N2, RT1-M2, RT1-CE15	17
2	rno04940	Type I diabetes mellitus	18/459	56/6869	1.00307e-08	1.51464e-06	1.36207e-06	RT1-Db2, RT1-A1, RT1-DOa, RT1-CE12, RT1-T24-3, Gad1, RT1-DOb, RT1-T24-1, Cpe, RT1-CE10, RT1-Bb, RT1-T24-4, RT1-M6-2, RT1-M6-1, RT1-CE5, RT1-N2, RT1-M2, RT1-CE15	18
3	rno04610	Complement and coagulation cascades	21/459	80/6869	3.35443e-08	3.02937e-06	2.72421e-06	C6, Cfd, Cfh, C1qa, Plaur, C1qb, C1qc, Serpinc1, F10, Plg, C4b, Fga, Cpb2, C9, C4bpb, C4bpa, C8a, F9, F7, Cfhr2, F11	21
4	rno04612	Antigen processing and presentation	20/459	74/6869	4.18798e-08	3.02937e-06	2.72421e-06	RT1-Db2, RT1-A1, Klrd1, RT1-DOa, RT1-CE12, Cd4, Tap1, RT1-T24-3, RT1-DOb, RT1-T24-1, RT1-CE10, RT1-Bb, RT1-T24-4, Hspa1a, RT1-M6-2, RT1-M6-1, RT1-CE5, RT1-N2, RT1-M2, RT1-CE15	20
5	rno05320	Autoimmune thyroid disease	17/459	55/6869	5.01551e-08	3.02937e-06	2.72421e-06	RT1-Db2, Tg, RT1-A1, RT1-DOa, RT1-CE12, RT1-T24-3, RT1-DOb, RT1-T24-1, RT1-CE10, RT1-Bb, RT1-T24-4, RT1-M6-2, RT1-M6-1, RT1-CE5, RT1-N2, RT1-M2, RT1-CE15	17
6	rno05330	Allograft rejection	16/459	50/6869	7.22026e-08	3.6342e-06	3.26812e-06	RT1-Db2, RT1-A1, RT1-DOa, RT1-CE12, RT1-T24-3, RT1-DOb, RT1-T24-1, RT1-CE10, RT1-Bb, RT1-T24-4, RT1-M6-2, RT1-M6-1, RT1-CE5, RT1-N2, RT1-M2, RT1-CE15	16
7	rno04514	Cell adhesion molecules	29/459	149/6869	1.22059e-07	5.26599e-06	4.73554e-06	RT1-Db2, RT1-A1, RT1-DOa, RT1-CE12, Nrcam, Cd4, Cadm1, RT1-T24-3, Cntn1, Ntng1, RT1-DOb, RT1-T24-1, Ncam2, RT1-CE10, RT1-Bb, RT1-T24-4, Igsf11, Itgb8, Cldn11, RT1-M6-2, Madcam1, RT1-M6-1, Ntng2, RT1-CE5, Cdh1, RT1-N2, Nlgn1, RT1-M2, RT1-CE15	29
8	rno05416	Viral myocarditis	16/459	73/6869	1.84062e-05	0.000694833	0.000624841	RT1-Db2, RT1-A1, RT1-DOa, RT1-CE12, RT1-T24-3, RT1-DOb, RT1-T24-1, RT1-CE10, RT1-Bb, RT1-T24-4, RT1-M6-2, RT1-M6-1, RT1-CE5, RT1-N2, RT1-M2, RT1-CE15	16
9	rno00591	Linoleic acid metabolism	10/459	33/6869	3.67901e-05	0.00123451	0.00111016	Pla2g2a, Pla2g2d, Pla2g5, Cyp3a23, 3a1, Cyp2e1, Cyp2c11, Cyp2c22, Cyp1a2, Cyp2c23, Cyp2c6v1	10
10	rno04145	Phagosome	25/459	161/6869	5.74077e-05	0.00173371	0.00155907	RT1-Db2, Cd209e, RT1-A1, RT1-DOa, RT1-CE12, Cd36, Ncf4, Mrc1, Itga5, Rab7b, Tap1, RT1-T24-3, RT1-DOb, RT1-T24-1, RT1-CE10, RT1-Bb, RT1-T24-4, Msr1, RT1-M6-2, RT1-M6-1, RT1-CE5, Tuba8, RT1-N2, RT1-M2, RT1-CE15	25
11	rno04080	Neuroactive ligand-receptor interaction	37/459	287/6869	7.27541e-05	0.00199743	0.00179623	Galr3, Prlhr, Mc4r, Npy5r, Lpar3, Chrm1, Prlh, Ptgfr, Ghrhr, Agtr2, Sctr, Tac3, Oprl1, Sstr2, Grid1, Adrb1, Grin2a, Chrna4, Vipr2, P2ry4, Chrna3, Avpr1a, Chrm3, Lpar4, Gria3, F2rl1, Gipr, Grin2c, Ptger3, Chrnb4, Lpar2, Plg, Grin2b, Gria2, Npy4r, Glp1r, Oprk1	37
12	rno00140	Steroid hormone biosynthesis	13/459	58/6869	8.75659e-05	0.00220374	0.00198175	Cyp1a1, Cyp11a1, Cyp1b1, Akr1c15, Cyp3a23, 3a1, Cyp2e1, Ugt2b, Cyp2c11, Cyp2c22, Cyp1a2, Cyp2c23, Cyp2b3, Cyp2c6v1	13
13	rno00590	Arachidonic acid metabolism	14/459	67/6869	0.000106451	0.00247294	0.00222384	Ephx2, Pla2g2a, Ptges, Pla2g2d, Alox5, Gpx3, Pla2g5, Akr1c15, Cyp2e1, Cyp2c11, Cyp2c22, Cyp2c23, Cyp2b3, Cyp2c6v1	14
14	rno05150	Staphylococcus aureus infection	13/459	67/6869	0.000404936	0.00815271	0.00733147	RT1-Db2, RT1-DOa, Cfd, Krt12, Cfh, C1qa, C1qb, C1qc, RT1-DOb, RT1-Bb, Plg, C4b, Krt18	13
15	rno05204	Chemical carcinogenesis	13/459	67/6869	0.000404936	0.00815271	0.00733147	Cyp1a1, Cyp1b1, Mgst1, Kyat3, Cyp3a23, 3a1, Cyp2e1, Ugt2b, Cyp2c11, Cyp2c22, Cyp1a2, Cyp2c23, Cyp2b3, Cyp2c6v1	13
16	rno05169	Epstein-Barr virus infection	27/459	205/6869	0.000490736	0.00926265	0.0083296	RT1-Db2, RT1-A1, RT1-DOa, RT1-CE12, Mapk13, Entpd3, Tap1, RT1-T24-3, Irak4, Irf9, RT1-DOb, RT1-T24-1, Isg15, Ddx58, Oas1b, RT1-CE10, Oas1a, Cdk6, RT1-Bb, RT1-T24-4, Oas2, RT1-M6-2, RT1-M6-1, RT1-CE5, RT1-N2, RT1-M2, RT1-CE15	27
17	rno05322	Systemic lupus erythematosus	15/459	91/6869	0.00092227	0.0163839	0.0147335	RT1-Db2, LOC100365043, RT1-DOa, C6, Grin2a, C1qa, C1qb, C1qc, RT1-DOb, RT1-Bb, C4b, Grin2b, C9, C8a, Hist1h2ao	15
18	rno05164	Influenza A	20/459	143/6869	0.00123134	0.0206591	0.0185781	RT1-Db2, Tpsb2, Tpsab1, RT1-DOa, Il18, Irak4, Kpna5, Irf9, RT1-DOb, Ddx58, Oas1b, Oas1a, Cdk6, RT1-Bb, Rsad2, Oas2, Tmprss2, Mx1, Mx2, Plg	20
19	rno05143	African trypanosomiasis	8/459	35/6869	0.00176614	0.0280723	0.0252445	Il18, Prkcg, F2rl1, Hba-a2, Hba1, Hbb, LOC100134871, Hba-a1	8
20	rno04020	Calcium signaling pathway	27/459	227/6869	0.00231533	0.0349615	0.0314398	Chrm1, Casq1, Ptgfr, Camk4, Slc8a2, Sphk1, Mylk3, Prkcg, Vegfd, Adrb1, Grin2a, Ret, Trdn, Avpr1a, Chrm3, Pdgfd, Fgf1, Casq2, Asph, Cd38, Pde1b, Grin2c, Gnal, Gna15, Ptger3, Cacna1e, Cacna1i	27
21	rno05144	Malaria	9/459	47/6869	0.00341672	0.0491357	0.0441862	Il18, Cd36, Klrb1c, Hba-a2, Hba1, Hbb, LOC100134871, Klrk1, Hba-a1	9
REACTOME pathways
1	R-RNO-112316	Neuronal System	41/432	289/6702	1.05333e-06	0.000745758	0.000705177	Kcnmb2, Kcnh1, Camk4, Prkcg, Slitrk6, Grin2a, Chrna4, Lrfn1, Kcnq1, Slc6a4, Kcnj3, Gria3, Gad1, Kcnq2, Slc38a1, Abat, Cplx1, Gngt2, Hcn4, Grin2c, Kcnn3, Kcnd3, Gnal, Kcnn2, Hcn1, Chrnb4, Gng4, Htr3a, Kcnk2, Slc6a11, Kcnc4, Cacng4, Slc5a7, Kcnj11, Grin2b, Gria2, Nlgn1, Slc6a1, Abcc8, Htr3b, Slitrk5	41
2	R-RNO-500792	GPCR ligand binding	39/432	294/6702	1.02654e-05	0.00306721	0.00290031	Galr3, Prlhr, Ccl1, Mc4r, Npy5r, Lpar3, Chrm1, Prlh, Ackr4, Ptgfr, Ghrhr, Agtr2, Sctr, Tac3, Oprl1, Ccl6, Ccl19, Sstr2, Adrb1, Pf4, Vipr2, P2ry4, Avpr1a, Chrm3, Lpar4, Cxcl12, F2rl1, Prokr1, Gngt2, Gipr, Rrh, Ptger3, Gng4, Cxcl13, Ccl9, Opn4, Npy4r, Glp1r, Oprk1	39
3	R-RNO-2424491	DAP12 signaling	11/432	37/6702	1.29967e-05	0.00306721	0.00290031	Klrd1, Trem2, Lat, RT1-T24-1, Lcp2, RT1-T24-4, RT1-M6-2, RT1-CE5, RT1-N2, RT1-M2, Klrk1	11
4	R-RNO-977606	Regulation of Complement cascade	9/432	26/6702	2.05891e-05	0.00364427	0.00344596	C6, Cfh, C1qa, C1qb, C1qc, C4b, Cpb2, C9, C8a	9
5	R-RNO-373076	Class A/1 (Rhodopsin-like receptors)	32/432	236/6702	4.24904e-05	0.00601665	0.00568925	Galr3, Prlhr, Ccl1, Mc4r, Npy5r, Lpar3, Chrm1, Prlh, Ackr4, Ptgfr, Agtr2, Tac3, Oprl1, Ccl6, Ccl19, Sstr2, Adrb1, Pf4, P2ry4, Avpr1a, Chrm3, Lpar4, Cxcl12, F2rl1, Prokr1, Rrh, Ptger3, Cxcl13, Ccl9, Opn4, Npy4r, Oprk1	32
6	R-RNO-1296071	Potassium Channels	16/432	84/6702	7.3163e-05	0.00624288	0.00590317	Kcnmb2, Kcnh1, Kcnq1, Kcnj3, Kcnq2, Gngt2, Hcn4, Kcnn3, Kcnd3, Kcnn2, Hcn1, Gng4, Kcnk2, Kcnc4, Kcnj11, Abcc8	16
7	R-RNO-2172127	DAP12 interactions	11/432	44/6702	7.72508e-05	0.00624288	0.00590317	Klrd1, Trem2, Lat, RT1-T24-1, Lcp2, RT1-T24-4, RT1-M6-2, RT1-CE5, RT1-N2, RT1-M2, Klrk1	11
8	R-RNO-375276	Peptide ligand-binding receptors	22/432	140/6702	7.78179e-05	0.00624288	0.00590317	Galr3, Prlhr, Ccl1, Mc4r, Npy5r, Prlh, Ackr4, Agtr2, Tac3, Oprl1, Ccl6, Ccl19, Sstr2, Pf4, Avpr1a, Cxcl12, F2rl1, Prokr1, Cxcl13, Ccl9, Npy4r, Oprk1	22
9	R-RNO-166658	Complement cascade	10/432	37/6702	8.01092e-05	0.00624288	0.00590317	C6, Cfd, Cfh, C1qa, C1qb, C1qc, C4b, Cpb2, C9, C8a	10
10	R-RNO-397014	Muscle contraction	24/432	161/6702	8.81763e-05	0.00624288	0.00590317	Clic2, Tnnt2, Casq1, Mybpc3, Myh3, Slc8a2, Kcne3, Kcnq1, Scn9a, Trdn, Tpm2, Tmod2, Casq2, Asph, Atp1a2, Kcnd3, Fgf12, Kcnk2, Cacng4, Kcnip4, Kcnj11, Scn1a, Scn11a, Tnni1	24
11	R-RNO-1236977	Endosomal/Vacuolar pathway	6/432	15/6702	0.000210246	0.0135322	0.0127958	RT1-T24-1, RT1-T24-4, RT1-M6-2, RT1-CE5, RT1-N2, RT1-M2	6
12	R-RNO-2173782	Binding and Uptake of Ligands by Scavenger Receptors	7/432	21/6702	0.000231792	0.0136757	0.0129316	Cd163, Apol9a, Msr1, Hba-a2, Hba1, Hbb, Apob	7
13	R-RNO-5576891	Cardiac conduction	18/432	114/6702	0.000324762	0.017687	0.0167246	Clic2, Casq1, Slc8a2, Kcne3, Kcnq1, Scn9a, Trdn, Casq2, Asph, Atp1a2, Kcnd3, Fgf12, Kcnk2, Cacng4, Kcnip4, Kcnj11, Scn1a, Scn11a	18
14	R-RNO-112315	Transmission across Chemical Synapses	24/432	178/6702	0.000421053	0.0212932	0.0201346	Camk4, Prkcg, Grin2a, Chrna4, Slc6a4, Kcnj3, Gria3, Gad1, Slc38a1, Abat, Cplx1, Gngt2, Grin2c, Gnal, Chrnb4, Gng4, Htr3a, Slc6a11, Cacng4, Slc5a7, Grin2b, Gria2, Slc6a1, Htr3b	24
15	R-RNO-2168880	Scavenging of heme from plasma	5/432	6702-12-01	0.000589489	0.0278239	0.0263098	Cd163, Apol9a, Hba-a2, Hba1, Hbb	5
16	R-RNO-1236974	ER-Phagosome pathway	6/432	19/6702	0.000913253	0.0404115	0.0382124	RT1-T24-1, RT1-T24-4, RT1-M6-2, RT1-CE5, RT1-N2, RT1-M2	6
Wiki Pathways
1	WP547	Complement and Coagulation Cascades	15/198	55/2985	1.39902e-06	0.00012871	0.000120757	C6, Cfd, Cfh, C1qa, Plaur, C1qb, C1qc, Serpinc1, F10, Plg, Cpb2, C9, F9, F7, F11	15
2	WP81	Complement Activation, Classical Pathway	6/198	16/2985	0.000360683	0.0165914	0.0155663	C6, C1qa, C1qb, C1qc, C9, C8a	6
3	WP255	Blood Clotting Cascade	6/198	19/2985	0.00103249	0.0237472	0.02228	F10, Plg, Fga, F9, F7, F11	6
4	WP378	GPCRs, Class B Secretin-like	6/198	19/2985	0.00103249	0.0237472	0.02228	Ghrhr, Sctr, Vipr2, Adgrl4, Gipr, Glp1r	6
5	WP473	GPCRs, Class A Rhodopsin-like	23/198	184/2985	0.00189703	0.0349054	0.0327487	Galr3, Prlhr, Mc4r, Npy5r, Chrm1, Ackr4, Ptgfr, Agtr2, Oprl1, Sstr2, Adrb1, P2ry4, Avpr1a, Chrm3, Lpar4, Gpr37l1, F2rl1, Rrh, Ptger3, Gpr6, Opn4, Npy4r, Oprk1	23

## Sheet: ORA pAdj 0.05 LFC 2
	ID	Description	GeneRatio	BgRatio	pvalue	p.adjust	qvalue	geneID	Count
Over-representation analysis (ORA): pAdj <0.05; -2 > log2FoldChange > 2; input n=197, background n=22609
Gene Ontology: Molecular Function (MF)
1	GO:0004252	serine-type endopeptidase activity	10/108	137/13609	1.28685e-07	3.75761e-05	3.48128e-05	Prss21, Tpsb2, Tpsab1, Mcpt10, Cma1, F9, Habp2, F7, F11, Tmprss15	10
2	GO:0008236	serine-type peptidase activity	10/108	156/13609	4.33952e-07	4.24172e-05	3.92978e-05	Prss21, Tpsb2, Tpsab1, Mcpt10, Cma1, F9, Habp2, F7, F11, Tmprss15	10
3	GO:0016825	hydrolase activity, acting on acid phosphorus-nitrogen bonds	10/108	161/13609	5.81057e-07	4.24172e-05	3.92978e-05	Prss21, Tpsb2, Tpsab1, Mcpt10, Cma1, F9, Habp2, F7, F11, Tmprss15	10
4	GO:0017171	serine hydrolase activity	10/108	161/13609	5.81057e-07	4.24172e-05	3.92978e-05	Prss21, Tpsb2, Tpsab1, Mcpt10, Cma1, F9, Habp2, F7, F11, Tmprss15	10
5	GO:0008528	G protein-coupled peptide receptor activity	8/108	127/13609	7.43256e-06	0.000434061	0.00040214	Galr3, Prlhr, Mc4r, Npy5r, Gpr84, Npy4r, Glp1r, Oprk1	8
6	GO:0001653	peptide receptor activity	8/108	135/13609	1.16563e-05	0.000567276	0.000525558	Galr3, Prlhr, Mc4r, Npy5r, Gpr84, Npy4r, Glp1r, Oprk1	8
7	GO:0017046	peptide hormone binding	5/108	48/13609	3.74292e-05	0.00156133	0.00144651	Galr3, Prlhr, Mc4r, Npy4r, Glp1r	5
8	GO:0004983	neuropeptide Y receptor activity	3/108	10/13609	5.60122e-05	0.00204445	0.0018941	Prlhr, Npy5r, Npy4r	3
9	GO:0004175	endopeptidase activity	11/108	357/13609	0.000123248	0.00399872	0.00370465	Prss21, Tpsb2, Tpsab1, Psma8, Mcpt10, Cma1, F9, Habp2, F7, F11, Tmprss15	11
10	GO:0008188	neuropeptide receptor activity	4/108	41/13609	0.00030301	0.00884789	0.00819721	Galr3, Prlhr, Npy5r, Npy4r	4
11	GO:0042277	peptide binding	9/108	276/13609	0.000345612	0.00917442	0.00849973	Lilrb3b, Galr3, Prlhr, Mc4r, RT1-A1, Cma1, Npy4r, Glp1r, Oprk1	9
12	GO:0046906	tetrapyrrole binding	6/108	142/13609	0.000928609	0.0225962	0.0209344	Cyp1a1, Hbe1, Cblif, Cyp4f39, Cyp2c6v1, Hba-a1	6
13	GO:0042562	hormone binding	5/108	98/13609	0.00108474	0.0243649	0.0225731	Galr3, Prlhr, Mc4r, Npy4r, Glp1r	5
14	GO:0033218	amide binding	9/108	340/13609	0.00152282	0.0297523	0.0275643	Lilrb3b, Galr3, Prlhr, Mc4r, RT1-A1, Cma1, Npy4r, Glp1r, Oprk1	9
15	GO:0042287	MHC protein binding	3/108	29/13609	0.00152837	0.0297523	0.0275643	Klrk1, Col2a1, LOC103689996	3
Gene Ontology: Biological Process (BP)
1	GO:0007218	neuropeptide signaling pathway	7/115	79/14552	2.90358e-06	0.00491577	0.00490247	Galr3, Prlhr, Npy5r, Gpr84, Npy4r, Glp1r, Oprk1	7
Gene Ontology: Cellular Compartment (CC)
- no enriched terms
Kyoto Encyclopedia of Genes and Genomes (KEGG)
- no enriched terms
REACTOME pathways
- no enriched terms
Wiki Pathways
1	WP131	Peptide GPCRs	5/32	62/2985	0.000429496	0.0120259	0.0108504	Galr3, Mc4r, Npy5r, Npy4r, Oprk1	5
2	WP255	Blood Clotting Cascade	3/32	19/2985	0.000965561	0.0135179	0.0121966	F9, F7, F11	3

## Sheet: GSEA 
	ID	Description	setSize	enrichmentScore	NES	pvalue	p.adjust	qvalues	rank	leading_edge	core_enrichment
Gene-set enrichment analysis (GSEA); input: n= 17370
Gene Ontology: Molecular Function (MF)
1	GO:0030414	peptidase inhibitor activity	139	-0.578005	-1.77606	1.50708e-05	0.00901162	0.00842632	1851	tags=34%, list=11%, signal=30%	Spock3, Mt3, Pttg1, Serpinb6b, Agt, Serpinc1, Cstl1, Wfdc8, Ltf, Crb2, Serpinb10, LOC103689965, Serpina10, Wfdc3, Birc5, Serpina11, C3, Itih3, Pzp, C5, Serpind1, Mup5, Umodl1, Serpinb5, Serpinb2, Hrg, Serpina1, Spink1, C4b, Itih4, Kng2, Serpina4, Fetub, LOC689081, Serpina3m, Ambp, Serpina3n, Serpina3c, LOC297568, Serpina6, Mug2, Itih1, Wfdc21, Serpinb1b, Itih2, Oprpn, Smr3b
2	GO:0020037	heme binding	134	-0.567996	-1.74115	2.57599e-05	0.00901162	0.00842632	1963	tags=32%, list=11%, signal=29%	Cyp3a9, Cyp24a1, Pxdn, Lpo, Cyp4a1, Cyp21a1, Gucy1b2, Mb, Fa2h, Cyp2ab1, Cyp4f4, Flvcr2, Cyp3a23, 3a1, Tdo2, Stc2, Cyp2d2, Cyp4f1, Cyp2e1, Cyp2f4, Hrg, Cyp8b1, Cyp4a2, Hba-a2, Cyp2c11, Cyp2c22, Cyp1a2, Cyp2c23, Hba1, Cyp3a18, Cyp19a1, Cyp2b3, Hbb, Cyp39a1, Ambp, Cyp4f39, Cyp2c6v1, Cyp2c13, Cyp2a3, LOC100361547, Cyp2c7, Cyp4a3, Cyp7a1, Hba-a1
3	GO:0004866	endopeptidase inhibitor activity	133	-0.567402	-1.73857	2.98138e-05	0.00901162	0.00842632	2190	tags=33%, list=13%, signal=29%	Spock3, Mt3, Pttg1, Serpinb6b, Agt, Serpinc1, Cstl1, Wfdc8, Ltf, Crb2, Serpinb10, LOC103689965, Serpina10, Birc5, Serpina11, C3, Itih3, Pzp, C5, Serpind1, Mup5, Serpinb5, Serpinb2, Hrg, Serpina1, Spink1, C4b, Itih4, Kng2, Serpina4, Fetub, LOC689081, Serpina3m, Ambp, Serpina3n, Serpina3c, LOC297568, Serpina6, Mug2, Itih1, Serpinb1b, Itih2, Oprpn, Smr3b
4	GO:0061134	peptidase regulator activity	166	-0.541871	-1.70693	3.19561e-05	0.00901162	0.00842632	1851	tags=26%, list=11%, signal=23%	Agt, Serpinc1, Cstl1, Wfdc8, Ltf, Crb2, Serpinb10, LOC103689965, Serpina10, Wfdc3, Birc5, Serpina11, C3, Itih3, Pzp, C5, Serpind1, Mup5, Umodl1, Serpinb5, Serpinb2, Hrg, Serpina1, Spink1, C4b, Itih4, Kng2, Serpina4, Fetub, LOC689081, Serpina3m, Ambp, Serpina3n, Serpina3c, LOC297568, Serpina6, Mug2, Itih1, Wfdc21, Serpinb1b, Itih2, Oprpn, Smr3b
5	GO:0016705	oxidoreductase activity, acting on paired donors, with incorporation or reduction of molecular oxygen	176	-0.530693	-1.68398	4.77226e-05	0.00931538	0.00871035	1624	tags=25%, list=9%, signal=23%	Cyp4a1, Cyp21a1, Asph, Fads2, Egln3, Akr1c15, Cyp2ab1, Cyp4f4, Tph1, Cyp3a23, 3a1, LOC681458, Agmo, Cyp2d2, Cyp4f1, Cyp2e1, Bbox1, Cyp2f4, Cyp8b1, Pah, Cyp4a2, Cyp2c11, Cyp2c22, Cyp1a2, Cyp2c23, Cyp3a18, Cyp19a1, Cyp2b3, Asphd2, Akr1c2, Cyp39a1, Akr1c3, Tyrp1, Cyp4f39, Cyp2c6v1, Cyp2c13, Cyp2a3, Akr1c13, LOC100361547, Cyp2c7, Cyp4a3, Cyp7a1, Akr1c1, RGD1564865, Akr1d1
6	GO:0005506	iron ion binding	170	-0.538628	-1.70299	5.5756e-05	0.00931538	0.00871035	1968	tags=31%, list=11%, signal=27%	Tet1, Cyp3a9, Cyp24a1, Alox12b, Aox4, Ripor2, Ltf, Cyp4a1, Cyp21a1, Fa2h, Egln3, Cyp2ab1, Ppef2, Cyp4f4, Aox2, Tph1, Ppef1, Cyp3a23, 3a1, LOC681458, Agmo, Cyp2d2, LOC680520, Cyp4f1, Cyp2e1, Bbox1, Alox15b, Alox15, Cyp2f4, Cyp8b1, Pah, RGD1563378, Cyp4a2, Hba-a2, Cyp2c11, Cyp2c22, Cyp1a2, Cyp2c23, Hba1, Cyp3a18, Cyp19a1, Cyp2b3, Cyp39a1, Haao, Cyp4f39, Cyp2c6v1, Cyp2c13, Cyp2a3, LOC100361547, Cyp2…
7	GO:0004857	enzyme inhibitor activity	298	-0.479027	-1.59228	6.86525e-05	0.00931538	0.00871035	2190	tags=21%, list=13%, signal=18%	Spock3, Mt3, Inka2, Pttg1, Cd55, Serpinb6b, Parp9, Agt, Serpinc1, Cstl1, Wfdc8, Ltf, Crb2, Ppp1r1b, Serpinb10, Scgb1a1, Ppp1r1a, LOC103689965, LOC100912218, Serpina10, Wfdc3, Birc5, Myoz1, Serpina11, C3, Gckr, Itih3, Pzp, C5, Apoc3, Apoc2, Serpind1, Mup5, Umodl1, Serpinb5, Serpinb2, Hrg, Serpina1, Ppp1r17, Spink1, C4b, Itih4, Kng2, Serpina4, Apoa1, Fetub, LOC689081, Serpina3m, Ambp, Apoa2, Serpin…
8	GO:0061135	endopeptidase regulator activity	141	-0.552898	-1.70252	7.12365e-05	0.00931538	0.00871035	2190	tags=31%, list=13%, signal=27%	Spock3, Mt3, Pttg1, Serpinb6b, Agt, Serpinc1, Cstl1, Wfdc8, Ltf, Crb2, Serpinb10, LOC103689965, Serpina10, Birc5, Serpina11, C3, Itih3, Pzp, C5, Serpind1, Mup5, Serpinb5, Serpinb2, Hrg, Serpina1, Spink1, C4b, Itih4, Kng2, Serpina4, Fetub, LOC689081, Serpina3m, Ambp, Serpina3n, Serpina3c, LOC297568, Serpina6, Mug2, Itih1, Serpinb1b, Itih2, Oprpn, Smr3b
9	GO:0004497	monooxygenase activity	113	-0.590176	-1.78144	7.43248e-05	0.00931538	0.00871035	1624	tags=35%, list=9%, signal=31%	Cyp4a1, Cyp21a1, Bco1, Akr1c15, Cyp2ab1, Cyp4f4, Tph1, Cyp3a23, 3a1, Agmo, Cyp2d2, Cyp4f1, Cyp2e1, Cyp2f4, Cyp8b1, Pah, Cyp4a2, Cyp2c11, Cyp2c22, Cyp1a2, Cyp2c23, Cyp3a18, Cyp19a1, Cyp2b3, Akr1c2, Cyp39a1, Akr1c3, Tyrp1, Cyp4f39, Cyp2c6v1, Cyp2c13, Cyp2a3, Akr1c13, LOC100361547, Cyp2c7, Cyp4a3, Cyp7a1, Akr1c1, RGD1564865, Akr1d1
10	GO:0046906	tetrapyrrole binding	142	-0.546706	-1.68089	8.87048e-05	0.00998413	0.00933567	1963	tags=30%, list=11%, signal=27%	Cyp3a9, Cyp24a1, Pxdn, Lpo, Cyp4a1, Cyp21a1, Gucy1b2, Mb, Fa2h, Cyp2ab1, Cyp4f4, Flvcr2, Cyp3a23, 3a1, Tdo2, Stc2, Cyp2d2, Cyp4f1, Cyp2e1, Cyp2f4, Hrg, Cyp8b1, Cyp4a2, Hba-a2, Cyp2c11, Cyp2c22, Cyp1a2, Cyp2c23, Hba1, Cyp3a18, Cyp19a1, Cyp2b3, Hbb, Cyp39a1, Ambp, Cyp4f39, Cyp2c6v1, Cyp2c13, Cyp2a3, LOC100361547, Cyp2c7, Cyp4a3, Cyp7a1, Hba-a1
11	GO:0008391	arachidonic acid monooxygenase activity	21	-0.813483	-1.87852	0.000107417	0.00998413	0.00933567	887	tags=62%, list=5%, signal=59%	Cyp4f1, Cyp2e1, Cyp2f4, Cyp4a2, Cyp2c11, Cyp2c22, Cyp2c23, Cyp2b3, Cyp2c6v1, Cyp2c13, Cyp2a3, Cyp2c7, Cyp4a3
12	GO:0016614	oxidoreductase activity, acting on CH-OH group of donors	128	-0.55806	-1.69349	0.000109453	0.00998413	0.00933567	2805	tags=29%, list=16%, signal=24%	Cbr4, Sdr16c5, Akr7a3, Gpd2, Akr1c12, Kcnab1, Miox, Sdr9c7, Hadh, Hsd17b14, Bdh2, LOC103693015, Cbr1, Cyp4a1, Bdh1, Me3, Akr1c15, Phgdh, Hsd17b6, LOC688320, Chdh, Rdh8, Hpgd, Hsd17b2, Ldhc, Adhfe1, Sdr42e1, Akr1c2, Adh6a, Akr1c3, Akr1c13, Akr1c1, RGD1564865, Hao2, Akr1d1, Hsd3b5, Hao1
13	GO:0004867	serine-type endopeptidase inhibitor activity	68	-0.634555	-1.80301	0.000115065	0.00998413	0.00933567	1851	tags=38%, list=11%, signal=34%	Agt, Serpinc1, Wfdc8, Serpinb10, Serpina10, Serpina11, Itih3, Pzp, Serpind1, Serpinb5, Serpinb2, Hrg, Serpina1, Spink1, Itih4, Serpina4, Serpina3m, Ambp, Serpina3n, Serpina3c, LOC297568, Serpina6, Mug2, Itih1, Serpinb1b, Itih2
14	GO:0043177	organic acid binding	204	-0.496021	-1.59061	0.000180147	0.0145147	0.013572	1320	tags=18%, list=8%, signal=16%	Egln3, Glra1, Ass1, Insr, Ncan, Hapln4, Tdo2, Hapln1, Cyp4f1, Ffar4, Acox2, Alas2, Pah, Cyp4a2, Hba-a2, Hba1, Grin2b, Alb, Hbb, Akr1c2, Nags, Fabp7, Otc, S100a9, Dmgdh, S100a8, Fabp1, Cps1, Ucp1, Pck1, Mat1a, Dpys, Hnf4a, Agxt, Hba-a1, Tat
15	GO:0042626	ATPase-coupled transmembrane transporter activity	90	-0.574273	-1.68037	0.000346022	0.0260209	0.0243308	2750	tags=28%, list=16%, signal=24%	Atp2b1, Abca6, Atp1a3, Abcb10, Atp4a, Abcb1b, Abca8a, Abca13, Abca14, Tap1, Abcc6, Abca4, Abca9, Atp2c2, Atp1a2, Abca8, Atp6v0d2, Abca16, Cftr, Abcb11, Abcc8, Abcg5, Tap2, LOC103689996, Atp6ap1l
16	GO:0050662	coenzyme binding	294	-0.462295	-1.53826	0.000407052	0.0280834	0.0262594	2805	tags=20%, list=16%, signal=17%	Cbr4, Dhcr7, Ddo, Maob, Cyb5r2, Egln1, Fmo5, Gad2, Srd5a1, P4ha3, Acoxl, Kcnab1, Suv39h2, Miox, Aspdh, Acbd7, Hadh, Sptlc3, Accs, Dbi, Plod1, Agxt2, Bdh2, Gch1, Aox4, Cryz, Prmt8, Gpt2, Gad1, Dhfr, Accsl, Abat, Me3, Egln3, Kyat3, Phgdh, Aox2, Chdh, Hpgd, Insr, Cyp2e1, Aadat, Iyd, Acox2, Alas2, Alb, Akr1c2, Foxred2, Etnppl, Cth, Dmgdh, Prodh2, Kynu, Acot12, Dao, Hnf4a, Agxt, Hao2, Hao1, Tat
17	GO:0005125	cytokine activity	153	0.470577	1.62049	0.000423243	0.0280834	0.0262594	1785	tags=30%, list=10%, signal=27%	Ifnl3, Ccl1, Mstn, Ifnl1, Il12b, Gdf3, Lep, Il20, Ccl26, Il1f10, Gdf9, Gdf7, Thpo, Tnfsf14, Il18, Tnfsf15, Inhbb, LOC290595, Ctf2, Ccl6, Ccl19, Cxcl2, Cxcl6, Ccl11, Ccl24, Il17b, Xcl1, Ccl25, Lta, Ndp, Gdf5, Pf4, Grem2, Lif, Tnfsf9, Ifna2, Il17c, Inha, Bmp4, Cxcl10, Epo, Bmp3, Tgfb1, Gdf10, Il24, Bmp8b
18	GO:0008392	arachidonic acid epoxygenase activity	17	-0.822986	-1.82756	0.000555503	0.0348115	0.0325505	787	tags=65%, list=5%, signal=62%	Cyp2e1, Cyp2f4, Cyp4a2, Cyp2c11, Cyp2c22, Cyp2c23, Cyp2b3, Cyp2c6v1, Cyp2c13, Cyp2a3, Cyp2c7
19	GO:0047086	ketosteroid monooxygenase activity	11	-0.876609	-1.74915	0.000672417	0.0399203	0.0373275	349	tags=64%, list=2%, signal=62%	Akr1c15, Akr1c2, Akr1c3, Akr1c13, Akr1c1, RGD1564865, Akr1d1
20	GO:0015399	primary active transmembrane transporter activity	96	-0.562072	-1.66077	0.000815117	0.0408486	0.0381955	2750	tags=26%, list=16%, signal=22%	Atp2b1, Abca6, Atp1a3, Abcb10, Atp4a, Abcb1b, Abca8a, Abca13, Abca14, Tap1, Abcc6, Abca4, Abca9, Atp2c2, Atp1a2, Abca8, Atp6v0d2, Abca16, Cftr, Abcb11, Abcc8, Abcg5, Tap2, LOC103689996, Atp6ap1l
21	GO:0016616	oxidoreductase activity, acting on the CH-OH group of donors, NAD or NADP as acceptor	118	-0.538057	-1.62671	0.000821178	0.0408486	0.0381955	2805	tags=28%, list=16%, signal=24%	Cbr4, Sdr16c5, Akr7a3, Gpd2, Akr1c12, Kcnab1, Miox, Sdr9c7, Hadh, Hsd17b14, Bdh2, Cbr1, Cyp4a1, Bdh1, Me3, Akr1c15, Phgdh, Hsd17b6, LOC688320, Rdh8, Hpgd, Hsd17b2, Ldhc, Adhfe1, Sdr42e1, Akr1c2, Adh6a, Akr1c3, Akr1c13, Akr1c1, RGD1564865, Akr1d1, Hsd3b5
22	GO:0005504	fatty acid binding	41	-0.687933	-1.80632	0.000829017	0.0408486	0.0381955	1104	tags=29%, list=6%, signal=27%	Insr, Cyp4f1, Ffar4, Acox2, Cyp4a2, Alb, Fabp7, S100a9, S100a8, Fabp1, Ucp1, Hnf4a
23	GO:0030545	receptor regulator activity	387	0.35253	1.33865	0.000832907	0.0408486	0.0381955	1785	tags=24%, list=10%, signal=22%	Ifnl3, Tg, Ccl1, Nts, Mstn, Ifnl1, Avp, Il12b, Rln1, Ucn, Adipoq, Gdf3, Lep, Il20, Ccl26, Il1f10, Hmgb2, Gpha2, Gdf9, Insl3, Prlh, Ucn2, Gdf7, Thpo, Calca, Wnt3, Tnfsf14, Il18, Uts2, Pate4, Tnfsf15, Cartpt, Inhbb, LOC290595, Erfe, Lypd1, Ctf2, Sfrp2, Ccl6, Nrtn, Ccl19, Bdnf, Hcrt, Cxcl2, Cxcl6, Ccl11, Ccl24, Il17b, Xcl1, Ccl25, Lta, Ndp, Retn, Vegfd, Gdf5, Uts2b, Zp3, Pf4, Ccn3, Clec12b, Wnt8b, C…
24	GO:0031406	carboxylic acid binding	196	-0.480864	-1.53247	0.000974141	0.0445721	0.0416772	1320	tags=16%, list=8%, signal=15%	Egln3, Glra1, Ass1, Insr, Ncan, Hapln4, Tdo2, Hapln1, Cyp4f1, Ffar4, Acox2, Alas2, Pah, Cyp4a2, Grin2b, Alb, Akr1c2, Nags, Fabp7, Otc, S100a9, Dmgdh, S100a8, Fabp1, Cps1, Ucp1, Pck1, Mat1a, Dpys, Hnf4a, Agxt, Tat
25	GO:0033293	monocarboxylic acid binding	64	-0.607585	-1.71002	0.000987858	0.0445721	0.0416772	1104	tags=20%, list=6%, signal=19%	Insr, Cyp4f1, Ffar4, Acox2, Cyp4a2, Alb, Akr1c2, Fabp7, S100a9, S100a8, Fabp1, Ucp1, Hnf4a
26	GO:0005126	cytokine receptor binding	242	0.400117	1.46635	0.00115131	0.0499491	0.0467049	1869	tags=21%, list=11%, signal=19%	Ccl1, Mstn, Ifnl1, Il12b, Gdf3, Il20, Ccl26, Il1f10, Gdf9, Tlr5, Prlh, Gdf7, Tnfsf14, Il18, Tnfsf15, Inhbb, LOC290595, Ctf2, Defb1, Ccl6, Ccl19, Bdnf, Cxcl2, Nol3, Cxcl6, Ccl11, Il23r, Ccl24, Ebi3, Xcl1, Ccl25, Lta, Vegfd, Gdf5, Pf4, Lif, Tnfsf9, Socs2, Tnfsf18, Cntfr, Tlr9, Ifna2, Inha, Bmp4, Cxcl10, Epo, Bmp3, Tgfb1, Gdf10, Bmp8b, Cd300lf, Syk
Gene Ontology: Biological Process (BP)
1	GO:0006520	cellular amino acid metabolic process	250	-0.585305	-1.92339	1.5012e-09	9.42754e-06	9.21896e-06	1639	tags=16%, list=9%, signal=15%	Gpt2, Gad1, Slc7a11, Abat, Kyat3, Phgdh, Tph1, Agmat, Ass1, Hpdl, LOC317588, Tdo2, Pipox, Aadat, Noxred1, Iyd, Adhfe1, Pah, Glyat, Hgd, Nags, Otc, Haao, Cth, Prodh2, Hal, Kynu, Baat, Cps1, Lao1, Bhmt2, Mat1a, Bhmt, Dao, Dpys, Amdhd1, Hnf4a, Agxt, Uroc1, Hpd, Tat
2	GO:1901605	alpha-amino acid metabolic process	183	-0.614682	-1.95036	5.36792e-09	1.65354e-05	1.61696e-05	1319	tags=18%, list=8%, signal=17%	Kyat3, Phgdh, Tph1, Agmat, Ass1, Tdo2, Pipox, Aadat, Noxred1, Iyd, Adhfe1, Pah, Glyat, Hgd, Nags, Otc, Haao, Cth, Prodh2, Hal, Kynu, Baat, Cps1, Bhmt2, Mat1a, Bhmt, Dao, Amdhd1, Hnf4a, Agxt, Uroc1, Hpd, Tat
3	GO:0042737	drug catabolic process	122	-0.673761	-2.03172	7.89909e-09	1.65354e-05	1.61696e-05	962	tags=26%, list=6%, signal=25%	Pipox, Cyp2d2, Hp, Cyp2e1, Aadat, Cyp2f4, Pah, Hba-a2, Cyp2c11, Cyp2c22, Cyp1a2, Cyp2c23, Hba1, Hgd, Cyp2b3, Hbb, Cpn1, Akr1c3, Cyp2c6v1, Cyp2c13, Cyp2a3, Pck1, Cyp2c7, Dao, Dpys, Apoa4, Nr1i2, Sult1e1, Hpd, Hao1, Hba-a1, Tat
4	GO:0050817	coagulation	152	-0.60882	-1.88907	1.42481e-07	0.000223695	0.000218746	1813	tags=27%, list=10%, signal=24%	Serpinc1, Entpd2, Cd40lg, Tmprss5, P2ry1, Slc7a11, F2rl1, Abat, Prkcq, Serpina10, Ptger3, C3, Slc4a1, Adamts18, Serpind1, F10, Treml1, Apoh, Plg, Hrg, F12, Proz, F2, Kng2, Proc, Fga, Cpb2, Adtrp, C9, Fgb, Fgg, S100a9, F13b, F9, Klkb1, Habp2, Foxa2, F7, Hnf4a, F11, Anxa8
5	GO:0007599	hemostasis	151	-0.606362	-1.88194	2.00311e-07	0.00025159	0.000246024	1813	tags=27%, list=10%, signal=25%	Serpinc1, Entpd2, Cd40lg, Tmprss5, P2ry1, Slc7a11, F2rl1, Abat, Prkcq, Serpina10, Ptger3, C3, Slc4a1, Adamts18, Serpind1, F10, Treml1, Apoh, Plg, Hrg, F12, Proz, F2, Kng2, Proc, Fga, Cpb2, Adtrp, C9, Fgb, Fgg, S100a9, F13b, F9, Klkb1, Habp2, Foxa2, F7, Hnf4a, F11, Anxa8
6	GO:0008202	steroid metabolic process	272	-0.534043	-1.76154	3.40891e-07	0.000354893	0.000347041	2278	tags=25%, list=13%, signal=22%	Hsd17b14, Pmp22, Dab2, Dbi, Mt3, Vldlr, Apoe, Cyp3a9, Cyp24a1, Agt, Hmgcs1, Lhcgr, Cbr1, Fgf1, Lss, Cyp21a1, G6pc, Bmp6, Akr1c15, Hsd17b6, Sult1b1, Rdh8, Gh1, Pcsk9, Apoa5, Cyp3a23, 3a1, Hsd17b2, Fgl1, Cyp2e1, Prox1, Apoc3, Nr5a2, Scp2d1, Hnf1a, Il4, Cftr, Slc27a5, Cmtm2a, Cyp1a2, Apoa1, Cyp3a18, Cyp19a1, Cyp2b3, Pon1, Akr1c2, Cyp39a1, Tnfsf4, Slc27a2, Apoa2, Lipc, Afp, Apob, Akr1c3, Gc, Apof, Se…
7	GO:0007596	blood coagulation	149	-0.60991	-1.88774	3.95582e-07	0.000354893	0.000347041	1813	tags=28%, list=10%, signal=25%	Serpinc1, Entpd2, Cd40lg, Tmprss5, P2ry1, Slc7a11, F2rl1, Abat, Prkcq, Serpina10, Ptger3, C3, Slc4a1, Adamts18, Serpind1, F10, Treml1, Apoh, Plg, Hrg, F12, Proz, F2, Kng2, Proc, Fga, Cpb2, Adtrp, C9, Fgb, Fgg, S100a9, F13b, F9, Klkb1, Habp2, Foxa2, F7, Hnf4a, F11, Anxa8
8	GO:0009063	cellular amino acid catabolic process	96	-0.656584	-1.92752	8.11464e-07	0.000636999	0.000622905	975	tags=20%, list=6%, signal=19%	Tdo2, Pipox, Aadat, Adhfe1, Pah, Hgd, Otc, Haao, Prodh2, Hal, Kynu, Lao1, Mat1a, Dao, Amdhd1, Agxt, Uroc1, Hpd, Tat
9	GO:0006631	fatty acid metabolic process	352	-0.490105	-1.65462	1.69087e-06	0.00114892	0.0011235	1112	tags=17%, list=6%, signal=16%	Gpat2, Elovl7, Acot1, Fads2, Fa2h, Atp6v1b1, Hpgd, Acot4, Apoa5, LOC681458, Acod1, Cyp2d2, Acsm5, C3, Cyp4f1, Crot, Cyp2e1, Apoc3, Alox15b, Apoc2, Acox2, Acot5, Alox15, Hnf1a, Cyp2f4, Acsm2, Acnat2, Cyp4a2, Acsm3, Cyp2c11, Cyp2c22, Slc27a5, Cyp2c23, Cyp2b3, Adtrp, Akr1c2, Slc27a2, Lipc, Akr1c3, Tyrp1, Baat, Acot12, Cyp2c6v1, Fabp1, Cyp2c13, Rgn, Angptl3, Acsbg1, Cyp2a3, Pck1, Cyp2c7, Cyp4a3, Apoa…
10	GO:0030193	regulation of blood coagulation	72	-0.693236	-1.94072	1.93437e-06	0.00114892	0.0011235	1462	tags=43%, list=8%, signal=40%	Hpse, Thbs1, Plek, Plau, Serpinf2, Thbd, Gp1ba, Apoe, Serpinc1, F2rl1, Abat, Prkcq, Ptger3, Adamts18, Apoh, Plg, Hrg, F12, F2, Kng2, Proc, Fga, Cpb2, Adtrp, Fgb, Fgg, S100a9, Klkb1, Foxa2, F7, F11
11	GO:1900046	regulation of hemostasis	73	-0.692738	-1.94674	2.01244e-06	0.00114892	0.0011235	1462	tags=30%, list=8%, signal=28%	F2rl1, Abat, Prkcq, Ptger3, Adamts18, Apoh, Plg, Hrg, F12, F2, Kng2, Proc, Fga, Cpb2, Adtrp, Fgb, Fgg, S100a9, Klkb1, Foxa2, F7, F11
12	GO:0050818	regulation of coagulation	76	-0.686841	-1.93624	2.33238e-06	0.00117152	0.0011456	1462	tags=29%, list=8%, signal=27%	F2rl1, Abat, Prkcq, Ptger3, Adamts18, Apoh, Plg, Hrg, F12, F2, Kng2, Proc, Fga, Cpb2, Adtrp, Fgb, Fgg, S100a9, Klkb1, Foxa2, F7, F11
13	GO:0016054	organic acid catabolic process	218	-0.542975	-1.75127	2.61167e-06	0.00117152	0.0011456	1068	tags=14%, list=6%, signal=13%	Acot4, Aldh1l1, Tdo2, Pipox, Crot, Aadat, Adhfe1, Acox2, Pah, Hgd, Adtrp, Pon1, Slc27a2, Otc, Haao, Prodh2, Hal, Kynu, Fabp1, Pck1, Lao1, Mat1a, Dao, Amdhd1, Agxt, Uroc1, Hpd, Akr1d1, Hao1, Tat
14	GO:0046395	carboxylic acid catabolic process	218	-0.542975	-1.75127	2.61167e-06	0.00117152	0.0011456	1068	tags=14%, list=6%, signal=13%	Acot4, Aldh1l1, Tdo2, Pipox, Crot, Aadat, Adhfe1, Acox2, Pah, Hgd, Adtrp, Pon1, Slc27a2, Otc, Haao, Prodh2, Hal, Kynu, Fabp1, Pck1, Lao1, Mat1a, Dao, Amdhd1, Agxt, Uroc1, Hpd, Akr1d1, Hao1, Tat
15	GO:0051346	negative regulation of hydrolase activity	371	-0.48406	-1.63975	3.00882e-06	0.00125969	0.00123182	2190	tags=21%, list=13%, signal=19%	Spock3, Mt3, Il6, Pttg1, Adcyap1, Serpinb6b, Plxnb3, Ptger2, Ptx3, Agt, Serpinc1, Cstl1, Wfdc8, Ltf, Hdac9, Crb2, Spint3, Csrnp3, Ppp1r1b, Serpinb10, Hpn, Ppp1r1a, Vtn, LOC103689965, Mcm2, Sh2d4a, Serpina10, Wfdc3, Sytl2, Birc5, Myoz1, Serpina11, Hspa1a, Triap1, C3, Itih3, Pzp, C5, Apoc3, Serpind1, Tmem132d, Umodl1, Lamp3, Serpinb5, Serpinb2, Hrg, Serpina1, Ppp1r17, Spink1, C4b, Itih4, Kng2, Elfn…
16	GO:1901606	alpha-amino acid catabolic process	83	-0.672091	-1.91943	3.5848e-06	0.00140703	0.0013759	975	tags=22%, list=6%, signal=21%	Tdo2, Pipox, Aadat, Adhfe1, Pah, Hgd, Otc, Haao, Prodh2, Hal, Kynu, Mat1a, Dao, Amdhd1, Agxt, Uroc1, Hpd, Tat
17	GO:1900047	negative regulation of hemostasis	45	-0.749616	-1.96168	3.98487e-06	0.00147206	0.00143949	937	tags=38%, list=5%, signal=36%	Abat, Ptger3, Adamts18, Apoh, Plg, Hrg, F12, F2, Kng2, Proc, Fga, Cpb2, Adtrp, Fgb, Fgg, Klkb1, F11
18	GO:0010466	negative regulation of peptidase activity	203	-0.535994	-1.71198	5.73407e-06	0.00190083	0.00185877	2190	tags=27%, list=13%, signal=24%	Spock3, Mt3, Il6, Pttg1, Serpinb6b, Ptger2, Agt, Serpinc1, Cstl1, Wfdc8, Ltf, Crb2, Spint3, Serpinb10, Vtn, LOC103689965, Serpina10, Wfdc3, Birc5, Serpina11, Hspa1a, Triap1, C3, Itih3, Pzp, C5, Serpind1, Umodl1, Lamp3, Serpinb5, Serpinb2, Hrg, Serpina1, Spink1, C4b, Itih4, Kng2, Serpina4, Fetub, LOC689081, Serpina3m, Ambp, Serpina3n, Serpina3c, LOC297568, Serpina6, Mug2, Fabp1, Itih1, Wfdc21, Ser…
19	GO:0043648	dicarboxylic acid metabolic process	95	-0.635276	-1.85779	5.79116e-06	0.00190083	0.00185877	1639	tags=20%, list=9%, signal=18%	Gpt2, Dhfr, Slc7a11, Me3, Kyat3, Ass1, Acot4, Aldh1l1, Aadat, Adhfe1, Cyp19a1, Nags, Haao, Prodh2, Hal, Kynu, Pck1, Amdhd1, Tat
20	GO:0050819	negative regulation of coagulation	46	-0.742915	-1.95052	6.05358e-06	0.00190083	0.00185877	937	tags=37%, list=5%, signal=35%	Abat, Ptger3, Adamts18, Apoh, Plg, Hrg, F12, F2, Kng2, Proc, Fga, Cpb2, Adtrp, Fgb, Fgg, Klkb1, F11
21	GO:0030195	negative regulation of blood coagulation	44	-0.750341	-1.95927	7.79656e-06	0.00228505	0.00223449	937	tags=39%, list=5%, signal=37%	Abat, Ptger3, Adamts18, Apoh, Plg, Hrg, F12, F2, Kng2, Proc, Fga, Cpb2, Adtrp, Fgb, Fgg, Klkb1, F11
22	GO:0044282	small molecule catabolic process	314	-0.494647	-1.65902	8.00494e-06	0.00228505	0.00223449	2487	tags=20%, list=14%, signal=18%	Acoxl, Abhd3, Inpp5j, Miox, Hadh, Pon3, Eno2, Faah, Ddah1, Dbi, Agxt2, Mt3, Bdh2, Gk, Apoe, Ada, Cyp24a1, Faahl, Abhd10, Cbr1, Actn3, Arg1, Abat, Tpi1, Apobec2, Sult1b1, LOC100911625, Acot4, Aldh1l1, Tdo2, Pipox, Crot, Aadat, Adhfe1, Acox2, Pah, Hgd, Uox, Adtrp, Pon1, Cyp39a1, Slc27a2, Otc, Haao, Akr1c3, Prodh2, Hal, Kynu, Fabp1, Pck1, Lao1, Mat1a, Haghl, Dao, Amdhd1, Cyp7a1, Agxt, Uroc1, Sult1e1…
23	GO:0006790	sulfur compound metabolic process	265	-0.511523	-1.68557	9.02122e-06	0.00239399	0.00234102	1810	tags=15%, list=10%, signal=13%	Hmgcs1, Ctns, RGD1562107, Lpo, Mgst1, Slc7a11, Elovl7, Acot1, Chst9, Phgdh, Sult1b1, Acot4, Chst5, Tdo2, Pipox, Acsm5, Aadat, Acot5, Acsm2, Acnat2, Glyat, Acsm3, Hbb, Chst13, Cth, RGD1307603, Kynu, Baat, Acot12, Cps1, Bhmt2, Mat1a, Bhmt, Hnf4a, Agxt, Gsta2, Sult1e1, Sult1c2a, Sult1c3
24	GO:0050878	regulation of body fluid levels	326	-0.4846	-1.62414	9.149e-06	0.00239399	0.00234102	2023	tags=22%, list=12%, signal=20%	Apoe, Ada, Itgb3, Guca2b, Abcb1b, Bpifa1, Alox12b, Serpinc1, Entpd2, Cd40lg, Tmprss5, P2ry1, Slc7a11, Slc6a3, F2rl1, Clcnka, Fa2h, Abat, Kdf1, Aqp5, Prkcq, Atp6v1b1, Serpina10, Cldn4, Sytl2, Tacr1, Slc4a5, Oas2, Ptger3, C3, Adora3, Slc4a1, Adamts18, Adora1, Serpind1, F10, Alas2, Treml1, Apoh, Plg, Hrg, F12, Nppa, Cdh1, Proz, F2, Tmprss13, Kng2, Cftr, Proc, Fga, Cpb2, Adtrp, C9, Fgb, Tac1, Fgg, S1…
25	GO:0051931	regulation of sensory perception	54	-0.70772	-1.91673	9.90648e-06	0.00248851	0.00243345	731	tags=26%, list=4%, signal=25%	Kcnc4, Adora1, Kcnj10, Nmu, Vip, Npy2r, Tafa4, Hba1, Cck, Scn11a, Oprm1, Oprpn, Oprk1, Smr3b
26	GO:0042730	fibrinolysis	20	-0.857255	-1.90359	1.21683e-05	0.00293912	0.00287409	585	tags=55%, list=3%, signal=53%	Apoh, Plg, Hrg, F12, F2, Fga, Cpb2, Fgb, Fgg, Klkb1, F11
27	GO:0061045	negative regulation of wound healing	64	-0.685421	-1.89317	2.04209e-05	0.00474975	0.00464466	1365	tags=30%, list=8%, signal=27%	Abat, Myoz1, Ptger3, Adamts18, Apoh, Plg, Hrg, F12, F2, Kng2, Proc, Fga, Cpb2, Adtrp, Fgb, Fgg, Abcc8, Klkb1, F11
28	GO:0016053	organic acid biosynthetic process	277	-0.492673	-1.63174	2.1938e-05	0.00492037	0.00481151	1975	tags=21%, list=11%, signal=19%	Fads1, Gch1, Alox12b, Plp1, Agt, Elovl2, Crabp2, Gad1, Cyp4a1, Dhfr, Pla2g5, Elovl7, Pklr, Fads2, Fa2h, Abat, Phgdh, Ass1, Apoa5, Aldh1l1, LOC681458, Aldh8a1, Acsm5, Noxred1, Prox1, Apoc3, Alox15b, Ldhc, Apoc2, Alox15, Hnf1a, Pah, Acsm2, Cyp4a2, Acsm3, Slc27a5, Cyp39a1, Slc27a2, Nags, Otc, Haao, Lipc, Cth, Akr1c3, Kynu, Baat, Acot12, Cps1, Rgn, Acsbg1, Bhmt2, Bhmt, Cyp4a3, Apoa4, Cyp7a1, Hnf4a, A…
29	GO:0051930	regulation of sensory perception of pain	53	-0.709479	-1.91895	2.40081e-05	0.005199	0.00508397	731	tags=26%, list=4%, signal=25%	Kcnc4, Adora1, Kcnj10, Nmu, Vip, Npy2r, Tafa4, Hba1, Cck, Scn11a, Oprm1, Oprpn, Oprk1, Smr3b
30	GO:0006699	bile acid biosynthetic process	19	-0.843027	-1.87019	2.58198e-05	0.00540493	0.00528535	764	tags=42%, list=4%, signal=40%	Prox1, Hnf1a, Slc27a5, Cyp39a1, Slc27a2, Baat, Cyp7a1, Akr1d1
31	GO:0010951	negative regulation of endopeptidase activity	195	-0.53088	-1.69611	2.82856e-05	0.00560846	0.00548437	2190	tags=26%, list=13%, signal=23%	Spock3, Mt3, Il6, Pttg1, Serpinb6b, Ptger2, Agt, Serpinc1, Cstl1, Wfdc8, Ltf, Crb2, Spint3, Serpinb10, Vtn, LOC103689965, Serpina10, Birc5, Serpina11, Hspa1a, Triap1, C3, Itih3, Pzp, C5, Serpind1, Lamp3, Serpinb5, Serpinb2, Hrg, Serpina1, Spink1, C4b, Itih4, Kng2, Serpina4, Fetub, LOC689081, Serpina3m, Ambp, Serpina3n, Serpina3c, LOC297568, Serpina6, Mug2, Fabp1, Itih1, Serpinb1b, Itih2, Anxa8, S…
32	GO:0046394	carboxylic acid biosynthetic process	275	-0.494287	-1.63481	3.04585e-05	0.00560846	0.00548437	1975	tags=21%, list=11%, signal=19%	Fads1, Gch1, Alox12b, Plp1, Agt, Elovl2, Crabp2, Gad1, Cyp4a1, Dhfr, Pla2g5, Elovl7, Pklr, Fads2, Fa2h, Abat, Phgdh, Ass1, Apoa5, Aldh1l1, LOC681458, Aldh8a1, Acsm5, Noxred1, Prox1, Apoc3, Alox15b, Ldhc, Apoc2, Alox15, Hnf1a, Pah, Acsm2, Cyp4a2, Acsm3, Slc27a5, Cyp39a1, Slc27a2, Nags, Otc, Haao, Lipc, Cth, Akr1c3, Kynu, Baat, Acot12, Cps1, Rgn, Acsbg1, Bhmt2, Bhmt, Cyp4a3, Apoa4, Cyp7a1, Hnf4a, A…
33	GO:0033865	nucleoside bisphosphate metabolic process	102	-0.612455	-1.81151	3.12573e-05	0.00560846	0.00548437	1490	tags=20%, list=9%, signal=18%	Elovl7, Acot1, Sult1b1, Acot4, Tdo2, Pipox, Acsm5, Crot, Aadat, Acot5, Ppcdc, Acsm2, Acnat2, Glyat, Acsm3, Kynu, Baat, Acot12, Hnf4a, Sult1e1
34	GO:0033875	ribonucleoside bisphosphate metabolic process	102	-0.612455	-1.81151	3.12573e-05	0.00560846	0.00548437	1490	tags=20%, list=9%, signal=18%	Elovl7, Acot1, Sult1b1, Acot4, Tdo2, Pipox, Acsm5, Crot, Aadat, Acot5, Ppcdc, Acsm2, Acnat2, Glyat, Acsm3, Kynu, Baat, Acot12, Hnf4a, Sult1e1
35	GO:0034032	purine nucleoside bisphosphate metabolic process	102	-0.612455	-1.81151	3.12573e-05	0.00560846	0.00548437	1490	tags=20%, list=9%, signal=18%	Elovl7, Acot1, Sult1b1, Acot4, Tdo2, Pipox, Acsm5, Crot, Aadat, Acot5, Ppcdc, Acsm2, Acnat2, Glyat, Acsm3, Kynu, Baat, Acot12, Hnf4a, Sult1e1
36	GO:0006570	tyrosine metabolic process	10	-0.915615	-1.76222	5.05435e-05	0.00861177	0.00842123	677	tags=50%, list=4%, signal=48%	Iyd, Pah, Hgd, Hpd, Tat
37	GO:0051186	cofactor metabolic process	373	-0.459217	-1.55517	5.13107e-05	0.00861177	0.00842123	2207	tags=17%, list=13%, signal=15%	Dbi, Mt3, Nmnat2, Gstm3l, Gpam, Bdh2, Gch1, Pxdn, Nox1, Hmgcs1, Cbr1, Ctns, RGD1562107, Dhfr, Mgst1, Slc7a11, Elovl7, Acot1, Insr, Acot4, Aldh1l1, Tdo2, Pipox, Acsm5, Art2b, Noxa1, Hpx, Folh1, Crot, Hp, Aadat, Acot5, Alas2, Hnf1a, Ppcdc, Pah, Acsm2, Acnat2, Glyat, Acsm3, Hba-a2, Cyp1a2, Hba1, Hbb, Akr1c2, Haao, Cth, Dmgdh, Akr1c3, RGD1307603, Kynu, Baat, Acot12, Rgn, Cyp2a3, Bhmt2, Mat1a, Apoa4, …
38	GO:0009072	aromatic amino acid family metabolic process	31	-0.780641	-1.9227	5.21094e-05	0.00861177	0.00842123	1230	tags=42%, list=7%, signal=39%	Tph1, Hpdl, Tdo2, Iyd, Pah, Hgd, Haao, Hal, Kynu, Amdhd1, Uroc1, Hpd, Tat
39	GO:0072521	purine-containing compound metabolic process	369	-0.459481	-1.55569	6.00505e-05	0.00955814	0.00934666	2256	tags=16%, list=13%, signal=14%	Eno2, Pde10a, Dbi, Atp5pb, Gpam, Gucy2d, Ada, Guca2b, Aox4, Hmgcs1, Actn3, Gucy1b2, Elovl7, Acot1, Pklr, G6pc, Hk3, Guca1b, Tpi1, Oas1a, Aox2, Sult1b1, Insr, LOC100911625, Esrrb, Acot4, Gck, Tdo2, Pipox, Acsm5, Gckr, Gucy2c, Slc4a1, Crot, Aadat, Ldhc, Acot5, Ttr, Slc17a3, Ppcdc, Nppa, Acsm2, Acnat2, Glyat, RGD1309350, Adcy8, Acsm3, Ptgdrl, Uox, Fbp1, Hpca, Kynu, Baat, Acot12, Aldob, Ak9, Hnf4a, S…
40	GO:0006066	alcohol metabolic process	307	-0.47198	-1.5768	6.08799e-05	0.00955814	0.00934666	2263	tags=19%, list=13%, signal=17%	Pmp22, Plcb4, Dab2, Mt3, Vldlr, Gk, Apoe, Gch1, Plch1, Hmgcs1, Lhcgr, Fgf1, Lss, P2ry1, Slc34a1, Dhfr, Bco1, Bmp6, Tpi1, Rbp4, Galr2, Sult1b1, Rdh8, Pcsk9, Apoa5, Retsat, Pou1f1, Napepld, Plch2, Fgl1, Cd244, Apoc3, Ttr, Hnf1a, Il4, Pah, Cftr, Apoa1, Pon1, Akr1c2, Cyp39a1, Tnfsf4, Apoa2, Sgpp2, Adh6a, Lipc, Apob, Akr1c3, Apof, Angptl3, Pck1, Apoa4, Cyp7a1, Akr1c1, RGD1564865, Sult1e1, Akr1d1, Hao1
41	GO:1901615	organic hydroxy compound metabolic process	461	-0.429511	-1.47574	8.97823e-05	0.0136882	0.0133853	1810	tags=17%, list=10%, signal=15%	Hmgcs1, Lhcgr, Actn3, Fgf1, Foxe1, Lss, P2ry1, Slc34a1, Dhfr, Drd1, Slc7a11, Bco1, Slc6a3, Hpn, Pde1b, Abat, Bmp6, Tpi1, Rbp4, Tph1, Galr2, Sult1b1, Rdh8, Pcsk9, Apoa5, Retsat, Pou1f1, Napepld, Plch2, Fgl1, Cd244, Prox1, Dio3, Apoc3, Ldhc, Nr5a2, Iyd, Ttr, Ttpa, Alox15, Hnf1a, Dio1, Il4, Pah, Cftr, Slc27a5, Cmtm2a, Apoa1, Cyp19a1, Pon1, Akr1c2, Cyp39a1, Tnfsf4, Slc27a2, Apoa2, Sgpp2, Adh6a, Asip,…
42	GO:1901607	alpha-amino acid biosynthetic process	61	-0.658718	-1.80146	9.1545e-05	0.0136882	0.0133853	1243	tags=33%, list=7%, signal=31%	Shmt2, Mtap, Aldh18a1, Shmt1, Bcat1, Slc1a3, Psat1, Plod1, Agxt2, Phgdh, Ass1, Noxred1, Pah, Nags, Otc, Cth, Cps1, Bhmt2, Bhmt, Agxt
43	GO:1903035	negative regulation of response to wounding	81	-0.627305	-1.78855	9.51702e-05	0.0138993	0.0135917	1063	tags=23%, list=6%, signal=22%	Abat, Myoz1, Ptger3, Adamts18, Apoh, Plg, Hrg, F12, F2, Kng2, Proc, Fga, Cpb2, Adtrp, Fgb, Fgg, Abcc8, Klkb1, F11
44	GO:0035634	response to stilbenoid	19	-0.819598	-1.81821	0.000111956	0.0159792	0.0156257	866	tags=53%, list=5%, signal=50%	Slc22a7, Fgl1, Cidea, Usp18, Hba1, Cyp2b3, Cyp2a3, Apoa4, Gsta2, Slco1a1
45	GO:0008652	cellular amino acid biosynthetic process	64	-0.659353	-1.82117	0.000128389	0.0179174	0.0175209	3371	tags=36%, list=19%, signal=29%	Shmt2, Mtap, Aldh18a1, Dpyd, Shmt1, Bcat1, Slc1a3, Psat1, Plod1, Agxt2, Gad1, Abat, Phgdh, Ass1, Noxred1, Pah, Nags, Otc, Cth, Cps1, Bhmt2, Bhmt, Agxt
46	GO:0006555	methionine metabolic process	13	-0.875875	-1.78715	0.000156988	0.0214323	0.0209581	92	tags=31%, list=1%, signal=31%	Mtap, Bhmt2, Mat1a, Bhmt
47	GO:0042738	exogenous drug catabolic process	30	-0.757104	-1.84757	0.000166641	0.0222661	0.0217735	1294	tags=47%, list=7%, signal=43%	Cyp2ab1, Cyp2d2, Cyp2e1, Cyp2f4, Cyp2c11, Cyp2c22, Cyp1a2, Cyp2c23, Cyp2b3, Cyp2c6v1, Cyp2c13, Cyp2a3, Cyp2c7, Nr1i2
48	GO:0045861	negative regulation of proteolysis	302	-0.462218	-1.54239	0.000205662	0.0260327	0.0254568	2190	tags=20%, list=13%, signal=18%	Spock3, Mt3, Il6, Pttg1, Serpinb6b, Ptger2, Agt, Serpinc1, Cstl1, Wfdc8, Ltf, Crb2, Spint3, Serpinb10, Vtn, LOC103689965, Serpina10, Wfdc3, Pbk, Birc5, Serpina11, Hspa1a, Triap1, C3, Itih3, Tm4sf20, Pzp, C5, Serpind1, Umodl1, Lamp3, Klhl40, Serpinb5, Serpinb2, Hrg, Serpina1, Cdh1, Spink1, C4b, Itih4, F2, Kng2, Serpina4, Fetub, LOC689081, Cpb2, Serpina3m, Ambp, Serpina3n, Serpina3c, LOC297568, Ser…
49	GO:0016999	antibiotic metabolic process	115	-0.564922	-1.68604	0.000207782	0.0260327	0.0254568	1176	tags=24%, list=7%, signal=23%	Pxdn, Nox1, Ctns, Cyp4a1, Slc34a1, Sult1b1, Insr, Acod1, Noxa1, Hp, Cyp4a2, Hba-a2, Cyp1a2, Hba1, Cyp19a1, Hbb, Akr1c2, Adh6a, Akr1c3, Hal, Pck1, Cyp4a3, Apoa4, Akr1c1, RGD1564865, Hao2, Sult1e1, Hba-a1
50	GO:0000096	sulfur amino acid metabolic process	33	-0.739845	-1.84491	0.000209633	0.0260327	0.0254568	239	tags=21%, list=1%, signal=21%	Slc7a11, Cth, Cps1, Bhmt2, Mat1a, Bhmt, Agxt
51	GO:0009410	response to xenobiotic stimulus	349	-0.443517	-1.49721	0.000214178	0.0260327	0.0254568	1734	tags=16%, list=10%, signal=15%	Arg1, Cacna1s, RGD1562107, Lpo, Hdac9, Drd1, Casq2, Slc6a3, Ppp1r1b, Ptpn5, Scgb1a1, Pde1b, Abat, Cyp2ab1, RT1-Bb, Phgdh, Ass1, Sult1b1, Tacr1, Rgs20, Gnal, Tdo2, Rgs8, Cyp2d2, Htr3a, Cyp2e1, Cacng4, Cyp2f4, Adcy8, Cyp2c11, Cyp2c22, Fga, Cyp1a2, Cyp2c23, Cyp19a1, Cyp2b3, Grin2b, Ghrh, Tac1, Hpca, Slc6a1, RGD1307603, Baat, Cyp2c6v1, Igfals, Cps1, Cyp2c13, Oprm1, Cyp2a3, Pck1, Slitrk5, Cyp2c7, F7, …
52	GO:1902105	regulation of leukocyte differentiation	272	0.402136	1.4828	0.000215558	0.0260327	0.0254568	2638	tags=22%, list=15%, signal=19%	Lilrb3b, Mir223, Shh, Ifnl1, Il1rl2, Il12b, Adipoq, Il20, Zbtb16, RT1-DOa, Calca, Il18, Fshr, Hmgb3, Cdkn2a, Ccl19, Lrrc17, Pf4, Flt3, Lag3, Cd27, Lif, Cd4, Tnfsf9, C1qc, Tnfsf18, Slc9b2, Ctla4, Lef1, Tlr9, Zap70, Foxp3, Gpr68, Cebpb, Bmp4, Card11, Tgfb1, Fes, Cyp26b1, Tmem178a, Shb, Il4r, Nfkbid, Syk, Vnn1, Tyrobp, Rorc, Gata3, Jun, Il15, Cd74, Ccr1, Ager, Cd24, RGD1560020_predicted, Nfkbiz, Run…
53	GO:0052547	regulation of peptidase activity	373	-0.443678	-1.50255	0.000230466	0.027308	0.0267038	2190	tags=19%, list=13%, signal=17%	Spock3, Mt3, Il6, Pttg1, Lgals9, Mbp, Serpinb6b, Pdcd5, Ptger2, Agt, Serpinc1, Cstl1, Wfdc8, Ltf, Diablo, Crb2, Spint3, Asph, Serpinb10, Pmaip1, Cideb, Vtn, LOC103689965, Egln3, Nodal, Serpina10, Wfdc3, Birc5, Serpina11, Hspa1a, Triap1, C3, Itih3, Pzp, C5, Serpind1, Umodl1, Lamp3, Serpinb5, Serpinb2, Hrg, Serpina1, Cdh1, Spink1, C4b, Itih4, Kng2, Serpina4, Nek5, Fetub, LOC689081, Grin2b, Nlrp12, …
54	GO:0052548	regulation of endopeptidase activity	350	-0.445431	-1.50468	0.000251379	0.0292344	0.0285876	2190	tags=19%, list=13%, signal=17%	Spock3, Mt3, Il6, Pttg1, Lgals9, Mbp, Serpinb6b, Pdcd5, Ptger2, Agt, Serpinc1, Cstl1, Wfdc8, Ltf, Diablo, Crb2, Spint3, Asph, Serpinb10, Pmaip1, Cideb, Vtn, LOC103689965, Egln3, Nodal, Serpina10, Birc5, Serpina11, Hspa1a, Triap1, C3, Itih3, Pzp, C5, Serpind1, Lamp3, Serpinb5, Serpinb2, Hrg, Serpina1, Cdh1, Spink1, C4b, Itih4, Kng2, Serpina4, Nek5, Fetub, LOC689081, Grin2b, Nlrp12, Serpina3m, Cck,…
55	GO:0006163	purine nucleotide metabolic process	330	-0.444612	-1.4946	0.000265422	0.0303064	0.0296358	2256	tags=15%, list=13%, signal=13%	Eno2, Pde10a, Dbi, Atp5pb, Gpam, Gucy2d, Ada, Guca2b, Hmgcs1, Actn3, Gucy1b2, Elovl7, Acot1, Pklr, Hk3, Guca1b, Tpi1, Oas1a, Sult1b1, Insr, LOC100911625, Esrrb, Acot4, Gck, Tdo2, Pipox, Acsm5, Gucy2c, Slc4a1, Crot, Aadat, Ldhc, Acot5, Ppcdc, Nppa, Acsm2, Acnat2, Glyat, Adcy8, Acsm3, Fbp1, Hpca, Kynu, Baat, Acot12, Aldob, Ak9, Hnf4a, Sult1e1
56	GO:0006536	glutamate metabolic process	33	-0.732257	-1.82599	0.000309639	0.0347238	0.0339556	781	tags=33%, list=4%, signal=32%	Gad2, Apc, Slc1a3, Slc7a11, Aadat, Adhfe1, Nags, Prodh2, Hal, Amdhd1, Tat
57	GO:0009064	glutamine family amino acid metabolic process	69	-0.632091	-1.76208	0.000350291	0.0379324	0.0370932	1734	tags=32%, list=10%, signal=29%	Gfpt2, Arg2, Gad2, Apc, Slc1a3, Ddah1, Arg1, Slc7a11, Phgdh, Agmat, Ass1, Aadat, Noxred1, Adhfe1, Nags, Otc, Prodh2, Hal, Cps1, Dao, Amdhd1, Tat
58	GO:0009074	aromatic amino acid family catabolic process	18	-0.827041	-1.80047	0.000354352	0.0379324	0.0370932	975	tags=56%, list=6%, signal=52%	Tdo2, Pah, Hgd, Haao, Hal, Kynu, Amdhd1, Uroc1, Hpd, Tat
59	GO:1901661	quinone metabolic process	29	-0.747908	-1.80854	0.000356372	0.0379324	0.0370932	349	tags=17%, list=2%, signal=17%	Cbr1, Akr1c2, Akr1c3, Akr1c1, RGD1564865
60	GO:0051917	regulation of fibrinolysis	11	-0.87863	-1.73639	0.000364369	0.0381373	0.0372935	585	tags=64%, list=3%, signal=62%	Apoh, Plg, Hrg, F12, Cpb2, Klkb1, F11
61	GO:0019693	ribose phosphate metabolic process	333	-0.439431	-1.47582	0.000392338	0.0403916	0.0394979	2256	tags=24%, list=13%, signal=21%	Elovl5, Pygl, Acss1, Dhodh, Gimap7, Efl1, Gapdhs, Gucy1b1, Fasn, Ppargc1a, Pde4d, Nudt3, Pfkfb2, Pdhx, Dhtkd1, Pfkm, Pank3, Pde1a, Nudt10, P2rx7, Atp2b2, Dld, Ins2, Aldoart2, Hmgcs2, Acaca, Uprt, Mfn1, Acadsb, Acsl4, Adcy3, Far2, Htr2a, Far1, Eno2, Pde10a, Dbi, Atp5pb, Gpam, Gucy2d, Hmgcs1, Actn3, Upp2, Gucy1b2, Elovl7, Acot1, Pklr, Hk3, Tpi1, Sult1b1, Insr, LOC100911625, Esrrb, Acot4, Gck, Tdo2,…
62	GO:1901361	organic cyclic compound catabolic process	397	-0.429137	-1.45921	0.000422785	0.0428073	0.0418601	2397	tags=15%, list=14%, signal=13%	Rc3h1, Aspdh, Pon3, Hsd17b14, Qk, Pde10a, Mt3, Csdc2, Apoe, Ada, Tet1, Cyp24a1, Aox4, Meioc, Entpd2, Ncbp2, Cbr1, Cnp, Upp2, Dnase1, Nlrp5, Slc6a3, Scgb1a1, Nanos1, Apobec2, Aox2, Patl2, Aldh1l1, Endog, Oas2, Tdo2, Spo11, Hspa1a, Art2b, Cidea, Dio3, Vip, Pah, Gsta3, Cyp1a2, Cyp19a1, Hgd, Uox, Cyp39a1, Haao, Akr1c3, Prodh2, Hal, Kynu, Rgn, Dao, Dpys, Pkp1, Amdhd1, Cyp7a1, Uroc1, Sult1e1, Hpd, Akr1…
63	GO:0010469	regulation of signaling receptor activity	428	0.366159	1.40231	0.000429436	0.0428073	0.0418601	1785	tags=23%, list=10%, signal=21%	Ifnl3, Tg, Ccl1, Nts, Mstn, Ifnl1, Avp, Il12b, Rln1, Ucn, Adipoq, Gdf3, Lep, Il20, Il1f10, Gpha2, Gdf9, Insl3, Prlh, Ucn2, Gdf7, Thpo, Calca, Wnt3, Tnfsf14, Il18, Cacng8, Uts2, Pate4, Tnfsf15, Cartpt, Inhbb, LOC290595, Cacng5, Erfe, Lypd1, Ctf2, Sfrp2, Ccl6, Nrtn, Nptx2, Ccl19, Bdnf, Hcrt, Cxcl2, Cxcl6, LOC691030, Hmg1l1, Ccl11, Ccl24, Nog, Il17b, Xcl1, Lta, Ndp, Retn, Vegfd, Gdf5, Grin2a, Uts2b,…
64	GO:0061041	regulation of wound healing	132	-0.528784	-1.61778	0.000443326	0.0428346	0.0418868	1462	tags=28%, list=8%, signal=26%	Hpse, Thbs1, Plek, Plau, Cd109, Serpinf2, Thbd, Gp1ba, Hbegf, Kank1, Apoe, P2rx5, Serpinc1, F2rl1, Abat, Prkcq, Myoz1, Ptger3, Adamts18, Apoh, Plg, Hrg, F12, F2, Kng2, Proc, Fga, Cpb2, Adtrp, Fgb, Fgg, S100a9, Abcc8, Klkb1, Foxa2, F7, F11
65	GO:0030217	T cell differentiation	247	0.414079	1.5133	0.000449677	0.0428346	0.0418868	2686	tags=25%, list=15%, signal=21%	Shh, Ifnl1, Il1rl2, Il12b, Clec4e, Lep, Ly9, Zbtb16, RT1-DOa, Lig4, Ccr6, Il18, Pla2g2d, Clec4d, Eomes, Cdkn2a, Olr292, Ccl19, Il18r1, Cd8a, Flt3, Dll4, Lag3, Cd27, Cd4, Tnfsf9, Tnfsf18, Ctla4, Lef1, Wnt4, Zap70, Foxp3, Bmp4, Txk, Card11, Tgfb1, Cyp26b1, Sstr1, Shb, Il4r, Nfkbid, Syk, Prr7, Vnn1, Xrcc4, Ccr7, Rorc, Ccr9, Tnfsf8, Gpr183, Gata3, Bcl11a, Il15, Cd74, RGD1560020_predicted, Nfkbiz, Run…
66	GO:0009150	purine ribonucleotide metabolic process	309	-0.451472	-1.50933	0.000450172	0.0428346	0.0418868	1504	tags=14%, list=9%, signal=13%	Eno2, Pde10a, Dbi, Atp5pb, Gpam, Gucy2d, Hmgcs1, Actn3, Gucy1b2, Elovl7, Acot1, Pklr, Hk3, Tpi1, Sult1b1, Insr, LOC100911625, Esrrb, Acot4, Gck, Tdo2, Pipox, Acsm5, Gucy2c, Slc4a1, Crot, Aadat, Ldhc, Acot5, Ppcdc, Nppa, Acsm2, Acnat2, Glyat, Adcy8, Acsm3, Fbp1, Kynu, Baat, Acot12, Aldob, Ak9, Hnf4a, Sult1e1
67	GO:0009259	ribonucleotide metabolic process	324	-0.444434	-1.49064	0.000471165	0.044163	0.0431858	2256	tags=24%, list=13%, signal=21%	Acss1, Dhodh, Gimap7, Efl1, Gapdhs, Gucy1b1, Fasn, Ppargc1a, Pde4d, Nudt3, Pfkfb2, Pdhx, Dhtkd1, Pfkm, Pank3, Pde1a, Nudt10, P2rx7, Atp2b2, Dld, Ins2, Aldoart2, Hmgcs2, Acaca, Uprt, Mfn1, Acadsb, Acsl4, Adcy3, Far2, Htr2a, Far1, Eno2, Pde10a, Dbi, Atp5pb, Gpam, Gucy2d, Hmgcs1, Actn3, Upp2, Gucy1b2, Elovl7, Acot1, Pklr, Hk3, Tpi1, Sult1b1, Insr, LOC100911625, Esrrb, Acot4, Gck, Tdo2, Pipox, Acsm5,…
68	GO:0006732	coenzyme metabolic process	211	-0.485554	-1.56345	0.00051755	0.0477973	0.0467398	2207	tags=16%, list=13%, signal=14%	Dbi, Nmnat2, Gpam, Gch1, Hmgcs1, Cbr1, Dhfr, Elovl7, Acot1, Acot4, Aldh1l1, Tdo2, Pipox, Acsm5, Art2b, Folh1, Crot, Aadat, Acot5, Ppcdc, Pah, Acsm2, Acnat2, Glyat, Acsm3, Haao, Dmgdh, Kynu, Baat, Acot12, Rgn, Bhmt2, Mat1a, Hnf4a
Gene Ontology: Cellular Compartment (CC)
- no enriched terms
Kyoto Encyclopedia of Genes and Genomes (KEGG)
1	rno04610	Complement and coagulation cascades	80	-0.700088	-2.02178	2.52689e-07	8.16184e-05	7.31467e-05	914	tags=41%, list=5%, signal=39%	C3, Cfi, C5, Serpind1, F10, Serpinb2, C8b, Plg, F12, Serpina1, C4b, F2, Mbl2, Kng2, Proc, Fga, Vsig4, Cpb2, C9, Fgb, C4bpb, C4bpa, Cfhr1, Fgg, F13b, LOC100361907, C8a, Mbl1, F9, Klkb1, F7, Cfhr2, F11
2	rno04976	Bile secretion	77	-0.688075	-1.97948	2.96026e-06	0.000458496	0.000410906	1293	tags=34%, list=7%, signal=31%	Atp1a2, Slc22a1, Slc4a5, Kcnn2, Aqp9, Slc22a7, Ugt2b, Ugt2b35, Nr0b2, Slc22a8, Acnat2, Adcy8, Cftr, Slc4a4, Slc27a5, Aqp8, Slco1b2, Ugt2a1, Abcb11, Baat, Abcg5, Sct, Aqp4, Cyp7a1, Acnat1, Slco1a1
3	rno00130	Ubiquinone and other terpenoid-quinone biosynthesis	11	-0.932416	-1.85004	4.25848e-06	0.000458496	0.000410906	37	tags=18%, list=0%, signal=18%	Hpd, Tat
4	rno00140	Steroid hormone biosynthesis	58	-0.694069	-1.93126	1.71881e-05	0.00138794	0.00124387	1298	tags=43%, list=7%, signal=40%	Akr1c15, Hsd17b6, Cyp3a23, 3a1, Cyp2d2, Hsd17b2, Cyp2e1, Ugt2b, Ugt2b35, Cyp2c11, Cyp2c22, Cyp1a2, Cyp2c23, Cyp3a18, Cyp19a1, Cyp2b3, Ugt2a1, Akr1c3, Cyp2c6v1, Cyp2c13, Cyp2c7, Cyp7a1, Akr1c1, Sult1e1, Akr1d1, Hsd3b5
5	rno00360	Phenylalanine metabolism	19	-0.855003	-1.91973	4.51781e-05	0.00291851	0.00261558	559	tags=37%, list=3%, signal=36%	Pah, Glyat, Glyatl1, Lao1, Hpd, Glyatl2, Tat
6	rno00120	Primary bile acid biosynthesis	18	-0.866018	-1.90716	6.04167e-05	0.00325244	0.00291484	666	tags=50%, list=4%, signal=48%	Acox2, Cyp8b1, Acnat2, Slc27a5, Cyp39a1, Baat, Cyp7a1, Acnat1, Akr1d1
7	rno04146	Peroxisome	83	-0.624269	-1.82111	8.90292e-05	0.00410806	0.00368166	962	tags=14%, list=6%, signal=14%	Pipox, Crot, Acox2, Acnat2, Pex5l, Slc27a2, Baat, Dao, Agxt, Hao2, Acnat1, Hao1
8	rno00270	Cysteine and methionine metabolism	48	-0.701713	-1.88324	0.000110104	0.00444546	0.00398404	1319	tags=19%, list=8%, signal=17%	Kyat3, Phgdh, Ldhc, Cth, Lao1, Bhmt2, Mat1a, Bhmt, Tat
9	rno04060	Cytokine-cytokine receptor interaction	242	0.433416	1.57394	0.000160776	0.00577006	0.00517115	2340	tags=31%, list=13%, signal=28%	Ifnl3, Ccl1, Mstn, Ifnl1, Il1rl2, Il12b, Gdf3, Lep, Il20, Ccl26, Il1f10, Gdf9, Ackr4, Gdf7, Thpo, Tnfsf14, Ccr6, Il18, Tnfsf15, Inhbb, Cxcr2, Ctf2, Ccl6, Acvr1c, Ccl19, Cxcl2, Cxcl6, Ccl11, Il23r, Ccl24, Il17b, Ebi3, Il18r1, Xcl1, Ccl25, Il18rap, Lta, Gdf5, Pf4, Cd27, Tnfrsf18, Lif, Cd4, Tnfsf9, Tnfsf18, Tnfrsf13b, Cntfr, Ifna2, Il17c, Inha, Bmp4, Ccr8, Cxcl10, Epo, Bmp3, Tgfb1, Csf2ra, Gdf10, Il…
10	rno04979	Cholesterol metabolism	48	-0.679281	-1.82303	0.000332842	0.0107508	0.00963489	1090	tags=29%, list=6%, signal=27%	Pcsk9, Angptl8, Apoc3, Apoc2, Apoh, Apoa1, Apoa2, Abcb11, Lipc, Apob, Abcg5, Angptl3, Apoa4, Cyp7a1
11	rno01200	Carbon metabolism	111	-0.560415	-1.69091	0.000437546	0.0128479	0.0115144	1639	tags=14%, list=9%, signal=12%	Gpt2, Pklr, Hk3, Tpi1, Me3, Phgdh, Gck, Tktl1, Fbp1, Cps1, Aldob, Rgn, Agxt, Hao2, Hao1
12	rno05152	Tuberculosis	158	0.449334	1.56547	0.00102963	0.0277141	0.0248375	2649	tags=20%, list=15%, signal=17%	RT1-Db2, Cd209e, Il12b, Clec4e, RT1-DOa, Il18, Mapk13, RT1-Ha, RSA-14-44, RGD1564571, Ppp3r2, Sphk1, Calml3, Mrc1, Tlr9, Ifna2, Vdr, Cd209f, Cebpb, Tgfb1, Cyp27b1, Syk, Tgfb2, Mrc2, Itgam, Cd74, Fcgr2b, Ciita, Calml4, Pik3c3, Il23a, Fcgr2a
13	rno00630	Glyoxylate and dicarboxylate metabolism	31	-0.727191	-1.78544	0.00116611	0.0289734	0.0259661	51	tags=35%, list=0%, signal=35%	Pcca, Acat2, Glul, Acss1, Gcsh, Shmt2, Dld, Shmt1, Agxt, Hao2, Hao1
14	rno00250	Alanine, aspartate and glutamate metabolism	35	-0.683359	-1.71425	0.00173198	0.0399593	0.0358116	2785	tags=37%, list=16%, signal=31%	Gfpt2, Ddo, Gad2, Agxt2, Gpt2, Gad1, Rimklb, Abat, Ass1, Folh1, Cps1, Lao1, Agxt
15	rno01230	Biosynthesis of amino acids	71	-0.594092	-1.70499	0.00190608	0.0410443	0.036784	3522	tags=35%, list=20%, signal=28%	Sds, Shmt2, Pfkm, Aldh18a1, Aldoart2, LOC100364062, Shmt1, Bcat1, Arg2, Eno2, Psat1, Arg1, Gpt2, Pklr, Tpi1, Phgdh, Ass1, Tktl1, Pah, Nags, Otc, Cth, Cps1, Aldob, Mat1a
REACTOME pathways
- no enriched terms
Wiki Pathways
1	WP255	Blood Clotting Cascade	19	-0.885598	-1.98489	2.4388e-06	0.000297534	0.000279821	653	tags=63%, list=4%, signal=61%	F10, Serpinb2, Plg, F12, F2, Fga, Fgb, Fgg, F13b, F9, F7, F11
2	WP547	Complement and Coagulation Cascades	55	-0.653837	-1.81003	0.000244137	0.0148924	0.0140058	914	tags=36%, list=5%, signal=35%	C3, Cfi, Serpind1, F10, C8b, Plg, F12, Serpina1, F2, Kng2, Proc, Cpb2, C9, Fgb, F13b, Mbl1, F9, Klkb1, F7, F11
3	WP145	Statin Pathway	18	-0.793834	-1.7722	0.00122927	0.0499902	0.0470141	713	tags=39%, list=4%, signal=37%	Apoe, Apoc3, Apoa1, Mttp, Lipc, Apoa4, Cyp7a1
